# Supplementary material for: Multilevel Genome Typing Describes Short- and Long-Term Vibrio cholerae Molecular Epidemiology
Source: mSystems. 2021 Aug 24;6(4):e00134-21. doi: 10.1128/mSystems.00134-21 (PMC8407458; doi:10.1128/mSystems.00134-21)
Supplement: DATA SET S1 [file msystems.00134-21-sd001.xlsx]

## Sheet: Seventh Pandemic MGT and Metada
ID	MGT1	MGT2	MGT3	MGT4	MGT5	MGT6	MGT7	MGT8	BioProject	Collection Date	Year	Continent	Country	State	City	Wave	Strain	Serogroup_O1	Serogroup_O139	Contig Count	Zero Alleles
ERR1556638	515	3	8	80	454	483	712	741	PRJEB12919							3		TRUE	FALSE	65	0
ERR1556644	515	3	8	80	459	483	717	746	PRJEB12919							3		TRUE	FALSE	69	0
ERR1556650	515	3	8	80	454	488	721	750	PRJEB12919							3		TRUE	FALSE	66	0
ERR1556656	515	3	8	80	454	483	726	756	PRJEB12919							3		TRUE	FALSE	67	0
ERR1556662	515	3	8	80	454	493	731	761	PRJEB12919							3		TRUE	FALSE	70	0
ERR1556668	515	3	8	80	454	495	735	765	PRJEB12919							3		TRUE	FALSE	72	0
ERR1556674	515	3	8	80	454	498	740	770	PRJEB12919							3		TRUE	FALSE	67	0
ERR1556679	515	3	8	80	454	499	742	773	PRJEB12919							3		TRUE	FALSE	64	0
ERR1556685	515	3	8	80	454	483	745	776	PRJEB12919							3		TRUE	FALSE	67	0
ERR1556686	515	3	8	80	471	501	746	777	PRJEB12919							3		TRUE	FALSE	67	0
ERR1556690	515	3	8	80	472	502	748	780	PRJEB12919							3		TRUE	FALSE	67	0
ERR1556691	515	3	8	80	454	483	749	781	PRJEB12919							3		TRUE	FALSE	70	0
ERR1556695	515	3	8	80	474	483	752	784	PRJEB12919							3		TRUE	FALSE	67	0
ERR1556696	515	3	8	80	475	503	753	785	PRJEB12919							3		TRUE	FALSE	69	0
ERR1556700	515	3	8	80	454	507	757	789	PRJEB12919							3		TRUE	FALSE	69	1
ERR1556701	515	3	8	80	454	508	758	790	PRJEB12919							3		TRUE	FALSE	66	0
ERR1556705	515	3	8	80	454	511	761	793	PRJEB12919							3		TRUE	FALSE	71	0
ERR1556706	515	3	8	80	454	511	762	794	PRJEB12919							3		TRUE	FALSE	70	0
ERR1556707	515	3	8	80	477	512	763	795	PRJEB12919							3		TRUE	FALSE	71	2
ERR1556709	515	3	28	80	479	514	765	797	PRJEB12919							3		TRUE	FALSE	74	4
ERR1556712	515	3	8	80	480	517	768	800	PRJEB12919							3		TRUE	FALSE	67	0
ERR1556713	515	3	8	80	481	518	769	801	PRJEB12919							3		TRUE	FALSE	75	0
ERR1556714	515	3	8	82	480	519	770	802	PRJEB12919							3		TRUE	FALSE	74	1
ERR1556716	515	3	8	80	454	512	771	803	PRJEB12919							3		TRUE	FALSE	69	0
ERR1556717	515	3	8	80	454	511	772	804	PRJEB12919							3		TRUE	FALSE	68	2
ERR1556718	515	3	8	80	454	511	772	804	PRJEB12919							3		TRUE	FALSE	65	2
ERR1556719	515	3	8	80	454	520	773	805	PRJEB12919							3		TRUE	FALSE	71	0
ERR1556720	515	3	8	80	454	512	771	803	PRJEB12919							3		TRUE	FALSE	72	0
ERR1556721	515	3	8	80	482	521	774	806	PRJEB12919							3		TRUE	FALSE	67	0
ERR1556722	515	3	8	80	483	522	775	807	PRJEB12919							3		TRUE	FALSE	69	0
ERR1556723	515	3	8	80	454	523	776	808	PRJEB12919							3		TRUE	FALSE	71	0
ERR1556724	515	3	8	80	454	524	777	809	PRJEB12919							3		TRUE	FALSE	66	0
ERR1556726	515	3	8	80	484	525	778	810	PRJEB12919							3		TRUE	FALSE	68	0
ERR1556727	515	3	8	80	454	511	762	794	PRJEB12919							3		TRUE	FALSE	70	0
ERR1556728	515	3	8	80	454	526	779	811	PRJEB12919							3		TRUE	FALSE	68	0
ERR1556729	515	3	8	83	485	527	780	812	PRJEB12919							3		TRUE	FALSE	59	1
ERR1556730	515	3	8	83	486	528	781	813	PRJEB12919							3		TRUE	FALSE	95	21
ERR1556731	515	3	8	83	487	529	782	814	PRJEB12919							3		TRUE	FALSE	74	1
ERR1556732	515	3	8	84	488	530	783	815	PRJEB12919							3		TRUE	FALSE	70	1
ERR1556734	515	3	8	86	490	532	785	817	PRJEB12919							3		TRUE	FALSE	68	1
ERR1556735	515	3	8	87	491	533	786	818	PRJEB12919							3		TRUE	FALSE	71	17
ERR1556770	515	3	8	80	496	540	796	828	PRJEB12919							3		TRUE	FALSE	66	1
ERR1556774	515	3	8	80	496	542	798	830	PRJEB12919							3		TRUE	FALSE	71	0
ERR1556776	515	3	8	80	496	542	799	831	PRJEB12919							3		TRUE	FALSE	70	0
ERR1556777	515	3	8	80	496	540	796	828	PRJEB12919							3		TRUE	FALSE	74	1
ERR1556778	515	3	8	80	496	542	799	831	PRJEB12919							3		TRUE	FALSE	72	0
ERR1556779	515	3	8	80	496	542	799	831	PRJEB12919							3		TRUE	FALSE	72	0
ERR1556780	515	3	8	80	496	542	799	831	PRJEB12919							3		TRUE	FALSE	72	0
ERR1595479	515	3	8	80	509	514	830	867	PRJEB12919							3		TRUE	FALSE	69	0
ERR1595480	515	3	8	80	454	511	762	794	PRJEB12919							3		TRUE	FALSE	69	0
ERR1595481	515	3	8	80	454	520	773	805	PRJEB12919							3		TRUE	FALSE	70	0
ERR1595482	515	3	8	80	454	520	831	868	PRJEB12919							3		TRUE	FALSE	74	0
ERR1595483	515	3	8	80	510	522	832	869	PRJEB12919							3		TRUE	FALSE	71	1
ERR1595484	515	3	8	80	479	514	833	870	PRJEB12919							3		TRUE	FALSE	69	0
ERR1595485	515	3	8	80	511	483	834	871	PRJEB12919							3		TRUE	FALSE	75	0
ERR1595486	515	3	8	80	512	559	835	872	PRJEB12919							3		TRUE	FALSE	71	0
ERR1595487	515	3	8	80	480	483	836	873	PRJEB12919							3		TRUE	FALSE	72	2
ERR1595488	515	3	8	80	480	560	837	874	PRJEB12919							3		TRUE	FALSE	74	0
ERR1595489	515	3	8	80	454	524	777	809	PRJEB12919							3		TRUE	FALSE	70	0
ERR1595490	515	3	8	80	454	561	838	875	PRJEB12919							3		TRUE	FALSE	67	0
ERR1595491	515	3	8	80	454	483	839	876	PRJEB12919							3		TRUE	FALSE	72	0
ERR1595492	515	3	8	80	454	483	712	741	PRJEB12919							3		TRUE	FALSE	71	0
ERR1595493	515	3	8	80	454	562	840	877	PRJEB12919							3		TRUE	FALSE	75	0
ERR1595494	515	3	8	80	513	483	841	878	PRJEB12919							3		TRUE	FALSE	66	0
ERR1595495	515	3	8	80	454	563	842	879	PRJEB12919							3		TRUE	FALSE	72	0
ERR1595496	515	3	8	80	454	564	843	880	PRJEB12919							3		TRUE	FALSE	65	0
ERR1595497	515	3	8	83	514	565	844	881	PRJEB12919							3		TRUE	FALSE	66	2
ERR1595498	515	3	8	80	515	566	845	882	PRJEB12919							3		TRUE	FALSE	72	0
ERR1595499	515	3	8	80	516	567	846	883	PRJEB12919							3		TRUE	FALSE	63	0
ERR1595500	515	3	8	80	517	483	847	884	PRJEB12919							3		TRUE	FALSE	69	0
ERR1595501	515	3	8	80	517	483	847	884	PRJEB12919							3		TRUE	FALSE	70	0
ERR1595502	515	3	8	80	454	568	848	885	PRJEB12919							3		TRUE	FALSE	72	0
ERR1595503	515	3	8	80	454	569	849	886	PRJEB12919							3		TRUE	FALSE	74	0
ERR1595504	515	3	8	83	518	570	850	887	PRJEB12919							3		TRUE	FALSE	73	1
ERR1595506	515	3	8	87	520	572	852	889	PRJEB12919							3		TRUE	FALSE	74	0
ERR1595508	515	3	8	87	522	570	854	891	PRJEB12919							3		TRUE	FALSE	74	2
ERR1595510	515	3	8	87	454	570	856	893	PRJEB12919							3		TRUE	FALSE	66	0
ERR1595511	515	11	8	89	524	575	857	894	PRJEB12919							3		TRUE	FALSE	72	0
ERR1595513	515	3	8	87	454	577	859	896	PRJEB12919							3		TRUE	FALSE	70	0
ERR1595514	515	3	8	90	526	578	860	897	PRJEB12919							3		TRUE	FALSE	66	0
ERR1595515	515	3	8	91	527	579	861	898	PRJEB12919							3		TRUE	FALSE	74	0
ERR1595516	515	3	8	84	488	580	862	899	PRJEB12919							3		TRUE	FALSE	73	0
ERR1595517	515	3	8	86	528	581	863	900	PRJEB12919							3		TRUE	FALSE	75	1
ERR1595518	515	3	8	86	529	582	864	901	PRJEB12919							3		TRUE	FALSE	74	1
ERR1595519	515	3	8	87	530	583	865	902	PRJEB12919							3		TRUE	FALSE	63	1
ERR1595520	515	3	8	87	531	584	866	903	PRJEB12919							3		TRUE	FALSE	72	5
ERR164764	515	3	8	86	578	644	979	1028	PRJEB12919							3		TRUE	FALSE	106	21
ERR164765	515	3	8	86	579	645	980	1029	PRJEB12919							3		TRUE	FALSE	93	1
ERR164766	515	3	8	86	578	646	981	1030	PRJEB12919							3		TRUE	FALSE	92	0
ERR164767	515	3	8	86	580	644	982	1031	PRJEB12919							3		TRUE	FALSE	109	0
ERR164768	515	3	8	86	581	647	983	1032	PRJEB12919							3		TRUE	FALSE	105	0
ERR164769	515	3	8	86	578	648	984	1033	PRJEB12919							3		TRUE	FALSE	100	12
ERR164770	515	3	8	86	582	644	985	1034	PRJEB12919							3		TRUE	FALSE	81	51
ERR164771	515	3	8	86	578	649	986	1035	PRJEB12919							3		TRUE	FALSE	80	2
ERR164772	515	3	8	86	583	650	987	1036	PRJEB12919							3		TRUE	FALSE	82	0
ERR164773	515	3	8	86	578	644	988	1037	PRJEB12919							3		TRUE	FALSE	102	1
ERR164774	515	3	8	86	584	651	989	1038	PRJEB12919							3		TRUE	FALSE	88	0
ERR164775	515	3	8	86	578	644	990	1039	PRJEB12919							3		TRUE	FALSE	99	0
ERR164776	515	3	8	86	585	644	991	1040	PRJEB12919							3		TRUE	FALSE	84	0
ERR1877951	515	3	8	87	578	677	1026	1076	PRJEB12919							3		TRUE	FALSE	70	0
ERR1877955	515	3	8	87	578	681	1030	1080	PRJEB12919							3		TRUE	FALSE	70	0
ERR1878093	515	3	8	86	610	687	1037	1087	PRJEB12919							3		TRUE	FALSE	71	0
ERR1878101	515	3	8	87	578	677	1043	1093	PRJEB12919							3		TRUE	FALSE	91	0
ERR1878148	515	3	8	84	622	705	1061	1112	PRJEB12919							3		TRUE	FALSE	73	0
ERR1878552	515	3	8	84	488	714	1073	1125	PRJEB12919							3		TRUE	FALSE	74	0
ERR1878564	515	3	8	87	629	718	1080	1132	PRJEB12919							3		TRUE	FALSE	77	0
ERR1878567	515	3	8	84	631	720	1082	1134	PRJEB12919							3		TRUE	FALSE	72	0
ERR1878568	515	3	8	84	632	721	1083	1135	PRJEB12919							3		TRUE	FALSE	87	1
ERR1878581	515	3	8	84	631	729	1092	1145	PRJEB12919							3		TRUE	FALSE	75	0
ERR1878582	515	3	8	84	631	729	1092	1145	PRJEB12919							3		TRUE	FALSE	74	0
ERR1878602	515	3	8	80	640	483	1102	1158	PRJEB12919							3		TRUE	FALSE	71	0
ERR1878603	515	3	8	80	640	483	1102	1158	PRJEB12919							3		TRUE	FALSE	72	0
ERR1878607	515	3	8	83	641	733	1105	1161	PRJEB12919							3		TRUE	FALSE	83	0
ERR1878608	515	3	8	83	454	734	1106	1162	PRJEB12919							3		TRUE	FALSE	81	0
ERR2265591	515	3	8	80	496	540	796	828	PRJEB12919							3		TRUE	FALSE	71	1
ERR2265645	515	3	8	80	496	540	1410	1479	PRJEB12919							3		TRUE	FALSE	73	0
ERR2265646	515	3	8	80	496	540	1411	1480	PRJEB12919							3		TRUE	FALSE	72	0
ERR2265647	515	3	8	80	496	540	796	828	PRJEB12919							3		TRUE	FALSE	71	1
ERR2265648	515	3	8	80	496	540	1412	1481	PRJEB12919							3		TRUE	FALSE	73	0
ERR2265653	515	3	8	80	496	540	1416	1485	PRJEB12919							3		TRUE	FALSE	74	0
ERR2265654	515	3	8	80	496	540	1416	1485	PRJEB12919							3		TRUE	FALSE	75	0
ERR2265667	515	3	8	80	821	957	1426	1495	PRJEB12919							3		TRUE	FALSE	60	0
ERR2265668	515	3	8	80	496	540	1427	1496	PRJEB12919							3		TRUE	FALSE	61	0
ERR2265669	515	3	8	80	496	957	1428	1497	PRJEB12919							3		TRUE	FALSE	74	0
ERR2265670	515	3	8	80	496	957	1428	1497	PRJEB12919							3		TRUE	FALSE	72	0
ERR2265671	515	3	8	80	496	957	1429	1498	PRJEB12919							3		TRUE	FALSE	72	0
ERR2265672	515	3	8	80	822	958	1430	1499	PRJEB12919							3		TRUE	FALSE	110	0
ERR2265673	515	3	8	80	822	958	1430	1499	PRJEB12919							3		TRUE	FALSE	76	0
ERR2442216	515	3	8	83	454	991	1488	1563	PRJEB12919							3		TRUE	FALSE	86	0
ERR2442226	515	3	8	83	454	991	1488	1563	PRJEB12919							3		TRUE	FALSE	73	0
ERR2442248	515	3	8	83	454	991	1488	1563	PRJEB12919							3		TRUE	FALSE	79	0
ERR2442253	515	3	8	83	454	991	1488	1563	PRJEB12919							3		TRUE	FALSE	87	0
ERR3268992	515	3	8	80	1126	1334	1880	1961	PRJEB12919							3		TRUE	FALSE	85	1
ERR3268993	515	3	8	80	1127	1335	1881	1962	PRJEB12919							3		TRUE	FALSE	61	1
ERR3268994	515	3	8	80	1128	1336	1882	1963	PRJEB12919							3		TRUE	FALSE	62	2
ERR3268995	515	3	8	80	1128	1336	1882	1963	PRJEB12919							3		TRUE	FALSE	76	2
ERR3268996	515	3	8	80	1127	1336	1883	1964	PRJEB12919							3		TRUE	FALSE	91	2
ERR3268999	515	3	8	80	1129	1337	1884	1965	PRJEB12919							3		TRUE	FALSE	67	5
ERR3269000	515	3	8	80	1128	1336	1885	1966	PRJEB12919							3		TRUE	FALSE	75	1
ERR3269002	515	3	8	80	1130	1336	1886	1967	PRJEB12919							3		TRUE	FALSE	54	0
ERR3269003	515	3	8	80	1127	1336	1887	1968	PRJEB12919							3		TRUE	FALSE	128	0
ERR3269004	515	3	8	80	1128	1338	1888	1969	PRJEB12919							3		TRUE	FALSE	113	9
ERR3269006	515	3	8	80	1127	1339	1889	1970	PRJEB12919							3		TRUE	FALSE	108	6
ERR3269011	515	3	8	80	454	1340	1894	1975	PRJEB12919							3		TRUE	FALSE	64	0
ERR3269013	515	3	8	80	454	1341	1895	1976	PRJEB12919							3		TRUE	FALSE	92	1
ERR3269014	515	15	8	80	1131	1342	1896	1977	PRJEB12919							3		TRUE	FALSE	66	0
ERR3269015	515	15	8	80	1131	1342	1896	1977	PRJEB12919							3		TRUE	FALSE	67	0
ERR3269018	515	15	8	80	454	1342	1899	1980	PRJEB12919							3		TRUE	FALSE	74	2
ERR3269031	515	3	8	176	1135	1350	1910	1991	PRJEB12919							3		TRUE	FALSE	90	2
ERR3269039	515	3	8	80	454	1352	1915	1996	PRJEB12919							3		TRUE	FALSE	66	2
ERR3269043	515	3	8	83	1138	1353	1917	1998	PRJEB12919							3		TRUE	FALSE	69	1
ERR3269047	515	3	8	80	1140	1339	1920	2001	PRJEB12919							3		TRUE	FALSE	82	3
ERR3269048	515	3	8	80	1127	1354	1921	2002	PRJEB12919							3		TRUE	FALSE	77	0
ERR3269057	515	3	8	80	1144	1359	1928	2009	PRJEB12919							3		TRUE	FALSE	60	0
ERR3269058	515	3	8	80	1127	1336	1887	1968	PRJEB12919							3		TRUE	FALSE	60	0
ERR3269060	515	3	8	80	454	1341	1929	2010	PRJEB12919							3		TRUE	FALSE	53	0
ERR3269063	515	3	8	80	1145	1360	1930	2011	PRJEB12919							3		TRUE	FALSE	77	1
ERR3269064	515	3	8	80	1126	1334	1880	1961	PRJEB12919							3		TRUE	FALSE	78	1
ERR3269065	515	3	8	80	1127	1336	1931	2012	PRJEB12919							3		TRUE	FALSE	70	0
ERR3269066	515	3	8	80	1146	1336	1932	2013	PRJEB12919							3		TRUE	FALSE	106	7
ERR386620	515	3	8	86	1152	1373	1954	2039	PRJEB12919							3		TRUE	FALSE	83	1
ERR386622	515	3	8	91	1153	687	1956	2041	PRJEB12919							3		TRUE	FALSE	80	0
ERR386623	515	3	8	87	1154	1374	1957	2042	PRJEB12919							3		TRUE	FALSE	88	2
ERR386624	515	3	8	87	578	677	1958	2043	PRJEB12919							3		TRUE	FALSE	89	0
ERR386625	515	3	8	90	1155	1375	1959	2044	PRJEB12919							3		TRUE	FALSE	88	1
ERR386627	515	3	8	86	610	1376	1960	2045	PRJEB12919							3		TRUE	FALSE	81	0
ERR386628	515	3	8	80	1156	483	1961	2046	PRJEB12919							3		TRUE	FALSE	83	1
ERR386629	515	3	8	87	454	570	856	2047	PRJEB12919							3		TRUE	FALSE	81	0
ERR386631	515	3	8	87	531	584	1963	2049	PRJEB12919							3		TRUE	FALSE	83	4
ERR386632	515	3	8	84	631	1377	1964	2050	PRJEB12919							3		TRUE	FALSE	88	0
ERR386636	515	3	8	80	480	483	1966	2052	PRJEB12919							3		TRUE	FALSE	89	0
ERR386637	515	3	8	87	1157	677	1967	2053	PRJEB12919							3		TRUE	FALSE	84	0
ERR386641	515	3	8	83	1161	1380	1971	2057	PRJEB12919							3		TRUE	FALSE	85	0
ERR386642	515	3	8	83	1161	1380	1971	2058	PRJEB12919							3		TRUE	FALSE	90	0
ERR386643	515	3	8	83	1161	1380	1971	2058	PRJEB12919							3		TRUE	FALSE	85	0
ERR386645	515	3	8	83	1161	1380	1971	2058	PRJEB12919							3		TRUE	FALSE	89	0
ERR386646	515	3	8	83	1161	1381	1972	2059	PRJEB12919							3		TRUE	FALSE	91	0
ERR386647	515	3	8	80	454	1382	1973	2060	PRJEB12919							3		TRUE	FALSE	83	0
ERR386648	515	3	8	83	1161	1380	1971	2058	PRJEB12919							3		TRUE	FALSE	90	2
ERR386649	515	3	8	83	1161	1380	1971	2058	PRJEB12919							3		TRUE	FALSE	79	0
ERR386650	515	3	8	80	454	483	712	2061	PRJEB12919							3		TRUE	FALSE	90	1
ERR386651	515	3	8	83	1161	1380	1971	2058	PRJEB12919							3		TRUE	FALSE	85	0
ERR386652	515	3	8	83	1161	1380	1971	2058	PRJEB12919							3		TRUE	FALSE	90	1
ERR386653	515	3	8	83	1161	1380	1971	2058	PRJEB12919							3		TRUE	FALSE	89	0
ERR386656	515	3	8	83	1161	1380	1971	2058	PRJEB12919							3		TRUE	FALSE	89	0
ERR386657	515	3	8	83	1161	1380	1971	2058	PRJEB12919							3		TRUE	FALSE	86	0
ERR386659	515	3	8	83	1161	1380	1974	2062	PRJEB12919							3		TRUE	FALSE	87	0
ERR386661	515	3	8	83	1161	1380	1971	2063	PRJEB12919							3		TRUE	FALSE	84	1
ERR386662	515	3	8	83	1161	1380	1971	2058	PRJEB12919							3		TRUE	FALSE	88	0
ERR386663	515	3	8	83	1161	1380	1971	2058	PRJEB12919							3		TRUE	FALSE	88	0
ERR386664	515	3	8	80	1162	514	1975	2064	PRJEB12919							3		TRUE	FALSE	85	0
ERR386665	515	3	8	83	1163	1380	1976	2065	PRJEB12919							3		TRUE	FALSE	91	0
ERR386668	515	3	8	83	1161	1380	1971	2058	PRJEB12919							3		TRUE	FALSE	79	0
ERR386669	515	3	8	83	1161	1380	1971	2058	PRJEB12919							3		TRUE	FALSE	87	0
ERR386670	515	3	8	83	1161	1383	1978	2067	PRJEB12919							3		TRUE	FALSE	83	0
ERR386673	515	3	8	83	1161	1380	1980	2069	PRJEB12919							3		TRUE	FALSE	86	0
ERR386675	515	3	8	90	1165	1375	1981	2070	PRJEB12919							3		TRUE	FALSE	87	0
ERR386676	515	3	8	83	1161	1380	1971	2071	PRJEB12919							3		TRUE	FALSE	91	1
ERR386680	515	3	8	87	454	570	1983	2073	PRJEB12919							3		TRUE	FALSE	85	0
ERR386681	515	3	8	80	479	514	1984	2074	PRJEB12919							3		TRUE	FALSE	82	0
ERR386683	515	3	8	84	631	1386	1986	2076	PRJEB12919							3		TRUE	FALSE	84	0
ERR386684	515	3	8	80	480	483	1987	2077	PRJEB12919							3		TRUE	FALSE	80	0
ERR386688	515	3	8	80	479	483	1989	2079	PRJEB12919							3		TRUE	FALSE	91	3
ERR386689	515	3	8	83	1161	1380	1971	2058	PRJEB12919							3		TRUE	FALSE	91	0
ERR386692	515	3	8	83	1161	1380	1971	2058	PRJEB12919							3		TRUE	FALSE	84	1
ERR386693	515	3	8	80	454	1388	1991	2081	PRJEB12919							3		TRUE	FALSE	90	0
ERR386695	515	3	8	80	454	1389	1992	2082	PRJEB12919							3		TRUE	FALSE	78	0
ERR386698	515	3	8	87	454	570	856	893	PRJEB12919							3		TRUE	FALSE	89	0
ERR386699	515	3	8	84	1169	1390	1995	2085	PRJEB12919							3		TRUE	FALSE	89	0
ERR386700	515	3	8	80	1170	483	1996	2086	PRJEB12919							3		TRUE	FALSE	88	0
ERR386701	515	3	8	80	480	483	836	873	PRJEB12919							3		TRUE	FALSE	84	2
ERR386702	515	3	8	80	1171	1391	1997	2087	PRJEB12919							3		TRUE	FALSE	88	1
ERR386708	515	3	8	86	1172	1392	1998	2088	PRJEB12919							3		TRUE	FALSE	90	0
ERR386710	515	3	8	80	480	1393	1999	2089	PRJEB12919							3		TRUE	FALSE	79	0
ERR386711	515	3	8	80	454	1394	2000	2090	PRJEB12919							3		TRUE	FALSE	85	0
ERR386712	515	3	8	80	480	483	836	873	PRJEB12919							3		TRUE	FALSE	85	2
ERR386715	515	3	8	80	1173	1382	2002	2092	PRJEB12919							3		TRUE	FALSE	79	0
ERR386717	515	3	8	86	578	1395	2003	2093	PRJEB12919							3		TRUE	FALSE	84	0
ERR386718	515	3	8	80	480	483	836	873	PRJEB12919							3		TRUE	FALSE	85	2
ERR386719	515	3	8	80	454	1396	2004	2094	PRJEB12919							3		TRUE	FALSE	160	5
ERR386721	515	3	8	80	1175	1397	2006	2096	PRJEB12919							3		TRUE	FALSE	87	0
ERR386724	515	3	8	86	1177	1398	2008	2098	PRJEB12919							3		TRUE	FALSE	80	3
ERR386726	515	3	8	87	578	1399	2009	2099	PRJEB12919							3		TRUE	FALSE	86	0
ERR386728	515	3	8	80	454	1397	2011	2101	PRJEB12919							3		TRUE	FALSE	87	0
ERR386730	515	3	8	177	1161	1401	2012	2102	PRJEB12919							3		TRUE	FALSE	89	4
ERR386733	515	3	8	80	1179	483	2014	2104	PRJEB12919							3		TRUE	FALSE	88	0
ERR386741	515	3	8	80	1180	483	2018	2108	PRJEB12919							3		TRUE	FALSE	89	0
ERR386742	515	3	8	80	454	1396	2019	2109	PRJEB12919							3		TRUE	FALSE	82	1
ERR386743	515	3	8	87	1181	1404	2020	2110	PRJEB12919							3		TRUE	FALSE	85	1
ERR386744	515	3	8	86	578	1405	2021	2111	PRJEB12919							3		TRUE	FALSE	75	0
ERR386747	515	3	8	86	578	1406	2022	2112	PRJEB12919							3		TRUE	FALSE	75	0
ERR386748	515	3	8	86	578	1407	2023	2113	PRJEB12919							3		TRUE	FALSE	86	0
ERR386751	515	3	8	80	479	514	1984	2074	PRJEB12919							3		TRUE	FALSE	85	0
ERR386753	515	3	8	86	578	1410	2027	2117	PRJEB12919							3		TRUE	FALSE	82	0
ERR386754	515	3	8	80	1185	1411	2028	2118	PRJEB12919							3		TRUE	FALSE	83	1
ERR386758	515	3	8	86	1186	1412	2029	2119	PRJEB12919							3		TRUE	FALSE	83	0
ERR386759	515	3	8	87	1187	677	2030	2120	PRJEB12919							3		TRUE	FALSE	90	3
ERR386762	515	3	8	80	480	483	836	2123	PRJEB12919							3		TRUE	FALSE	86	2
ERR386765	515	3	8	83	1161	1380	2034	2126	PRJEB12919							3		TRUE	FALSE	85	0
ERR386768	515	3	8	86	578	1416	2036	2128	PRJEB12919							3		TRUE	FALSE	83	0
ERR386769	515	3	8	87	578	1399	2037	2129	PRJEB12919							3		TRUE	FALSE	96	14
ERR386772	515	3	8	80	479	1417	2038	2130	PRJEB12919							3		TRUE	FALSE	98	0
ERR386775	515	3	8	80	454	511	772	2133	PRJEB12919							3		TRUE	FALSE	86	1
ERR386776	515	3	8	87	578	1420	2041	2134	PRJEB12919							3		TRUE	FALSE	99	0
ERR484738	515	3	8	83	1161	1380	2129	2240	PRJEB12919							3		TRUE	FALSE	83	0
ERR572514	515	3	8	87	454	572	2136	2248	PRJEB12919							3		TRUE	FALSE	83	0
ERR572515	515	3	8	87	454	1470	2137	2249	PRJEB12919							3		TRUE	FALSE	81	2
ERR572516	515	3	8	90	1214	1471	2138	2250	PRJEB12919							3		TRUE	FALSE	81	0
ERR572519	515	3	8	87	1217	1474	2141	2253	PRJEB12919							3		TRUE	FALSE	97	8
ERR572525	515	3	8	90	1155	1375	1959	2044	PRJEB12919							3		TRUE	FALSE	82	1
ERR572529	515	3	8	87	1219	1476	2147	2259	PRJEB12919							3		TRUE	FALSE	79	0
ERR572533	515	3	8	87	454	570	2151	2263	PRJEB12919							3		TRUE	FALSE	84	1
ERR572542	515	3	8	90	1221	1471	2158	2270	PRJEB12919							3		TRUE	FALSE	86	0
ERR572545	515	3	8	87	1223	1483	2160	2272	PRJEB12919							3		TRUE	FALSE	82	0
ERR572548	515	3	8	80	480	483	1966	2052	PRJEB12919							3		TRUE	FALSE	86	0
ERR572550	515	3	8	80	480	1485	2163	2275	PRJEB12919							3		TRUE	FALSE	80	0
ERR572551	515	3	8	80	1225	1486	2164	2276	PRJEB12919							3		TRUE	FALSE	81	0
ERR572556	515	3	8	80	454	483	2165	2277	PRJEB12919							3		TRUE	FALSE	80	0
ERR572562	515	3	8	83	641	733	2169	2281	PRJEB12919							3		TRUE	FALSE	81	0
ERR572563	515	3	8	83	641	733	2169	2281	PRJEB12919							3		TRUE	FALSE	95	0
ERR572564	515	3	8	80	1227	520	2170	2282	PRJEB12919							3		TRUE	FALSE	99	0
ERR572565	515	3	8	80	454	1490	2171	2283	PRJEB12919							3		TRUE	FALSE	85	0
ERR572569	515	3	8	80	454	1491	2172	2285	PRJEB12919							3		TRUE	FALSE	88	0
ERR572607	515	3	8	87	531	584	1963	2049	PRJEB12919							3		TRUE	FALSE	86	4
ERR572609	515	3	8	86	578	1416	2036	2128	PRJEB12919							3		TRUE	FALSE	85	0
ERR572610	515	3	8	86	578	1407	2023	2113	PRJEB12919							3		TRUE	FALSE	85	0
ERR572611	515	3	8	86	578	1405	2183	2297	PRJEB12919							3		TRUE	FALSE	71	0
ERR572612	515	3	8	87	1157	677	1967	2053	PRJEB12919							3		TRUE	FALSE	83	1
ERR572613	515	3	8	87	1181	1404	2020	2110	PRJEB12919							3		TRUE	FALSE	88	7
ERR572614	515	3	8	86	1177	1398	2008	2098	PRJEB12919							3		TRUE	FALSE	82	2
ERR572615	515	3	8	86	578	1406	2022	2112	PRJEB12919							3		TRUE	FALSE	77	0
ERR572616	515	3	8	86	578	1410	2027	2117	PRJEB12919							3		TRUE	FALSE	82	0
ERR572617	515	3	8	87	578	677	1958	2043	PRJEB12919							3		TRUE	FALSE	86	0
ERR572621	515	3	8	80	479	1417	2038	2130	PRJEB12919							3		TRUE	FALSE	77	0
ERR572622	515	3	8	80	454	511	772	2133	PRJEB12919							3		TRUE	FALSE	86	1
ERR572623	515	3	8	80	1180	483	2018	2108	PRJEB12919							3		TRUE	FALSE	85	0
ERR572624	515	3	8	80	1179	483	2014	2104	PRJEB12919							3		TRUE	FALSE	87	0
ERR572625	515	3	8	80	1231	483	2184	2298	PRJEB12919							3		TRUE	FALSE	89	0
ERR572626	515	3	8	80	454	1396	2019	2109	PRJEB12919							3		TRUE	FALSE	86	1
ERR572627	515	3	8	80	454	1397	2011	2101	PRJEB12919							3		TRUE	FALSE	87	0
ERR572628	515	3	8	80	1175	1397	2006	2096	PRJEB12919							3		TRUE	FALSE	88	0
ERR572640	515	3	8	83	1161	1380	2034	2126	PRJEB12919							3		TRUE	FALSE	85	0
ERR572642	515	3	8	84	631	1494	2185	2300	PRJEB12919							3		TRUE	FALSE	89	0
ERR572643	515	3	8	90	1214	1471	2138	2250	PRJEB12919							3		TRUE	FALSE	85	0
ERR572645	515	3	8	90	1232	1471	2186	2301	PRJEB12919							3		TRUE	FALSE	89	1
ERR572648	515	3	8	90	1214	1495	2188	2303	PRJEB12919							3		TRUE	FALSE	87	1
ERR572652	515	3	8	84	631	1494	2185	2300	PRJEB12919							3		TRUE	FALSE	84	0
ERR572662	515	3	8	87	1236	1498	2197	2312	PRJEB12919							3		TRUE	FALSE	86	4
ERR572666	515	3	8	84	1237	1499	2199	2314	PRJEB12919							3		TRUE	FALSE	78	1
ERR572667	515	3	8	90	1155	1500	2200	2315	PRJEB12919							3		TRUE	FALSE	90	1
ERR572670	515	3	8	84	631	1386	1986	2076	PRJEB12919							3		TRUE	FALSE	79	0
ERR572672	515	3	8	87	454	570	856	2047	PRJEB12919							3		TRUE	FALSE	75	0
ERR572676	515	3	8	90	1214	1471	2203	2318	PRJEB12919							3		TRUE	FALSE	86	0
ERR572688	515	3	8	84	1237	1499	2210	2325	PRJEB12919							3		TRUE	FALSE	82	1
ERR572692	515	3	8	87	454	570	856	2047	PRJEB12919							3		TRUE	FALSE	80	0
ERR572707	515	3	8	180	1242	1511	2219	2334	PRJEB12919							3		TRUE	FALSE	89	1
ERR572716	515	3	8	87	578	1399	2037	2129	PRJEB12919							3		TRUE	FALSE	84	14
ERR572718	515	3	8	86	610	1514	2224	2339	PRJEB12919							3		TRUE	FALSE	87	1
ERR572719	515	3	8	87	1245	677	2225	2340	PRJEB12919							3		TRUE	FALSE	84	2
ERR572720	515	3	8	87	578	1399	2226	2341	PRJEB12919							3		TRUE	FALSE	86	0
ERR572721	515	3	8	86	1186	1412	2029	2119	PRJEB12919							3		TRUE	FALSE	84	0
ERR572724	515	3	8	87	578	1516	2228	2343	PRJEB12919							3		TRUE	FALSE	84	3
ERR572725	515	3	8	86	578	687	2229	2344	PRJEB12919							3		TRUE	FALSE	85	1
ERR572728	515	3	8	86	1247	687	2231	2346	PRJEB12919							3		TRUE	FALSE	86	0
ERR572731	515	3	8	87	578	1420	2041	2134	PRJEB12919							3		TRUE	FALSE	83	0
ERR572733	515	3	8	86	578	1395	2003	2093	PRJEB12919							3		TRUE	FALSE	91	0
ERR572735	515	3	8	86	578	687	2229	2349	PRJEB12919							3		TRUE	FALSE	80	0
ERR572736	515	3	8	91	1153	687	1956	2041	PRJEB12919							3		TRUE	FALSE	86	0
ERR572737	515	3	8	86	1152	1373	1954	2039	PRJEB12919							3		TRUE	FALSE	79	1
ERR572738	515	3	8	87	578	1399	2037	2350	PRJEB12919							3		TRUE	FALSE	77	0
ERR572740	515	3	8	87	1250	1520	2235	2352	PRJEB12919							3		TRUE	FALSE	80	0
ERR572742	515	3	8	80	479	514	1984	2074	PRJEB12919							3		TRUE	FALSE	84	0
ERR572743	515	3	8	80	480	483	836	2123	PRJEB12919							3		TRUE	FALSE	87	0
ERR572744	515	3	8	80	454	1396	2236	2353	PRJEB12919							3		TRUE	FALSE	76	0
ERR572745	515	3	8	80	1185	1411	2028	2118	PRJEB12919							3		TRUE	FALSE	91	1
ERR572746	515	3	8	80	1173	1382	2002	2092	PRJEB12919							3		TRUE	FALSE	81	0
ERR572747	515	3	8	80	1156	483	1961	2046	PRJEB12919							3		TRUE	FALSE	89	2
ERR572751	515	3	8	83	1161	1380	2238	2355	PRJEB12919							3		TRUE	FALSE	88	1
ERR572752	515	3	8	80	480	483	2239	2356	PRJEB12919							3		TRUE	FALSE	86	1
ERR572754	515	3	8	80	454	1522	2240	2357	PRJEB12919							3		TRUE	FALSE	85	0
ERR572755	515	3	8	80	454	511	2241	2358	PRJEB12919							3		TRUE	FALSE	86	0
ERR572756	515	3	8	90	1155	1523	2242	2359	PRJEB12919							3		TRUE	FALSE	88	2
ERR572759	515	3	8	80	1254	483	2245	2362	PRJEB12919							3		TRUE	FALSE	89	0
ERR572760	515	3	8	80	454	1525	2246	2363	PRJEB12919							3		TRUE	FALSE	87	0
ERR572761	515	3	8	80	454	483	712	2061	PRJEB12919							3		TRUE	FALSE	84	1
ERR572762	515	3	8	80	1255	1526	2247	2364	PRJEB12919							3		TRUE	FALSE	84	0
ERR572763	515	3	8	80	454	483	2248	2365	PRJEB12919							3		TRUE	FALSE	87	0
ERR572764	515	3	8	80	454	1527	2249	2366	PRJEB12919							3		TRUE	FALSE	84	0
ERR572765	515	3	8	80	454	483	2250	2367	PRJEB12919							3		TRUE	FALSE	85	0
ERR572766	515	3	8	80	1256	1528	2251	2368	PRJEB12919							3		TRUE	FALSE	82	0
ERR572767	515	3	8	80	454	511	772	2133	PRJEB12919							3		TRUE	FALSE	80	1
ERR572768	515	3	8	80	1257	1529	2252	2369	PRJEB12919							3		TRUE	FALSE	83	0
ERR572769	515	3	8	80	454	1530	2253	2370	PRJEB12919							3		TRUE	FALSE	81	0
ERR572770	515	3	8	80	1258	511	2254	2371	PRJEB12919							3		TRUE	FALSE	84	3
ERR572771	515	3	8	80	454	526	2255	2372	PRJEB12919							3		TRUE	FALSE	86	0
ERR572772	515	3	8	80	454	1531	2256	2373	PRJEB12919							3		TRUE	FALSE	96	0
ERR572773	515	3	56	80	1259	1532	2257	2374	PRJEB12919							3		TRUE	FALSE	82	1
ERR572774	515	3	8	80	640	483	1102	1158	PRJEB12919							3		TRUE	FALSE	80	0
ERR572775	515	3	8	80	454	1533	2258	2375	PRJEB12919							3		TRUE	FALSE	81	0
ERR572776	515	3	8	80	454	1534	2259	2376	PRJEB12919							3		TRUE	FALSE	76	0
ERR572777	515	3	8	80	1260	483	2260	2377	PRJEB12919							3		TRUE	FALSE	84	10
ERR572778	515	3	8	80	454	483	2261	2378	PRJEB12919							3		TRUE	FALSE	76	0
ERR572779	515	3	8	80	513	483	2262	2379	PRJEB12919							3		TRUE	FALSE	80	0
ERR572780	515	3	8	80	454	1535	2263	2380	PRJEB12919							3		TRUE	FALSE	89	0
ERR572781	515	3	8	80	454	1536	2264	2381	PRJEB12919							3		TRUE	FALSE	81	0
ERR572782	515	3	8	80	454	1536	2265	2382	PRJEB12919							3		TRUE	FALSE	87	0
ERR572783	515	3	8	80	1261	1537	2266	2383	PRJEB12919							3		TRUE	FALSE	86	2
ERR572785	515	3	8	80	454	511	772	2133	PRJEB12919							3		TRUE	FALSE	85	1
ERR572787	515	3	8	80	454	483	712	2061	PRJEB12919							3		TRUE	FALSE	84	1
ERR572788	515	3	8	80	454	1538	2267	2384	PRJEB12919							3		TRUE	FALSE	87	0
ERR572789	515	3	8	80	1262	511	2268	2385	PRJEB12919							3		TRUE	FALSE	82	0
ERR572790	515	3	8	80	454	511	772	2133	PRJEB12919							3		TRUE	FALSE	85	1
ERR572791	515	3	56	80	1263	1539	2269	2386	PRJEB12919							3		TRUE	FALSE	86	1
ERR572793	515	3	8	80	454	526	2255	2372	PRJEB12919							3		TRUE	FALSE	80	0
ERR572794	515	3	8	80	454	483	2270	2387	PRJEB12919							3		TRUE	FALSE	89	0
ERR572796	515	3	8	80	1265	522	2272	2389	PRJEB12919							3		TRUE	FALSE	86	0
ERR572797	515	3	8	80	454	1541	2273	2390	PRJEB12919							3		TRUE	FALSE	89	2
ERR572798	515	3	8	80	454	1397	2274	2391	PRJEB12919							3		TRUE	FALSE	82	1
ERR572799	515	3	8	80	454	483	712	2061	PRJEB12919							3		TRUE	FALSE	88	1
ERR572803	515	3	8	80	454	483	712	2061	PRJEB12919							3		TRUE	FALSE	90	1
ERR572804	515	3	8	80	454	1542	2275	2392	PRJEB12919							3		TRUE	FALSE	90	1
ERR572805	515	3	8	80	454	1536	2264	2393	PRJEB12919							3		TRUE	FALSE	82	1
ERR572806	515	3	8	80	454	1543	2276	2394	PRJEB12919							3		TRUE	FALSE	84	0
ERR572807	515	3	8	80	454	1544	2277	2395	PRJEB12919							3		TRUE	FALSE	106	0
ERR572808	515	3	8	80	454	1545	2278	2396	PRJEB12919							3		TRUE	FALSE	80	0
ERR572809	515	3	8	80	454	483	712	2061	PRJEB12919							3		TRUE	FALSE	84	1
ERR572810	515	3	8	87	578	1399	2279	2397	PRJEB12919							3		TRUE	FALSE	88	41
ERR572811	515	3	8	80	517	483	2280	2398	PRJEB12919							3		TRUE	FALSE	82	0
ERR572812	515	3	8	80	454	483	712	2061	PRJEB12919							3		TRUE	FALSE	83	1
ERR572813	515	3	8	80	479	483	2281	2399	PRJEB12919							3		TRUE	FALSE	86	0
ERR572814	515	3	8	80	479	483	2281	2399	PRJEB12919							3		TRUE	FALSE	83	0
ERR572815	515	3	8	80	454	483	2282	2400	PRJEB12919							3		TRUE	FALSE	89	0
ERR572816	515	3	8	80	479	483	2281	2399	PRJEB12919							3		TRUE	FALSE	76	0
ERR572817	515	3	8	80	454	526	2255	2372	PRJEB12919							3		TRUE	FALSE	80	0
ERR572818	515	3	8	80	454	1546	2283	2401	PRJEB12919							3		TRUE	FALSE	82	0
ERR572819	515	3	8	80	454	1547	2284	2402	PRJEB12919							3		TRUE	FALSE	93	1
ERR572820	515	3	8	80	454	1547	2284	2402	PRJEB12919							3		TRUE	FALSE	88	1
ERR572821	515	3	8	83	514	1548	2285	2403	PRJEB12919							3		TRUE	FALSE	86	0
ERR572822	515	3	8	80	454	483	712	2061	PRJEB12919							3		TRUE	FALSE	88	1
ERR572823	515	3	8	87	578	1549	2286	2404	PRJEB12919							3		TRUE	FALSE	92	1
ERR572824	515	3	8	80	454	483	712	2061	PRJEB12919							3		TRUE	FALSE	88	1
ERR572825	515	3	8	80	480	483	2287	2405	PRJEB12919							3		TRUE	FALSE	88	0
ERR572826	515	3	8	80	479	514	2288	2406	PRJEB12919							3		TRUE	FALSE	92	0
ERR572827	515	3	8	80	454	511	772	2133	PRJEB12919							3		TRUE	FALSE	81	1
ERR572829	515	3	8	83	641	733	2169	2281	PRJEB12919							3		TRUE	FALSE	81	0
ERR572830	515	3	8	80	454	1550	2289	2407	PRJEB12919							3		TRUE	FALSE	96	0
ERR572831	515	3	8	80	454	1551	2290	2408	PRJEB12919							3		TRUE	FALSE	91	0
ERR572832	515	3	8	83	641	733	2169	2281	PRJEB12919							3		TRUE	FALSE	100	0
ERR572833	515	3	8	80	454	512	771	2409	PRJEB12919							3		TRUE	FALSE	94	0
ERR572835	515	3	8	83	641	733	2169	2281	PRJEB12919							3		TRUE	FALSE	81	0
ERR572837	515	3	8	80	1267	1552	2292	2411	PRJEB12919							3		TRUE	FALSE	85	0
ERR572846	515	3	8	83	641	733	2295	2414	PRJEB12919							3		TRUE	FALSE	103	0
SRR227307	515	3	8	86	585	644	991	2789	PRJEB12919							3		TRUE	FALSE	95	4
SRR227309	515	3	8	86	578	1788	2644	2790	PRJEB12919							3		TRUE	FALSE	134	9
SRR6871245	515	3	8	83	1659	1353	2940	3126	PRJEB12919							3		TRUE	FALSE	76	0
SRR6871246	515	3	8	83	1660	1997	2941	3127	PRJEB12919							3		TRUE	FALSE	81	0
SRR6871248	515	3	8	83	1659	1999	2943	3129	PRJEB12919							3		TRUE	FALSE	79	0
SRR6871251	515	3	8	80	496	540	2946	3132	PRJEB12919							3		TRUE	FALSE	75	1
SRR6871252	515	3	8	80	496	540	2947	3133	PRJEB12919							3		TRUE	FALSE	75	0
SRR6871253	515	3	8	80	496	2000	2948	3134	PRJEB12919							3		TRUE	FALSE	79	0
SRR6871254	515	3	8	80	496	2001	2949	3135	PRJEB12919							3		TRUE	FALSE	76	0
DRR068856	69	3	5	5	5	5	5	5	PRJDB5076		2013	ASIA	VIET NAM			3	VNND_2013JUL_3SS	TRUE	FALSE	108	0
DRR068857	69	3	5	5	6	5	6	6	PRJDB5076		2013	ASIA	VIET NAM			3	VNND_2013JUL_5SS	TRUE	FALSE	96	0
DRR069011	69	3	6	6	7	6	7	7	PRJDB5155		2007	ASIA	INDIA			3		TRUE	FALSE	73	0
DRR069012	69	3	6	6	8	7	8	8	PRJDB5155		2007	ASIA	INDIA			3	IDH-00019	TRUE	FALSE	67	0
DRR069013	69	3	5	7	9	8	9	9	PRJDB5155		2007	ASIA	INDIA			3	IDH-00030	TRUE	FALSE	80	0
DRR069014	69	3	5	8	9	9	10	10	PRJDB5155		2007	ASIA	INDIA			3	IDH-00052	TRUE	FALSE	77	0
DRR069015	69	3	5	8	10	10	11	11	PRJDB5155		2007	ASIA	INDIA			3	IDH-00057	TRUE	FALSE	79	0
DRR069016	69	3	5	7	9	11	12	12	PRJDB5155		2007	ASIA	INDIA			3	IDH-00081	TRUE	FALSE	72	0
DRR069017	69	3	5	8	9	12	13	13	PRJDB5155		2007	ASIA	INDIA			3	IDH-00113	TRUE	FALSE	71	0
DRR069018	69	3	6	6	11	13	14	14	PRJDB5155		2007	ASIA	INDIA			3	IDH-00115	TRUE	FALSE	66	0
DRR069019	69	3	5	7	9	14	15	15	PRJDB5155		2007	ASIA	INDIA			3	IDH-00141	TRUE	FALSE	69	0
DRR069020	69	3	5	8	9	15	16	16	PRJDB5155		2007	ASIA	INDIA			3	IDH-00150	TRUE	FALSE	74	0
DRR069021	69	3	5	7	12	16	17	17	PRJDB5155		2008	ASIA	INDIA			3	IDH-00373	TRUE	FALSE	72	0
DRR069022	69	3	5	7	13	17	18	18	PRJDB5155		2008	ASIA	INDIA			3	IDH-00449	TRUE	FALSE	71	0
DRR069023	69	3	5	7	14	18	19	19	PRJDB5155		2008	ASIA	INDIA			3	IDH-00527	TRUE	FALSE	70	0
DRR069024	69	3	5	7	12	16	20	20	PRJDB5155		2008	ASIA	INDIA			3	IDH-00544	TRUE	FALSE	73	0
DRR069025	69	3	5	7	15	19	21	21	PRJDB5155		2008	ASIA	INDIA			3	IDH-00574	TRUE	FALSE	79	0
DRR069026	69	3	6	9	16	20	22	22	PRJDB5155		2008	ASIA	INDIA			3	IDH-00745	TRUE	FALSE	72	0
DRR069027	69	3	5	7	17	16	23	23	PRJDB5155		2008	ASIA	INDIA			3	IDH-00845	TRUE	FALSE	74	0
DRR069028	69	3	5	7	18	21	24	24	PRJDB5155		2008	ASIA	INDIA			3	IDH-00982	TRUE	FALSE	78	0
DRR069029	69	3	6	9	16	22	25	25	PRJDB5155		2008	ASIA	INDIA			3	IDH-01241	TRUE	FALSE	89	0
DRR069030	69	3	6	9	16	22	26	26	PRJDB5155		2009	ASIA	INDIA			3	IDH-01439	TRUE	FALSE	71	0
DRR069031	69	3	6	9	16	22	27	27	PRJDB5155		2009	ASIA	INDIA			3	IDH-01568	TRUE	FALSE	76	0
DRR069032	69	3	6	9	19	23	28	28	PRJDB5155		2009	ASIA	INDIA			3	IDH-01728	TRUE	FALSE	69	0
DRR069033	69	3	6	9	20	24	29	29	PRJDB5155		2009	ASIA	INDIA			3	IDH-01850	TRUE	FALSE	82	1
DRR069034	69	3	5	7	21	25	30	30	PRJDB5155		2009	ASIA	INDIA			3	IDH-01986	TRUE	FALSE	82	0
DRR069035	69	3	5	7	22	26	31	31	PRJDB5155		2009	ASIA	INDIA			3	IDH-02185	TRUE	FALSE	69	0
DRR069036	69	3	5	7	23	18	32	32	PRJDB5155		2009	ASIA	INDIA			3	IDH-02222	TRUE	FALSE	78	4
DRR069037	69	3	5	7	14	27	33	33	PRJDB5155		2009	ASIA	INDIA			3	IDH-02384	TRUE	FALSE	92	21
DRR069038	69	3	5	7	24	28	34	34	PRJDB5155		2009	ASIA	INDIA			3	IDH-02381	TRUE	FALSE	70	4
DRR069039	69	3	5	7	22	29	35	35	PRJDB5155		2009	ASIA	INDIA			3	IDH-02501	TRUE	FALSE	77	1
DRR069040	69	3	6	10	25	30	36	36	PRJDB5155		2010	ASIA	INDIA			3	IDH-02777	TRUE	FALSE	81	0
DRR069041	69	3	6	6	26	31	37	37	PRJDB5155		2010	ASIA	INDIA			3	IDH-02843	TRUE	FALSE	69	0
DRR069042	69	3	6	6	27	31	38	38	PRJDB5155		2010	ASIA	INDIA			3	BCH-00312	TRUE	FALSE	75	0
DRR069043	69	3	6	6	28	31	39	39	PRJDB5155		2010	ASIA	INDIA			3	IDH-02922	TRUE	FALSE	79	3
DRR069044	69	3	6	6	27	32	40	40	PRJDB5155		2010	ASIA	INDIA			3	IDH-02991	TRUE	FALSE	77	0
DRR069045	69	3	6	6	27	33	41	41	PRJDB5155		2010	ASIA	INDIA			3	IDH-03107	TRUE	FALSE	73	0
DRR069046	69	3	6	6	29	34	42	42	PRJDB5155		2010	ASIA	INDIA			3	IDH-03159	TRUE	FALSE	72	0
DRR069047	69	3	6	6	27	35	43	43	PRJDB5155		2010	ASIA	INDIA			3	IDH-03291	TRUE	FALSE	72	0
DRR069048	69	3	6	6	27	36	44	44	PRJDB5155		2010	ASIA	INDIA			3	IDH-03329	TRUE	FALSE	71	0
DRR069049	69	3	5	7	12	37	45	45	PRJDB5155		2010	ASIA	INDIA			3	BCH-00965	TRUE	FALSE	82	0
DRR069050	69	3	6	11	30	38	46	46	PRJDB5155		2011	ASIA	INDIA	NUEVO LE‚àö√¨N		3	IDH-03506	TRUE	FALSE	68	1
DRR069051	69	3	6	11	30	39	47	47	PRJDB5155		2011	ASIA	INDIA	CAMPECHE		3	IDH-03584	TRUE	FALSE	67	1
DRR069052	69	3	6	11	30	40	48	48	PRJDB5155		2011	ASIA	INDIA	NUEVO LE‚àö√¨N		3	BCH-01350	TRUE	FALSE	73	1
DRR069053	69	3	6	11	30	41	49	49	PRJDB5155		2011	ASIA	INDIA	NUEVO LE‚àö√¨N		3	IDH-03633	TRUE	FALSE	74	1
DRR069054	69	3	6	12	31	42	50	50	PRJDB5155		2011	ASIA	INDIA	CAMPECHE		3	BCH-01451	TRUE	FALSE	76	0
DRR069055	69	3	6	11	30	38	51	51	PRJDB5155		2011	ASIA	INDIA	TAMAULIPAS		3	BCH-01536	TRUE	FALSE	81	1
DRR069056	69	3	6	11	30	38	52	52	PRJDB5155		2011	ASIA	INDIA			3	IDH-03766	TRUE	FALSE	71	1
DRR069057	69	3	6	11	32	43	53	53	PRJDB5155		2011	ASIA	INDIA	NAYARIT		3	IDH-03892	TRUE	FALSE	71	6
DRR069058	69	3	6	11	33	44	54	54	PRJDB5155		2011	ASIA	INDIA	TLAXCALA		3	BCH-01776	TRUE	FALSE	78	1
DRR069059	69	3	6	11	33	45	55	55	PRJDB5155		2011	ASIA	INDIA	TLAXCALA		3	IDH-03997	TRUE	FALSE	81	1
DRR069060	69	3	7	11	34	38	56	56	PRJDB5155		2012	ASIA	INDIA			3	IDH-04018	TRUE	FALSE	65	1
DRR069061	69	3	7	11	35	38	57	57	PRJDB5155		2012	ASIA	INDIA			3	IDH-04127	TRUE	FALSE	69	1
DRR069062	69	3	6	12	36	46	58	58	PRJDB5155		2012	ASIA	INDIA			3	IDH-04268	TRUE	FALSE	75	0
DRR069063	69	3	6	12	37	47	59	59	PRJDB5155		2012	ASIA	INDIA			3	BCH-02282	TRUE	FALSE	70	0
DRR069064	69	3	6	12	38	47	60	60	PRJDB5155		2012	ASIA	INDIA			3	IDH-04415	TRUE	FALSE	75	0
DRR069065	69	3	7	11	35	48	61	61	PRJDB5155		2012	ASIA	INDIA			3	IDH-04493	TRUE	FALSE	76	1
DRR069066	69	3	6	12	39	49	62	62	PRJDB5155		2012	ASIA	INDIA			3	IDH-04625	TRUE	FALSE	75	0
DRR069067	69	3	6	12	37	47	59	59	PRJDB5155		2012	ASIA	INDIA			3	IDH-04677	TRUE	FALSE	74	0
DRR069068	69	3	6	12	40	50	63	63	PRJDB5155		2012	ASIA	INDIA			3	IDH-04808	TRUE	FALSE	73	0
DRR069069	69	3	6	12	41	49	64	64	PRJDB5155		2012	ASIA	INDIA			3	IDH-04858	TRUE	FALSE	79	0
DRR069070	69	3	6	12	42	47	65	65	PRJDB5155		2013	ASIA	INDIA			3	IDH-04986	TRUE	FALSE	73	2
DRR069071	69	3	6	12	42	51	66	66	PRJDB5155		2013	ASIA	INDIA			3	IDH-05135	TRUE	FALSE	79	4
DRR069072	69	3	6	12	43	52	67	67	PRJDB5155		2013	ASIA	INDIA			3	IDH-05241	TRUE	FALSE	73	0
DRR069073	69	3	6	12	42	47	65	65	PRJDB5155		2013	ASIA	INDIA			3	IDH-05298	TRUE	FALSE	79	2
DRR069074	69	3	6	12	42	47	65	65	PRJDB5155		2013	ASIA	INDIA			3	BCH-03152	TRUE	FALSE	79	2
DRR069075	69	3	6	12	43	47	68	68	PRJDB5155		2013	ASIA	INDIA			3	IDH-05385	TRUE	FALSE	73	0
DRR069076	69	3	6	12	42	53	69	69	PRJDB5155		2013	ASIA	INDIA			3	IDH-05467	TRUE	FALSE	72	0
DRR069077	69	3	6	12	42	54	70	70	PRJDB5155		2013	ASIA	INDIA			3	BCH-03300	TRUE	FALSE	78	0
DRR069078	69	3	6	12	44	55	71	71	PRJDB5155		2013	ASIA	INDIA			3	IDH-05640	TRUE	FALSE	78	0
DRR069079	69	3	6	12	42	56	72	72	PRJDB5155		2013	ASIA	INDIA			3	BCH-03380	TRUE	FALSE	80	0
DRR069080	69	3	6	12	44	57	73	73	PRJDB5155		2014	ASIA	INDIA			3	IDH-06175	TRUE	FALSE	75	0
DRR069081	69	3	6	12	44	55	74	74	PRJDB5155		2014	ASIA	INDIA			3	BCB-04023	TRUE	FALSE	76	0
DRR069082	69	3	6	12	42	47	75	75	PRJDB5155		2014	ASIA	INDIA	MPULUNGU		3	IDH-06592	TRUE	FALSE	72	0
DRR069083	69	3	6	12	42	47	76	76	PRJDB5155		2014	ASIA	INDIA			3	IDH-06636	TRUE	FALSE	72	0
DRR069084	69	3	6	12	45	58	77	77	PRJDB5155		2014	ASIA	INDIA			3	BCH-04620	TRUE	FALSE	72	1
DRR069085	69	3	6	12	46	58	78	78	PRJDB5155		2014	ASIA	INDIA			3	IDH-06845	TRUE	FALSE	73	0
DRR069086	69	3	6	13	42	59	79	79	PRJDB5155		2014	ASIA	INDIA			3	BCH-04818	TRUE	FALSE	85	0
DRR069087	69	3	6	12	42	47	76	76	PRJDB5155		2014	ASIA	INDIA	MPULUNGU		3	IDH-07034	TRUE	FALSE	84	0
DRR069088	69	3	6	12	47	60	80	80	PRJDB5155		2014	ASIA	INDIA			3	IDH-07176	TRUE	FALSE	80	0
DRR069089	69	3	6	12	42	47	76	76	PRJDB5155		2014	ASIA	INDIA			3	IDH-07230	TRUE	FALSE	83	0
ERR018112	69	3	5	14	9	61	81	81	PRJEB2215		2006	ASIA	INDIA			3	4656	TRUE	FALSE	273	10
ERR018113	69	3	6	6	48	62	82	82	PRJEB2215		2001	ASIA	BANGLADESH	NAIROBI		3	4675	TRUE	FALSE	351	17
ERR018115	69	3	6	6	49	63	83	83	PRJEB2215		2001	ASIA	BANGLADESH	NAIROBI (KIBERA)	NAIROBI (KIBERA)	3	4663	TRUE	FALSE	258	6
ERR019290	69	3	8	15	50	64	84	84	PRJEB2215		2007	AFRICA	KENYA			3	6210	TRUE	FALSE	253	18
ERR019296	69	3	8	15	51	65	85	85	PRJEB2215		2005	AFRICA	KENYA			3	6193	TRUE	FALSE	256	25
ERR019297	69	3	8	15	50	66	86	86	PRJEB2215		2005	AFRICA	KENYA			3	6215	TRUE	FALSE	252	21
ERR025356	69	2	9	16	52	67	87	87	PRJEB2215		2005	AFRICA	MOZAMBIQUE			2	1346	TRUE	FALSE	158	1
ERR025357	69	3	5	8	53	9	88	88	PRJEB2215		2007	ASIA	INDIA			3	4551	TRUE	FALSE	167	1
ERR025358	69	3	5	7	54	16	89	89	PRJEB2215		2007	ASIA	INDIA	KWALE	KWALE	3	4623	TRUE	FALSE	163	1
ERR025359	69	3	5	8	9	9	90	90	PRJEB2215		2007	ASIA	INDIA			3	4593	TRUE	FALSE	156	1
ERR025360	69	3	6	6	55	68	91	91	PRJEB2215		2007	ASIA	INDIA	MOMBASA	MOMBASA	3	4538	TRUE	FALSE	161	1
ERR025361	69	3	5	17	56	69	92	92	PRJEB2215		2004	ASIA	INDIA			3	4339	TRUE	FALSE	166	1
ERR025362	69	2	9	18	57	70	93	93	PRJEB2215		2004	ASIA	VIETNAM			2	4121	TRUE	FALSE	150	3
ERR025364	69	2	9	18	58	71	94	94	PRJEB2215		2003	ASIA	VIETNAM			2	4113	TRUE	FALSE	153	3
ERR025366	69	3	5	7	9	72	95	95	PRJEB2215		2007	ASIA	INDIA	MALINDI	MALINDI	3	4585	TRUE	FALSE	166	0
ERR025367	69	2	9	16	52	67	96	96	PRJEB2215		2005	AFRICA	MOZAMBIQUE			2	1362	TRUE	FALSE	155	2
ERR025368	69	3	5	8	9	73	97	97	PRJEB2215		2007	ASIA	INDIA			3	4552	TRUE	FALSE	163	2
ERR025369	69	3	5	14	9	74	98	98	PRJEB2215		2006	ASIA	INDIA			3	4488	TRUE	FALSE	175	0
ERR025370	69	3	8	19	59	75	99	99	PRJEB2215		2009	AFRICA	TANZANIA			3	4784	TRUE	FALSE	162	2
ERR025371	69	3	5	7	60	76	100	100	PRJEB2215		2007	ASIA	INDIA			3	4600	TRUE	FALSE	173	2
ERR025372	69	3	5	14	9	61	81	81	PRJEB2215		2007	ASIA	INDIA			3	4646	TRUE	FALSE	167	1
ERR025373	69	3	6	6	61	77	101	101	PRJEB2215		2001	ASIA	BANGLADESH	NAIROBI (KIBERA)	NAIROBI (KIBERA)	3	4662	TRUE	FALSE	175	1
ERR025374	69	3	6	6	62	78	102	102	PRJEB2215		2005	ASIA	INDIA			3	4519	TRUE	FALSE	161	0
ERR025375	69	3	5	7	63	79	103	103	PRJEB2215		2007	ASIA	INDIA			3	4536	TRUE	FALSE	171	2
ERR025377	69	2	9	20	64	80	104	104	PRJEB2215		2005	AFRICA	MOZAMBIQUE			2	1627	TRUE	FALSE	147	1
ERR025378	69	1	2	21	65	81	105	105	PRJEB2215		1991	AMERICAS	PERU			1	A27	TRUE	FALSE	170	4
ERR025379	69	1	2	2	66	82	106	106	PRJEB2215		1980	ASIA	INDIA			1	GP160	TRUE	FALSE	166	1
ERR025381	69	1	2	22	67	83	107	107	PRJEB2215		1989	AFRICA	ANGOLA			1	A5	TRUE	FALSE	165	2
ERR025382	69	1	10	23	68	84	108	108	PRJEB2215		1957	ASIA	INDONESIA			1	A6	TRUE	FALSE	172	4
ERR025383	69	2	3	24	69	85	109	109	PRJEB2215		1979	ASIA	BANGLADESH	FLORIDA		2	A10	TRUE	FALSE	180	2
ERR025384	69	1	10	23	70	86	110	110	PRJEB2215		1977	ASIA	INDIA			1	A18	TRUE	FALSE	195	2
ERR025385	69	1	1	1	71	87	111	111	PRJEB2215		1971	ASIA	BANGLADESH			1	A19	TRUE	FALSE	164	3
ERR025386	69	1	1	25	72	88	112	112	PRJEB2215		1979	ASIA	BANGLADESH			1	A22	TRUE	FALSE	154	13
ERR025388	69	1	2	21	65	89	113	113	PRJEB2215		1991	AMERICAS	PERU			1	A29	TRUE	FALSE	161	2
ERR025389	69	1	2	21	73	81	114	114	PRJEB2215		1991	AMERICAS	PERU			1	A31	TRUE	FALSE	165	2
ERR025390	69	1	2	21	65	81	115	115	PRJEB2215		1991	AMERICAS	PERU			1	A32	TRUE	FALSE	166	2
ERR025392	69	2	9	26	74	90	116	116	PRJEB2215		1994	ASIA	BANGLADESH			2	A346(1)	TRUE	FALSE	160	2
ERR025393	69	3	6	6	75	91	117	117	PRJEB2215		2006	ASIA	BANGLADESH			3	A488(1)	TRUE	FALSE	171	1
ERR025395	69	3	6	6	49	63	83	118	PRJEB2215		2007	ASIA	BANGLADESH			3	A487(1)	TRUE	FALSE	162	2
ERR025396	69	2	3	3	76	92	118	119	PRJEB2215		1991	ASIA	BANGLADESH			2	MG116226	TRUE	FALSE	158	3
ERR028074	69	3	8	27	77	93	119	120	PRJEB2215		2009	AFRICA	KENYA			3	7687	TRUE	FALSE	174	12
ERR028076	69	3	8	27	77	93	119	120	PRJEB2215		2009	AFRICA	KENYA			3	7685	TRUE	FALSE	239	12
ERR037705	69	3	6	6	78	94	120	121	PRJEB2215							3		TRUE	FALSE	135	0
ERR037706	69	3	6	6	79	95	121	122	PRJEB2215							3		TRUE	FALSE	129	1
ERR037707	69	3	5	8	80	96	122	123	PRJEB2215							3		TRUE	FALSE	130	0
ERR037708	69	3	5	8	9	9	123	124	PRJEB2215							3		TRUE	FALSE	135	0
ERR037709	69	3	5	7	9	97	124	125	PRJEB2215							3		TRUE	FALSE	133	0
ERR037710	69	3	5	8	53	9	88	126	PRJEB2215							3		TRUE	FALSE	135	1
ERR037711	69	3	5	8	9	73	97	127	PRJEB2215							3		TRUE	FALSE	134	0
ERR037712	69	3	5	7	81	18	125	128	PRJEB2215							3		TRUE	FALSE	134	0
ERR037713	69	3	5	7	82	98	126	129	PRJEB2215							3		TRUE	FALSE	127	0
ERR037714	69	3	5	8	9	99	127	130	PRJEB2215							3		TRUE	FALSE	135	0
ERR037716	69	3	6	6	83	7	128	131	PRJEB2215							3		TRUE	FALSE	127	0
ERR037717	69	3	5	8	9	9	129	132	PRJEB2215							3		TRUE	FALSE	134	0
ERR037718	69	3	5	7	84	16	130	133	PRJEB2215							3		TRUE	FALSE	125	0
ERR037719	69	3	5	7	85	76	131	134	PRJEB2215							3		TRUE	FALSE	126	0
ERR037720	69	3	5	7	9	100	132	135	PRJEB2215							3		TRUE	FALSE	131	0
ERR037721	69	3	5	8	86	9	133	136	PRJEB2215							3		TRUE	FALSE	126	0
ERR037722	69	3	6	28	87	101	134	137	PRJEB2215							3		TRUE	FALSE	128	0
ERR037723	69	3	6	6	8	102	135	138	PRJEB2215							3		TRUE	FALSE	133	0
ERR037724	69	3	6	6	8	7	136	139	PRJEB2215							3		TRUE	FALSE	126	0
ERR037725	69	3	6	6	8	103	137	140	PRJEB2215							3		TRUE	FALSE	124	0
ERR037726	69	3	6	6	88	104	138	141	PRJEB2215							3		TRUE	FALSE	122	0
ERR037727	69	3	6	6	8	105	139	142	PRJEB2215							3		TRUE	FALSE	133	0
ERR037728	69	3	5	7	89	106	140	143	PRJEB2215							3		TRUE	FALSE	125	0
ERR037729	69	3	5	7	90	107	141	144	PRJEB2215							3		TRUE	FALSE	127	0
ERR037730	69	3	5	7	91	18	142	145	PRJEB2215							3		TRUE	FALSE	133	1
ERR037731	69	3	5	7	63	108	143	146	PRJEB2215							3		TRUE	FALSE	124	0
ERR037733	69	3	6	6	92	109	144	147	PRJEB2215							3		TRUE	FALSE	129	0
ERR037734	69	3	5	14	9	61	81	148	PRJEB2215							3		TRUE	FALSE	120	1
ERR037735	69	3	5	14	9	61	81	81	PRJEB2215							3		TRUE	FALSE	119	1
ERR037736	69	3	5	14	9	61	81	81	PRJEB2215							3		TRUE	FALSE	125	1
ERR037737	69	3	5	8	93	9	145	149	PRJEB2215							3		TRUE	FALSE	144	1
ERR037738	69	3	8	15	94	110	146	150	PRJEB2215		2010	AFRICA	KENYA			3	VE1	TRUE	FALSE	125	2
ERR037739	69	3	8	15	94	110	147	151	PRJEB2215		2010	AFRICA	KENYA			3	VE2	TRUE	FALSE	129	1
ERR037740	69	3	6	6	95	7	148	152	PRJEB2215							3		TRUE	FALSE	125	0
ERR037741	69	3	8	15	96	110	149	153	PRJEB2215		2009	AFRICA	KENYA			3	VE3	TRUE	FALSE	140	1
ERR037745	69	3	5	7	97	16	150	154	PRJEB2215							3		TRUE	FALSE	127	0
ERR037746	69	3	5	7	9	107	151	155	PRJEB2215							3		TRUE	FALSE	131	1
ERR037747	69	3	5	7	9	76	152	156	PRJEB2215							3		TRUE	FALSE	125	0
ERR037748	69	3	5	7	14	111	153	157	PRJEB2215							3		TRUE	FALSE	129	0
ERR037749	69	3	5	7	98	107	154	158	PRJEB2215							3		TRUE	FALSE	133	0
ERR037750	69	3	5	8	99	112	155	159	PRJEB2215							3		TRUE	FALSE	131	1
ERR037751	69	3	5	7	54	16	89	89	PRJEB2215							3		TRUE	FALSE	130	1
ERR039258	69	3	6	11	100	113	156	160	PRJEB2215							3		TRUE	FALSE	123	1
ERR039259	69	3	6	11	30	47	157	161	PRJEB2215							3		TRUE	FALSE	122	0
ERR039260	69	3	6	11	30	47	158	162	PRJEB2215							3		TRUE	FALSE	121	0
ERR039261	69	3	6	11	30	47	159	163	PRJEB2215							3		TRUE	FALSE	137	0
ERR039262	69	3	6	11	30	47	160	164	PRJEB2215							3		TRUE	FALSE	137	0
ERR039263	69	3	6	6	101	114	161	165	PRJEB2215							3		TRUE	FALSE	114	0
ERR039264	69	3	5	7	9	16	162	166	PRJEB2215							3		TRUE	FALSE	130	0
ERR039265	69	3	5	7	9	16	162	166	PRJEB2215							3		TRUE	FALSE	116	0
ERR039266	69	3	6	6	101	114	161	167	PRJEB2215							3		TRUE	FALSE	119	0
ERR039267	69	3	5	7	9	115	163	168	PRJEB2215							3		TRUE	FALSE	130	0
ERR039268	69	3	5	7	9	16	162	169	PRJEB2215							3		TRUE	FALSE	123	0
ERR039269	69	3	6	6	102	116	164	170	PRJEB2215							3		TRUE	FALSE	123	0
ERR039270	69	3	6	6	101	116	165	171	PRJEB2215							3		TRUE	FALSE	118	0
ERR039271	69	3	5	7	9	117	166	172	PRJEB2215							3		TRUE	FALSE	119	0
ERR039272	69	3	5	7	9	16	162	166	PRJEB2215							3		TRUE	FALSE	122	0
ERR039273	69	3	6	6	103	116	167	173	PRJEB2215							3		TRUE	FALSE	118	0
ERR039274	69	3	5	7	9	16	162	169	PRJEB2215							3		TRUE	FALSE	120	0
ERR039275	69	3	5	7	9	16	168	174	PRJEB2215							3		TRUE	FALSE	132	0
ERR039276	69	3	6	6	101	116	165	175	PRJEB2215							3		TRUE	FALSE	116	0
ERR039277	69	3	5	7	9	16	162	176	PRJEB2215							3		TRUE	FALSE	130	0
ERR039278	69	3	5	7	104	16	169	177	PRJEB2215							3		TRUE	FALSE	116	0
ERR039279	69	3	5	7	9	118	170	178	PRJEB2215							3		TRUE	FALSE	131	1
ERR039280	69	3	6	6	101	116	165	179	PRJEB2215							3		TRUE	FALSE	127	0
ERR039281	69	3	5	7	9	16	162	169	PRJEB2215							3		TRUE	FALSE	125	0
ERR039282	69	3	5	7	9	16	162	176	PRJEB2215							3		TRUE	FALSE	118	0
ERR039283	69	3	6	6	8	7	171	180	PRJEB2215							3		TRUE	FALSE	120	0
ERR039284	69	3	6	6	8	119	172	181	PRJEB2215							3		TRUE	FALSE	116	0
ERR039285	69	3	6	6	8	119	173	182	PRJEB2215							3		TRUE	FALSE	121	0
ERR039286	69	3	6	6	8	7	171	180	PRJEB2215							3		TRUE	FALSE	128	0
ERR039287	69	3	6	6	8	7	171	180	PRJEB2215							3		TRUE	FALSE	130	0
ERR039288	69	3	6	6	8	119	174	183	PRJEB2215							3		TRUE	FALSE	117	0
ERR039289	69	3	6	6	8	7	171	184	PRJEB2215							3		TRUE	FALSE	123	0
ERR039290	69	3	6	6	8	119	175	185	PRJEB2215							3		TRUE	FALSE	121	0
ERR039291	69	3	6	6	8	7	176	186	PRJEB2215							3		TRUE	FALSE	119	0
ERR039292	69	3	6	6	105	109	177	187	PRJEB2215							3		TRUE	FALSE	125	0
ERR039293	69	3	6	6	8	7	171	188	PRJEB2215							3		TRUE	FALSE	139	0
ERR039294	69	3	6	6	8	7	171	184	PRJEB2215							3		TRUE	FALSE	130	0
ERR039295	69	3	6	6	8	7	178	189	PRJEB2215							3		TRUE	FALSE	123	0
ERR039296	69	3	6	6	8	7	171	180	PRJEB2215							3		TRUE	FALSE	127	0
ERR039297	69	3	6	6	8	109	179	190	PRJEB2215							3		TRUE	FALSE	126	0
ERR039298	69	3	6	6	8	120	180	191	PRJEB2215							3		TRUE	FALSE	133	0
ERR039299	69	3	6	6	106	7	181	192	PRJEB2215							3		TRUE	FALSE	123	0
ERR039300	69	3	6	6	8	7	171	180	PRJEB2215							3		TRUE	FALSE	124	0
ERR039301	69	3	6	6	8	120	182	193	PRJEB2215							3		TRUE	FALSE	121	0
ERR039302	69	3	6	6	8	7	171	180	PRJEB2215							3		TRUE	FALSE	125	0
ERR039303	69	3	6	29	107	22	183	194	PRJEB2215							3		TRUE	FALSE	127	1
ERR039304	69	3	6	29	108	22	184	195	PRJEB2215							3		TRUE	FALSE	125	1
ERR039305	69	3	6	30	109	30	185	196	PRJEB2215							3		TRUE	FALSE	131	0
ERR039306	69	3	6	29	108	22	184	195	PRJEB2215							3		TRUE	FALSE	140	1
ERR039307	69	3	6	29	108	121	186	197	PRJEB2215							3		TRUE	FALSE	138	1
ERR039308	69	3	6	29	108	22	184	198	PRJEB2215							3		TRUE	FALSE	130	1
ERR039309	69	3	6	30	110	30	187	199	PRJEB2215							3		TRUE	FALSE	129	0
ERR039310	69	3	6	29	108	22	188	200	PRJEB2215							3		TRUE	FALSE	115	1
ERR039311	69	3	6	30	110	30	187	201	PRJEB2215							3		TRUE	FALSE	116	0
ERR039312	69	3	6	30	110	30	187	202	PRJEB2215							3		TRUE	FALSE	119	0
ERR039313	69	3	5	7	111	122	189	203	PRJEB2215							3		TRUE	FALSE	129	0
ERR039314	69	3	5	7	111	123	190	204	PRJEB2215							3		TRUE	FALSE	127	0
ERR039315	69	3	5	7	112	123	191	205	PRJEB2215							3		TRUE	FALSE	132	0
ERR039316	69	3	5	7	111	124	192	206	PRJEB2215							3		TRUE	FALSE	129	0
ERR039317	69	3	5	7	113	123	193	207	PRJEB2215							3		TRUE	FALSE	125	0
ERR039318	69	3	5	7	111	123	194	208	PRJEB2215							3		TRUE	FALSE	129	0
ERR039319	69	3	5	7	111	123	194	209	PRJEB2215							3		TRUE	FALSE	129	0
ERR039320	69	3	5	7	111	123	194	210	PRJEB2215							3		TRUE	FALSE	125	0
ERR039321	69	3	6	6	27	31	195	211	PRJEB2215							3		TRUE	FALSE	118	0
ERR039322	69	3	5	7	111	123	194	212	PRJEB2215							3		TRUE	FALSE	127	0
ERR042729	69	4	9	31	114	125	196	213	PRJEB2215							2		TRUE	FALSE	137	2
ERR042730	69	2	9	26	115	126	197	214	PRJEB2215							2		TRUE	FALSE	131	0
ERR042731	69	5	11	26	116	127	198	215	PRJEB2215							2		TRUE	FALSE	127	0
ERR042732	69	2	9	26	117	128	199	216	PRJEB2215							2		TRUE	FALSE	134	0
ERR042733	69	2	9	26	117	129	200	217	PRJEB2215		1994	ASIA	PALESTINE			2	GAZ11	TRUE	FALSE	131	0
ERR042734	69	2	9	26	117	130	201	218	PRJEB2215							2		TRUE	FALSE	127	1
ERR042735	69	2	9	26	118	131	202	219	PRJEB2215							2		TRUE	FALSE	138	0
ERR042736	69	2	9	26	117	132	203	220	PRJEB2215							2		TRUE	FALSE	133	2
ERR042737	69	2	9	26	117	131	204	221	PRJEB2215							2		TRUE	FALSE	132	0
ERR042738	69	2	9	26	119	131	205	222	PRJEB2215		1994	ASIA	PALESTINE			2	GAZ21	TRUE	FALSE	140	55
ERR042739	69	2	9	26	120	133	206	223	PRJEB2215							2		TRUE	FALSE	136	1
ERR042740	69	2	9	26	121	131	207	224	PRJEB2215							2		TRUE	FALSE	124	0
ERR042741	69	2	9	26	122	134	208	225	PRJEB2215							2		TRUE	FALSE	127	0
ERR042742	69	2	9	26	123	135	209	226	PRJEB2215							2		TRUE	FALSE	139	0
ERR042743	69	2	9	26	124	136	210	227	PRJEB2215							2		TRUE	FALSE	136	1
ERR042744	69	2	9	26	124	136	211	228	PRJEB2215							2		TRUE	FALSE	130	0
ERR042745	69	1	2	2	125	137	212	229	PRJEB2215		1970	ASIA	ISRAEL			1	1_1970	TRUE	FALSE	163	1
ERR042746	69	1	10	32	126	138	213	230	PRJEB2215							1		TRUE	FALSE	157	1
ERR042747	69	1	10	32	127	139	214	231	PRJEB2215							1		TRUE	FALSE	168	1
ERR042748	69	1	10	32	128	138	215	232	PRJEB2215		1970	ASIA	ISRAEL			1	4_1970	TRUE	FALSE	162	1
ERR042749	69	1	2	2	129	140	216	233	PRJEB2215		1970	ASIA	ISRAEL			1	12_1970	TRUE	FALSE	161	0
ERR042751	69	1	10	32	130	138	217	234	PRJEB2215							1		TRUE	FALSE	157	1
ERR042752	69	1	10	32	131	138	218	235	PRJEB2215							1		TRUE	FALSE	164	1
ERR042754	69	2	9	33	132	141	219	236	PRJEB2215		1992	AMERICAS	MEXICO			2	MEX6	TRUE	FALSE	130	0
ERR042757	69	3	6	6	133	142	220	237	PRJEB2215							3		TRUE	FALSE	137	0
ERR042758	69	3	6	6	134	143	221	238	PRJEB2215							3		TRUE	FALSE	143	1
ERR042759	69	3	6	34	135	144	222	239	PRJEB2215							3		TRUE	FALSE	123	0
ERR042760	69	3	6	6	136	145	223	240	PRJEB2215							3		TRUE	FALSE	132	0
ERR042761	69	3	6	6	8	146	224	241	PRJEB2215							3		TRUE	FALSE	134	0
ERR042762	69	3	6	6	137	7	225	242	PRJEB2215							3		TRUE	FALSE	134	0
ERR042764	69	3	6	6	138	147	226	243	PRJEB2215							3		TRUE	FALSE	131	0
ERR042765	69	3	5	7	63	79	103	244	PRJEB2215							3		TRUE	FALSE	132	1
ERR042766	69	3	5	7	139	16	227	245	PRJEB2215							3		TRUE	FALSE	139	0
ERR042767	69	3	6	6	55	68	91	246	PRJEB2215							3		TRUE	FALSE	133	0
ERR042768	69	3	6	6	8	148	228	247	PRJEB2215							3		TRUE	FALSE	147	1
ERR042769	69	3	12	35	140	149	229	248	PRJEB2215							3		TRUE	FALSE	128	0
ERR042770	69	3	5	7	141	150	230	249	PRJEB2215							3		TRUE	FALSE	146	0
ERR042771	69	3	6	6	142	151	231	250	PRJEB2215							3		TRUE	FALSE	134	0
ERR042772	69	3	5	8	80	152	232	251	PRJEB2215							3		TRUE	FALSE	139	0
ERR042773	69	3	5	7	143	153	233	252	PRJEB2215							3		TRUE	FALSE	129	0
ERR042774	69	3	5	8	144	9	234	253	PRJEB2215							3		TRUE	FALSE	135	0
ERR044538	69	3	5	8	145	9	235	254	PRJEB2215							3		TRUE	FALSE	136	0
ERR044539	69	3	5	8	9	9	236	255	PRJEB2215							3		TRUE	FALSE	135	0
ERR044540	69	3	5	8	146	9	237	256	PRJEB2215							3		TRUE	FALSE	152	0
ERR044541	69	3	5	8	9	9	238	257	PRJEB2215							3		TRUE	FALSE	132	0
ERR044542	69	3	5	7	147	154	239	258	PRJEB2215							3		TRUE	FALSE	133	0
ERR044543	69	3	5	8	148	155	240	259	PRJEB2215							3		TRUE	FALSE	143	1
ERR044544	69	3	5	7	149	156	241	260	PRJEB2215							3		TRUE	FALSE	138	0
ERR044545	69	3	5	8	150	9	242	261	PRJEB2215							3		TRUE	FALSE	140	0
ERR044546	69	3	5	8	151	99	243	262	PRJEB2215							3		TRUE	FALSE	134	0
ERR044547	69	3	5	8	152	99	244	263	PRJEB2215							3		TRUE	FALSE	137	0
ERR044548	69	3	5	8	9	157	245	264	PRJEB2215							3		TRUE	FALSE	133	0
ERR044549	69	3	5	8	9	158	246	265	PRJEB2215							3		TRUE	FALSE	136	1
ERR044550	69	3	5	7	153	18	247	266	PRJEB2215							3		TRUE	FALSE	137	0
ERR044551	69	3	5	8	154	9	248	267	PRJEB2215							3		TRUE	FALSE	143	0
ERR044552	69	3	5	8	9	9	249	268	PRJEB2215							3		TRUE	FALSE	127	0
ERR044553	69	3	5	7	155	159	250	269	PRJEB2215							3		TRUE	FALSE	136	0
ERR044554	69	3	5	7	9	160	251	270	PRJEB2215							3		TRUE	FALSE	124	0
ERR044555	69	3	6	6	156	7	252	271	PRJEB2215							3		TRUE	FALSE	174	0
ERR044556	69	3	6	6	8	161	253	272	PRJEB2215							3		TRUE	FALSE	141	1
ERR044557	69	3	6	6	157	162	254	273	PRJEB2215							3		TRUE	FALSE	134	0
ERR044558	69	3	6	6	158	7	255	274	PRJEB2215							3		TRUE	FALSE	141	0
ERR044559	69	3	6	6	159	163	256	275	PRJEB2215							3		TRUE	FALSE	139	0
ERR044745	69	3	5	8	160	164	257	276	PRJEB2215							3		TRUE	FALSE	139	5
ERR044746	69	3	6	6	161	7	258	277	PRJEB2215							3		TRUE	FALSE	129	0
ERR044747	69	3	6	6	162	165	259	278	PRJEB2215							3		TRUE	FALSE	130	0
ERR044748	69	3	5	7	163	72	260	279	PRJEB2215							3		TRUE	FALSE	129	0
ERR044749	69	3	5	7	164	72	261	280	PRJEB2215							3		TRUE	FALSE	129	0
ERR044750	69	3	5	7	9	72	95	95	PRJEB2215							3		TRUE	FALSE	131	0
ERR044751	69	3	5	7	165	18	262	281	PRJEB2215							3		TRUE	FALSE	129	0
ERR044752	69	3	6	6	166	166	263	282	PRJEB2215							3		TRUE	FALSE	128	2
ERR044753	69	3	5	7	167	100	264	283	PRJEB2215							3		TRUE	FALSE	125	0
ERR044754	69	3	5	7	168	76	265	284	PRJEB2215							3		TRUE	FALSE	125	0
ERR044755	69	3	5	7	169	98	266	285	PRJEB2215							3		TRUE	FALSE	119	0
ERR044756	69	3	5	8	170	9	267	286	PRJEB2215							3		TRUE	FALSE	123	0
ERR044757	69	3	5	7	171	76	268	287	PRJEB2215							3		TRUE	FALSE	124	0
ERR044758	69	3	5	8	9	9	90	288	PRJEB2215							3		TRUE	FALSE	128	0
ERR044759	69	3	5	8	172	9	269	289	PRJEB2215							3		TRUE	FALSE	130	0
ERR044760	69	3	5	8	173	167	270	290	PRJEB2215							3		TRUE	FALSE	127	0
ERR044761	69	3	5	7	174	76	271	291	PRJEB2215							3		TRUE	FALSE	128	0
ERR044762	69	3	5	8	175	168	272	292	PRJEB2215							3		TRUE	FALSE	125	1
ERR044763	69	3	5	7	176	169	273	293	PRJEB2215							3		TRUE	FALSE	123	0
ERR044764	69	3	5	7	177	76	274	294	PRJEB2215							3		TRUE	FALSE	125	0
ERR044765	69	3	5	7	60	76	100	295	PRJEB2215							3		TRUE	FALSE	130	0
ERR044766	69	3	5	8	63	9	275	296	PRJEB2215							3		TRUE	FALSE	132	0
ERR044767	69	3	5	7	178	170	276	297	PRJEB2215							3		TRUE	FALSE	129	0
ERR044768	69	3	5	7	179	100	277	298	PRJEB2215							3		TRUE	FALSE	125	0
ERR044769	69	3	5	8	180	171	278	299	PRJEB2215							3		TRUE	FALSE	156	0
ERR044770	69	3	5	8	63	172	279	300	PRJEB2215							3		TRUE	FALSE	130	0
ERR044771	69	3	5	8	181	9	280	301	PRJEB2215							3		TRUE	FALSE	128	0
ERR044772	69	3	5	8	182	9	281	302	PRJEB2215							3		TRUE	FALSE	122	0
ERR044773	69	3	5	8	183	9	282	303	PRJEB2215							3		TRUE	FALSE	129	0
ERR044774	69	3	5	8	184	9	283	304	PRJEB2215							3		TRUE	FALSE	121	0
ERR044775	69	3	5	7	9	173	284	305	PRJEB2215							3		TRUE	FALSE	121	0
ERR044776	69	3	5	7	9	174	285	306	PRJEB2215							3		TRUE	FALSE	121	0
ERR044777	69	3	5	14	9	61	286	307	PRJEB2215							3		TRUE	FALSE	126	1
ERR044779	69	2	9	36	185	175	287	308	PRJEB2215		1991	AMERICAS	MEXICO			2	116072	TRUE	FALSE	125	0
ERR044780	69	1	2	21	65	176	288	309	PRJEB2215		1991	AMERICAS	MEXICO			1	87258	TRUE	FALSE	148	11
ERR044781	69	2	9	37	186	177	289	310	PRJEB2215		1991	AMERICAS	MEXICO			2	116073	TRUE	FALSE	128	2
ERR044782	69	1	2	21	187	81	290	311	PRJEB2215		1992	AMERICAS	MEXICO			1	87151	TRUE	FALSE	145	0
ERR044783	69	2	9	33	132	141	219	236	PRJEB2215		1992	AMERICAS	MEXICO			2	116075	TRUE	FALSE	116	0
ERR044784	69	1	2	21	65	178	291	312	PRJEB2215		1993	AMERICAS	MEXICO			1	87397	TRUE	FALSE	149	0
ERR044785	69	2	9	37	188	179	292	313	PRJEB2215		1993	AMERICAS	MEXICO			2	87667	TRUE	FALSE	118	0
ERR044786	69	2	9	37	189	180	293	314	PRJEB2215		1993	AMERICAS	MEXICO			2	87662	TRUE	FALSE	111	0
ERR044788	69	1	2	21	190	181	294	315	PRJEB2215		1995	AMERICAS	MEXICO			1	87409	TRUE	FALSE	152	3
ERR044791	69	2	9	37	191	182	295	316	PRJEB2215		1997	AMERICAS	MEXICO			2	95430	TRUE	FALSE	117	0
ERR044794	69	1	1	38	192	183	296	317	PRJEB2215		1996	AFRICA	ZAMBIA	BUSIA	BUSIA	1	354_02	TRUE	FALSE	151	0
ERR044796	69	2	9	16	193	184	297	318	PRJEB2215							2		TRUE	FALSE	111	0
ERR044798	69	3	6	39	194	185	298	319	PRJEB2215		2009	AFRICA	ZIMBABWE			3	ZIM_12	TRUE	FALSE	116	0
ERR044799	69	2	9	16	195	186	299	320	PRJEB2215		2009	AFRICA	ZIMBABWE			2	ZIM_25	TRUE	FALSE	108	0
ERR044800	69	2	9	16	196	186	300	321	PRJEB2215		2009	AFRICA	ZIMBABWE			2	ZIM_27	TRUE	FALSE	104	0
ERR051745	69	3	6	40	194	185	301	322	PRJEB2215		2010	ASIA	PAKISTAN			3		TRUE	FALSE	114	0
ERR051746	69	3	6	40	197	187	302	323	PRJEB2215		2010	ASIA	PAKISTAN			3		TRUE	FALSE	116	0
ERR051748	69	3	6	40	194	185	303	324	PRJEB2215		2010	ASIA	PAKISTAN			3		TRUE	FALSE	120	0
ERR051749	69	3	6	40	197	187	304	325	PRJEB2215		2010	ASIA	PAKISTAN			3		TRUE	FALSE	121	0
ERR051751	69	3	6	40	197	187	305	326	PRJEB2215		2010	ASIA	PAKISTAN			3		TRUE	FALSE	114	0
ERR051752	69	3	6	40	194	188	306	327	PRJEB2215		2010	ASIA	PAKISTAN			3		TRUE	FALSE	117	0
ERR051756	69	3	6	40	197	187	307	328	PRJEB2215		2010	ASIA	PAKISTAN			3		TRUE	FALSE	117	0
ERR051759	69	3	6	40	198	189	308	329	PRJEB2215		2010	ASIA	PAKISTAN			3		TRUE	FALSE	115	0
ERR051760	69	3	6	40	199	189	309	330	PRJEB2215		2010	ASIA	PAKISTAN			3		TRUE	FALSE	119	0
ERR051761	69	3	6	40	200	187	310	331	PRJEB2215		2010	ASIA	PAKISTAN			3		TRUE	FALSE	113	0
ERR051762	69	3	6	40	197	190	311	332	PRJEB2215		2010	ASIA	PAKISTAN			3		TRUE	FALSE	115	0
ERR051763	69	3	6	40	199	191	312	333	PRJEB2215		2010	ASIA	PAKISTAN			3		TRUE	FALSE	105	0
ERR051764	69	3	6	40	197	192	313	334	PRJEB2215		2010	ASIA	PAKISTAN			3		TRUE	FALSE	120	0
ERR051765	69	3	5	41	201	193	314	335	PRJEB2215		2010	ASIA	PAKISTAN			3		TRUE	FALSE	128	0
ERR051767	69	3	5	41	201	193	314	335	PRJEB2215		2010	ASIA	PAKISTAN			3		TRUE	FALSE	120	0
ERR051768	69	3	5	42	201	193	315	336	PRJEB2215		2010	ASIA	PAKISTAN			3		TRUE	FALSE	123	0
ERR051769	69	3	5	42	201	193	315	336	PRJEB2215		2010	ASIA	PAKISTAN			3		TRUE	FALSE	130	0
ERR051770	69	3	5	42	201	193	316	337	PRJEB2215		2010	ASIA	PAKISTAN			3		TRUE	FALSE	123	0
ERR051771	69	3	6	40	197	187	317	338	PRJEB2215		2010	ASIA	PAKISTAN			3		TRUE	FALSE	123	0
ERR051772	69	3	5	42	201	193	318	339	PRJEB2215		2010	ASIA	PAKISTAN			3	S9KCH9	TRUE	FALSE	124	0
ERR051773	69	3	6	40	202	194	319	340	PRJEB2215		2010	ASIA	PAKISTAN			3		TRUE	FALSE	189	2
ERR051775	69	3	6	40	199	191	320	341	PRJEB2215		2010	ASIA	PAKISTAN			3		TRUE	FALSE	177	2
ERR051776	69	3	6	40	199	191	320	341	PRJEB2215		2010	ASIA	PAKISTAN			3		TRUE	FALSE	177	2
ERR051777	69	3	6	40	194	195	321	342	PRJEB2215		2010	ASIA	PAKISTAN			3		TRUE	FALSE	174	0
ERR051779	69	3	6	40	197	187	317	343	PRJEB2215		2010	ASIA	PAKISTAN			3		TRUE	FALSE	119	0
ERR051780	69	3	6	40	197	190	311	332	PRJEB2215		2010	ASIA	PAKISTAN			3		TRUE	FALSE	124	0
ERR051781	69	3	6	40	203	196	322	344	PRJEB2215		2010	ASIA	PAKISTAN			3		TRUE	FALSE	120	0
ERR051783	69	3	6	40	204	187	323	345	PRJEB2215		2010	ASIA	PAKISTAN			3		TRUE	FALSE	121	0
ERR051784	69	3	6	40	197	192	313	334	PRJEB2215		2010	ASIA	PAKISTAN			3		TRUE	FALSE	122	0
ERR051785	69	3	6	40	204	187	323	345	PRJEB2215		2010	ASIA	PAKISTAN			3		TRUE	FALSE	118	0
ERR051786	69	3	5	42	201	193	315	336	PRJEB2215		2010	ASIA	PAKISTAN			3		TRUE	FALSE	129	0
ERR051787	69	3	6	40	205	197	324	346	PRJEB2215		2010	ASIA	PAKISTAN			3		TRUE	FALSE	122	0
ERR051788	69	3	6	40	206	187	325	347	PRJEB2215		2010	ASIA	PAKISTAN			3		TRUE	FALSE	114	0
ERR051789	69	3	6	40	194	185	303	324	PRJEB2215		2010	ASIA	PAKISTAN			3		TRUE	FALSE	122	0
ERR051790	69	3	6	40	205	197	324	346	PRJEB2215		2010	ASIA	PAKISTAN			3		TRUE	FALSE	124	0
ERR054205	69	3	5	7	111	123	194	208	PRJEB2215							3		TRUE	FALSE	123	0
ERR054206	69	3	5	7	111	123	194	208	PRJEB2215							3		TRUE	FALSE	122	0
ERR054207	69	3	5	7	207	123	326	348	PRJEB2215							3		TRUE	FALSE	119	0
ERR054209	69	3	5	7	111	198	327	349	PRJEB2215							3		TRUE	FALSE	128	0
ERR054210	69	3	6	29	108	22	328	350	PRJEB2215							3		TRUE	FALSE	119	1
ERR054211	69	3	5	7	111	123	194	208	PRJEB2215							3		TRUE	FALSE	118	0
ERR054212	69	3	5	7	111	123	194	208	PRJEB2215							3		TRUE	FALSE	123	0
ERR054213	69	3	5	7	111	123	194	208	PRJEB2215							3		TRUE	FALSE	121	0
ERR054214	69	3	5	7	111	123	194	208	PRJEB2215							3		TRUE	FALSE	126	0
ERR054215	69	3	5	7	111	123	194	208	PRJEB2215							3		TRUE	FALSE	120	0
ERR054216	69	3	5	7	111	199	329	351	PRJEB2215							3		TRUE	FALSE	116	0
ERR054217	69	3	5	7	111	123	194	208	PRJEB2215							3		TRUE	FALSE	121	0
ERR054218	69	3	5	7	111	123	194	208	PRJEB2215							3		TRUE	FALSE	123	0
ERR054219	69	3	6	6	27	31	195	352	PRJEB2215							3		TRUE	FALSE	122	1
ERR054220	69	3	5	7	111	123	194	208	PRJEB2215							3		TRUE	FALSE	119	0
ERR054221	69	3	5	7	111	123	194	208	PRJEB2215							3		TRUE	FALSE	121	0
ERR063641	69	3	6	6	208	31	330	353	PRJEB2215							3		TRUE	FALSE	123	0
ERR063642	69	3	6	11	30	47	160	354	PRJEB2215							3		TRUE	FALSE	117	0
ERR063643	69	3	6	6	27	31	195	352	PRJEB2215							3		TRUE	FALSE	114	1
ERR063644	69	3	6	11	209	47	331	355	PRJEB2215							3		TRUE	FALSE	114	0
ERR063645	69	3	6	11	209	47	331	355	PRJEB2215							3		TRUE	FALSE	115	0
ERR063646	69	3	6	11	209	200	332	356	PRJEB2215							3		TRUE	FALSE	117	0
ERR063647	69	3	6	11	209	201	333	357	PRJEB2215							3		TRUE	FALSE	123	1
ERR063648	69	3	6	11	209	47	331	355	PRJEB2215							3		TRUE	FALSE	118	0
ERR063649	69	3	6	11	209	47	331	355	PRJEB2215							3		TRUE	FALSE	118	0
ERR063650	69	3	6	11	209	47	331	355	PRJEB2215							3		TRUE	FALSE	126	0
ERR063658	69	1	1	43	71	202	334	358	PRJEB2215							1		TRUE	FALSE	142	0
ERR063659	69	1	1	43	71	202	334	358	PRJEB2215							1		TRUE	FALSE	142	0
ERR063661	69	1	1	43	71	202	334	358	PRJEB2215							1		TRUE	FALSE	139	0
ERR063662	69	3	5	14	9	203	335	359	PRJEB2215							3		TRUE	FALSE	124	0
ERR063663	69	3	5	7	210	204	336	360	PRJEB2215							3		TRUE	FALSE	104	0
ERR063664	69	3	5	14	9	205	337	361	PRJEB2215							3		TRUE	FALSE	127	0
ERR063665	69	3	5	14	9	205	337	361	PRJEB2215							3		TRUE	FALSE	122	0
ERR063666	69	3	5	14	9	205	337	361	PRJEB2215							3		TRUE	FALSE	127	0
ERR063667	69	3	5	14	9	205	337	361	PRJEB2215							3		TRUE	FALSE	122	0
ERR063670	69	3	6	39	194	185	298	319	PRJEB2215							3		TRUE	FALSE	112	0
ERR063671	69	2	9	16	195	186	299	320	PRJEB2215							2		TRUE	FALSE	111	0
ERR063673	69	3	5	8	183	9	282	362	PRJEB2215							3		TRUE	FALSE	137	0
ERR089424	69	3	5	17	211	206	338	363	PRJEB2215							3		TRUE	FALSE	120	0
ERR089425	69	3	5	17	56	69	92	92	PRJEB2215							3		TRUE	FALSE	124	1
ERR089426	69	3	5	17	9	207	339	364	PRJEB2215							3		TRUE	FALSE	118	0
ERR089427	69	3	5	17	63	9	340	365	PRJEB2215							3		TRUE	FALSE	117	0
ERR089428	69	3	5	17	212	9	341	366	PRJEB2215							3		TRUE	FALSE	118	0
ERR089429	69	3	5	17	213	208	342	367	PRJEB2215							3		TRUE	FALSE	122	1
ERR089430	69	3	5	17	9	209	343	368	PRJEB2215							3		TRUE	FALSE	121	0
ERR089431	69	3	5	17	214	210	344	369	PRJEB2215							3		TRUE	FALSE	123	0
ERR089432	69	3	5	17	215	211	345	370	PRJEB2215							3		TRUE	FALSE	124	0
ERR089433	69	3	5	17	216	9	346	371	PRJEB2215					NUEVO LE‚àö√¨N		3		TRUE	FALSE	122	0
ERR089434	69	3	5	17	9	212	347	372	PRJEB2215					VERACRUZ		3		TRUE	FALSE	123	0
ERR089435	69	3	5	17	217	213	348	373	PRJEB2215					VERACRUZ		3		TRUE	FALSE	118	0
ERR089436	69	3	5	17	218	214	349	374	PRJEB2215							3		TRUE	FALSE	119	0
ERR089437	69	3	5	14	219	215	350	375	PRJEB2215					NAYARIT		3		TRUE	FALSE	117	0
ERR089438	69	3	5	17	9	216	351	376	PRJEB2215					NUEVO LE‚àö√¨N		3		TRUE	FALSE	119	0
ERR089439	69	3	13	17	220	217	352	377	PRJEB2215							3		TRUE	FALSE	123	0
ERR089440	69	3	5	17	9	218	353	378	PRJEB2215					NUEVO LE‚àö√¨N		3		TRUE	FALSE	121	0
ERR089442	69	3	5	17	221	219	354	379	PRJEB2215					CAMPECHE		3		TRUE	FALSE	119	0
ERR089443	69	3	14	44	222	220	355	380	PRJEB2215					TAMAULIPAS		3		TRUE	FALSE	117	2
ERR089444	69	3	15	45	223	221	356	381	PRJEB2215							3		TRUE	FALSE	106	0
ERR089445	69	3	5	17	224	222	357	382	PRJEB2215					NAYARIT		3		TRUE	FALSE	116	0
ERR089446	69	3	5	17	225	223	358	383	PRJEB2215					TLAXCALA		3		TRUE	FALSE	123	0
ERR089448	69	3	5	14	226	215	359	384	PRJEB2215					TAMAULIPAS		3		TRUE	FALSE	118	1
ERR089449	69	3	5	14	227	224	360	385	PRJEB2215							3		TRUE	FALSE	120	0
ERR089450	69	3	5	46	228	225	361	386	PRJEB2215							3		TRUE	FALSE	115	1
ERR089451	69	3	5	17	229	226	362	387	PRJEB2215							3		TRUE	FALSE	118	0
ERR089452	69	3	16	14	9	227	363	388	PRJEB2215							3		TRUE	FALSE	113	1
ERR089453	69	3	5	14	9	228	364	389	PRJEB2215							3		TRUE	FALSE	107	1
ERR089454	69	3	5	14	230	229	365	390	PRJEB2215							3		TRUE	FALSE	112	0
ERR089455	69	3	5	14	9	230	366	391	PRJEB2215							3		TRUE	FALSE	115	0
ERR089456	69	3	5	14	9	231	367	392	PRJEB2215							3		TRUE	FALSE	109	0
ERR089457	69	3	5	17	231	9	368	393	PRJEB2215							3		TRUE	FALSE	128	0
ERR089458	69	3	5	14	232	232	369	394	PRJEB2215							3		TRUE	FALSE	112	0
ERR089459	69	3	5	14	233	233	370	395	PRJEB2215							3		TRUE	FALSE	116	0
ERR089460	69	3	5	17	234	234	371	396	PRJEB2215							3		TRUE	FALSE	112	0
ERR089461	69	6	17	47	235	235	372	397	PRJEB2215							3		TRUE	FALSE	109	1
ERR089462	69	3	5	14	63	236	373	398	PRJEB2215							3		TRUE	FALSE	120	0
ERR089463	69	3	5	17	236	237	374	399	PRJEB2215							3		TRUE	FALSE	118	0
ERR089464	69	3	5	17	237	9	375	400	PRJEB2215							3		TRUE	FALSE	111	0
ERR089465	69	3	5	17	9	9	376	401	PRJEB2215							3		TRUE	FALSE	117	0
ERR089466	69	3	5	17	9	238	377	402	PRJEB2215							3		TRUE	FALSE	122	0
ERR089467	69	3	5	17	238	239	378	403	PRJEB2215							3		TRUE	FALSE	119	0
ERR089468	69	3	5	14	9	240	379	404	PRJEB2215							3		TRUE	FALSE	120	0
ERR089469	69	3	5	14	9	9	380	405	PRJEB2215							3		TRUE	FALSE	127	0
ERR089470	69	3	5	14	239	9	381	406	PRJEB2215							3		TRUE	FALSE	120	11
ERR089471	69	3	5	17	240	241	382	407	PRJEB2215							3		TRUE	FALSE	113	0
ERR089472	69	3	5	14	241	215	383	408	PRJEB2215							3		TRUE	FALSE	111	0
ERR089473	69	3	5	14	242	242	384	409	PRJEB2215							3		TRUE	FALSE	116	0
ERR089474	69	3	5	48	243	243	385	410	PRJEB2215							3		TRUE	FALSE	123	0
ERR089475	69	3	5	17	244	9	386	411	PRJEB2215							3		TRUE	FALSE	111	5
ERR089476	69	3	5	17	245	244	387	412	PRJEB2215							3		TRUE	FALSE	107	0
ERR089477	69	3	5	48	246	245	388	413	PRJEB2215							3		TRUE	FALSE	105	1
ERR089478	69	3	5	49	247	246	389	414	PRJEB2215							3		TRUE	FALSE	116	0
ERR089479	69	3	6	6	248	247	390	415	PRJEB2215							3		TRUE	FALSE	124	0
ERR089480	69	3	6	6	8	248	391	416	PRJEB2215							3		TRUE	FALSE	118	1
ERR089481	69	3	6	6	8	248	391	416	PRJEB2215							3		TRUE	FALSE	117	1
ERR089482	69	3	5	14	249	249	392	417	PRJEB2215							3		TRUE	FALSE	123	0
ERR089483	69	3	6	6	250	7	393	418	PRJEB2215							3		TRUE	FALSE	124	0
ERR089484	69	3	6	6	251	250	394	419	PRJEB2215							3		TRUE	FALSE	116	0
ERR089485	69	3	6	6	252	251	395	420	PRJEB2215							3		TRUE	FALSE	122	0
ERR089486	69	3	6	6	253	252	396	421	PRJEB2215							3		TRUE	FALSE	114	0
ERR089487	69	3	6	6	254	253	397	422	PRJEB2215							3		TRUE	FALSE	118	1
ERR089488	69	3	6	50	255	254	398	423	PRJEB2215							3		TRUE	FALSE	124	0
ERR089489	69	3	6	6	256	255	399	424	PRJEB2215							3		TRUE	FALSE	116	0
ERR089490	69	3	6	6	257	256	400	425	PRJEB2215							3		TRUE	FALSE	123	0
ERR089491	69	3	6	6	258	257	401	426	PRJEB2215							3		TRUE	FALSE	125	0
ERR089492	69	3	6	6	259	7	402	427	PRJEB2215							3		TRUE	FALSE	113	0
ERR089493	69	3	6	6	8	7	403	428	PRJEB2215							3		TRUE	FALSE	122	0
ERR089494	69	3	5	14	260	258	404	429	PRJEB2215							3		TRUE	FALSE	114	0
ERR089495	69	3	6	6	261	259	405	430	PRJEB2215							3		TRUE	FALSE	115	0
ERR089496	69	3	5	14	9	260	406	431	PRJEB2215							3		TRUE	FALSE	119	4
ERR089497	69	3	6	6	262	261	407	432	PRJEB2215							3		TRUE	FALSE	104	0
ERR089498	69	3	5	17	9	262	408	433	PRJEB2215							3		TRUE	FALSE	112	0
ERR089499	69	3	6	6	263	261	409	434	PRJEB2215							3		TRUE	FALSE	117	0
ERR089500	69	3	5	14	264	263	410	435	PRJEB2215							3		TRUE	FALSE	126	0
ERR089501	69	3	5	14	265	264	411	436	PRJEB2215							3		TRUE	FALSE	131	0
ERR089502	69	3	6	6	8	261	412	437	PRJEB2215							3		TRUE	FALSE	121	0
ERR089503	69	3	6	6	8	265	413	438	PRJEB2215							3		TRUE	FALSE	120	0
ERR089504	69	3	6	6	8	261	414	439	PRJEB2215							3		TRUE	FALSE	117	0
ERR089505	69	3	6	6	266	266	415	440	PRJEB2215							3		TRUE	FALSE	124	0
ERR089506	69	3	5	14	9	267	416	441	PRJEB2215							3		TRUE	FALSE	125	0
ERR089507	69	3	5	14	267	268	417	442	PRJEB2215							3		TRUE	FALSE	119	0
ERR089508	69	3	6	6	268	269	418	443	PRJEB2215							3		TRUE	FALSE	122	1
ERR089509	69	3	6	6	8	270	419	444	PRJEB2215							3		TRUE	FALSE	115	0
ERR089510	69	3	6	6	269	271	420	445	PRJEB2215							3		TRUE	FALSE	112	0
ERR089512	69	3	6	6	270	271	421	446	PRJEB2215							3		TRUE	FALSE	124	0
ERR089513	69	3	6	6	271	272	422	447	PRJEB2215							3		TRUE	FALSE	113	0
ERR089514	69	3	6	6	272	269	423	448	PRJEB2215							3		TRUE	FALSE	122	0
ERR089515	69	3	6	6	270	271	424	449	PRJEB2215							3		TRUE	FALSE	117	0
ERR089516	69	3	6	6	273	269	425	450	PRJEB2215							3		TRUE	FALSE	120	0
ERR089517	69	3	6	6	274	269	426	451	PRJEB2215							3		TRUE	FALSE	119	0
ERR089518	69	3	6	6	275	273	427	452	PRJEB2215							3		TRUE	FALSE	123	0
ERR089519	69	3	6	6	276	269	428	453	PRJEB2215							3		TRUE	FALSE	124	0
ERR089520	69	3	5	14	177	9	429	454	PRJEB2215							3		TRUE	FALSE	118	0
ERR089521	69	3	6	6	277	274	430	455	PRJEB2215							3		TRUE	FALSE	126	0
ERR089522	69	3	6	6	278	269	431	456	PRJEB2215							3		TRUE	FALSE	119	0
ERR089523	69	3	6	6	279	275	432	457	PRJEB2215							3		TRUE	FALSE	124	0
ERR089524	69	3	6	6	277	269	433	458	PRJEB2215							3		TRUE	FALSE	124	0
ERR089525	69	3	6	6	277	276	434	459	PRJEB2215							3		TRUE	FALSE	119	0
ERR089526	69	3	6	6	277	277	435	460	PRJEB2215							3		TRUE	FALSE	123	0
ERR089527	69	3	6	6	277	278	436	461	PRJEB2215							3		TRUE	FALSE	125	0
ERR089528	69	3	6	6	8	7	171	462	PRJEB2215							3		TRUE	FALSE	114	0
ERR089529	69	3	6	6	8	7	437	463	PRJEB2215							3		TRUE	FALSE	129	1
ERR089530	69	3	6	6	280	279	438	464	PRJEB2215							3		TRUE	FALSE	105	0
ERR089531	69	3	6	6	8	7	439	465	PRJEB2215							3		TRUE	FALSE	113	0
ERR089532	69	3	6	6	281	280	440	466	PRJEB2215							3		TRUE	FALSE	117	0
ERR089533	69	3	6	6	282	7	441	467	PRJEB2215							3		TRUE	FALSE	116	0
ERR089534	69	3	6	6	8	281	442	468	PRJEB2215							3		TRUE	FALSE	115	0
ERR089535	69	3	6	51	276	269	443	469	PRJEB2215							3		TRUE	FALSE	121	0
ERR089536	69	3	6	6	283	282	444	470	PRJEB2215							3		TRUE	FALSE	112	0
ERR089537	69	3	6	6	284	7	445	471	PRJEB2215							3		TRUE	FALSE	106	0
ERR089538	69	3	6	6	277	269	446	472	PRJEB2215							3		TRUE	FALSE	118	0
ERR089539	69	3	6	6	8	7	447	473	PRJEB2215							3		TRUE	FALSE	109	1
ERR089540	69	3	6	6	285	7	448	474	PRJEB2215							3		TRUE	FALSE	106	0
ERR089541	69	3	6	6	286	7	449	475	PRJEB2215							3		TRUE	FALSE	118	0
ERR089542	69	3	6	6	8	283	450	476	PRJEB2215							3		TRUE	FALSE	117	0
ERR089543	69	3	6	6	287	284	451	477	PRJEB2215							3		TRUE	FALSE	113	0
ERR089544	69	3	6	6	288	7	452	478	PRJEB2215							3		TRUE	FALSE	113	0
ERR089545	69	3	6	6	289	285	453	479	PRJEB2215							3		TRUE	FALSE	115	0
ERR089546	69	3	6	6	8	7	454	480	PRJEB2215							3		TRUE	FALSE	109	0
ERR089547	69	3	6	6	8	7	455	481	PRJEB2215							3		TRUE	FALSE	115	0
ERR089548	69	3	6	6	8	286	456	482	PRJEB2215							3		TRUE	FALSE	115	0
ERR089549	69	3	6	6	8	287	457	483	PRJEB2215							3		TRUE	FALSE	117	0
ERR089550	69	3	6	6	8	7	447	484	PRJEB2215							3		TRUE	FALSE	115	0
ERR089551	69	3	6	6	8	288	458	485	PRJEB2215							3		TRUE	FALSE	114	0
ERR089552	69	3	6	6	290	7	459	486	PRJEB2215							3		TRUE	FALSE	116	0
ERR089553	69	3	6	6	83	289	460	487	PRJEB2215							3		TRUE	FALSE	120	0
ERR089554	69	3	6	6	291	290	461	488	PRJEB2215							3		TRUE	FALSE	115	0
ERR089555	69	3	6	6	8	291	462	489	PRJEB2215							3		TRUE	FALSE	117	0
ERR089556	69	3	6	6	8	7	463	490	PRJEB2215							3		TRUE	FALSE	113	0
ERR089557	69	3	6	6	8	292	464	491	PRJEB2215							3		TRUE	FALSE	110	0
ERR089558	69	3	6	6	8	293	465	492	PRJEB2215							3		TRUE	FALSE	121	0
ERR089559	69	3	6	6	292	7	466	493	PRJEB2215							3		TRUE	FALSE	124	0
ERR089560	69	3	6	6	293	7	467	494	PRJEB2215							3		TRUE	FALSE	115	0
ERR089561	69	3	6	6	294	294	468	495	PRJEB2215							3		TRUE	FALSE	116	0
ERR089562	69	3	6	6	295	295	469	496	PRJEB2215							3		TRUE	FALSE	111	0
ERR089563	69	3	6	6	296	296	470	497	PRJEB2215							3		TRUE	FALSE	112	0
ERR089564	69	3	6	6	297	297	471	498	PRJEB2215							3		TRUE	FALSE	119	0
ERR089565	69	3	6	6	298	298	472	499	PRJEB2215							3		TRUE	FALSE	113	0
ERR089566	69	3	6	6	83	299	473	500	PRJEB2215					KISUMU	KISUMU	3		TRUE	FALSE	119	0
ERR089567	69	3	5	14	9	74	98	98	PRJEB2215					KISUMU	KISUMU	3		TRUE	FALSE	131	0
ERR089568	69	3	6	6	299	7	474	501	PRJEB2215							3		TRUE	FALSE	115	0
ERR089569	69	3	6	6	8	300	475	502	PRJEB2215					NAIROBI (KIBERA)	NAIROBI (KIBERA)	3		TRUE	FALSE	115	0
ERR089570	69	3	5	7	9	9	476	503	PRJEB2215							3		TRUE	FALSE	122	0
ERR089571	69	3	6	6	8	7	477	504	PRJEB2215							3		TRUE	FALSE	120	0
ERR089572	69	3	6	6	300	301	478	505	PRJEB2215							3		TRUE	FALSE	118	0
ERR089574	69	3	6	6	8	302	479	506	PRJEB2215					KISUMU	KISUMU	3		TRUE	FALSE	131	0
ERR089575	69	3	6	6	8	7	447	507	PRJEB2215							3		TRUE	FALSE	118	0
ERR089576	69	3	5	14	301	303	480	508	PRJEB2215							3		TRUE	FALSE	118	0
ERR089577	69	3	6	6	302	304	481	509	PRJEB2215							3		TRUE	FALSE	121	8
ERR089578	69	3	6	6	254	305	482	510	PRJEB2215							3		TRUE	FALSE	122	0
ERR089579	69	3	6	6	83	306	483	511	PRJEB2215							3		TRUE	FALSE	113	0
ERR089580	69	3	6	6	8	307	484	512	PRJEB2215							3		TRUE	FALSE	108	0
ERR089581	69	3	6	6	303	7	485	513	PRJEB2215					SIO PORT	SIO PORT	3		TRUE	FALSE	122	0
ERR089582	69	3	6	6	304	308	486	514	PRJEB2215							3		TRUE	FALSE	117	2
ERR089583	69	3	6	6	8	7	171	515	PRJEB2215					SIO PORT	SIO PORT	3		TRUE	FALSE	115	0
ERR089584	69	3	6	6	305	309	487	516	PRJEB2215							3		TRUE	FALSE	118	1
ERR089585	69	3	6	6	306	7	488	517	PRJEB2215					KISUMU	KISUMU	3		TRUE	FALSE	121	0
ERR089586	69	3	6	6	307	7	489	518	PRJEB2215					HOMABAY	HOMABAY	3		TRUE	FALSE	118	0
ERR089587	69	3	6	6	308	7	490	519	PRJEB2215							3		TRUE	FALSE	124	0
ERR089588	69	3	6	6	309	310	491	520	PRJEB2215							3		TRUE	FALSE	125	0
ERR089589	69	3	6	6	8	311	492	521	PRJEB2215							3		TRUE	FALSE	123	0
ERR089590	69	3	6	6	310	312	493	522	PRJEB2215							3		TRUE	FALSE	125	2
ERR089591	69	3	6	6	8	7	494	523	PRJEB2215					KISUMU	KISUMU	3		TRUE	FALSE	119	0
ERR089592	69	3	6	6	311	313	495	524	PRJEB2215							3		TRUE	FALSE	117	0
ERR089593	69	3	6	6	136	145	223	240	PRJEB2215							3		TRUE	FALSE	120	0
ERR089594	69	3	6	6	62	78	102	102	PRJEB2215							3		TRUE	FALSE	120	0
ERR089595	69	3	6	6	290	314	496	525	PRJEB2215							3		TRUE	FALSE	125	0
ERR089596	69	3	6	6	312	315	497	526	PRJEB2215							3		TRUE	FALSE	120	0
ERR089597	69	3	5	7	313	153	498	527	PRJEB2215							3		TRUE	FALSE	118	0
ERR089598	69	3	5	8	314	316	499	528	PRJEB2215							3		TRUE	FALSE	119	0
ERR089599	69	3	5	7	315	76	500	529	PRJEB2215							3		TRUE	FALSE	119	0
ERR089600	69	3	14	52	316	317	501	530	PRJEB2215							3		TRUE	FALSE	117	0
ERR089601	69	3	5	14	9	318	502	531	PRJEB2215							3		TRUE	FALSE	123	0
ERR089602	69	3	5	14	317	319	503	532	PRJEB2215							3		TRUE	FALSE	118	0
ERR089603	69	3	5	14	9	320	504	533	PRJEB2215							3		TRUE	FALSE	120	0
ERR089604	69	3	6	6	318	261	505	534	PRJEB2215							3		TRUE	FALSE	120	0
ERR089605	69	3	5	14	9	61	81	81	PRJEB2215							3		TRUE	FALSE	120	1
ERR089606	69	3	5	14	9	61	81	81	PRJEB2215							3		TRUE	FALSE	123	1
ERR089607	69	3	5	14	9	61	81	81	PRJEB2215							3		TRUE	FALSE	121	1
ERR089608	69	3	5	14	9	61	81	81	PRJEB2215							3		TRUE	FALSE	118	1
ERR089609	69	3	5	14	9	61	81	81	PRJEB2215							3		TRUE	FALSE	121	1
ERR089610	69	3	5	14	9	61	81	81	PRJEB2215							3		TRUE	FALSE	118	1
ERR089611	69	3	5	14	9	61	81	81	PRJEB2215							3		TRUE	FALSE	120	1
ERR089612	69	3	6	6	8	7	506	535	PRJEB2215							3		TRUE	FALSE	121	0
ERR089613	69	3	5	14	9	61	81	81	PRJEB2215							3		TRUE	FALSE	120	1
ERR089614	69	3	5	14	9	61	81	81	PRJEB2215							3		TRUE	FALSE	118	1
ERR089615	69	3	5	14	9	61	81	81	PRJEB2215							3		TRUE	FALSE	121	1
ERR1024518	69	3	18	53	319	321	507	536	PRJEB9140		2011	AFRICA	GHANA	TUCUMAN		3	712_11	TRUE	FALSE	65	0
ERR1024520	69	3	6	54	320	322	508	537	PRJEB9140					TUCUMAN		3		TRUE	FALSE	67	1
ERR1024521	69	3	6	54	321	323	509	538	PRJEB9140		2014	AFRICA	GHANA	TUCUMAN		3	19_14	TRUE	FALSE	67	1
ERR1024523	69	3	6	54	321	322	510	539	PRJEB9140					TUCUMAN		3		TRUE	FALSE	63	1
ERR1024524	69	3	6	54	322	323	511	540	PRJEB9140		2014	AFRICA	GHANA	TUCUMAN		3	468_14	TRUE	FALSE	67	1
ERR1024525	69	3	6	54	321	323	509	538	PRJEB9140					JUJUY		3		TRUE	FALSE	65	1
ERR1024526	69	3	6	54	321	323	509	538	PRJEB9140		2014	AFRICA	GHANA	TUCUMAN		3	262_14	TRUE	FALSE	74	1
ERR1024529	69	1	10	55	323	324	512	541	PRJEB9140					TUCUMAN		1		TRUE	FALSE	75	0
ERR108516	69	2	9	37	324	325	513	542	PRJEB2215		1998	AMERICAS	MEXICO	BAUCHI		2	82	TRUE	FALSE	113	0
ERR108517	69	2	9	56	325	326	514	543	PRJEB2215		1999	AMERICAS	MEXICO	CAYENNE		2	838	TRUE	FALSE	112	20
ERR108518	69	2	9	37	132	327	515	544	PRJEB2215		1999	AMERICAS	MEXICO	GUAYAQUIL		2	54	TRUE	FALSE	118	0
ERR108522	69	2	9	37	326	328	516	545	PRJEB2215		2000	AMERICAS	MEXICO	NAIROBI (KIBERA)	NAIROBI (KIBERA)	2	85	TRUE	FALSE	111	0
ERR108535	69	1	2	21	327	329	517	546	PRJEB2215		2004	AMERICAS	MEXICO			1	2006	TRUE	FALSE	140	0
ERR108536	69	1	2	21	65	330	518	547	PRJEB2215		2005	AMERICAS	MEXICO			1	5032	TRUE	FALSE	142	0
ERR108537	69	1	2	21	328	329	519	548	PRJEB2215		2006	AMERICAS	MEXICO			1	688	TRUE	FALSE	136	0
ERR108539	69	1	2	21	65	331	520	549	PRJEB2215							1		TRUE	FALSE	140	0
ERR108540	69	2	19	57	329	332	521	550	PRJEB2215							2		FALSE	TRUE	102	1
ERR108544	69	3	5	14	9	61	81	81	PRJEB2215							3		TRUE	FALSE	122	1
ERR108545	69	3	5	14	9	61	81	81	PRJEB2215							3		TRUE	FALSE	121	1
ERR108546	69	3	5	17	330	333	522	551	PRJEB2215							3		TRUE	FALSE	114	0
ERR108547	69	3	5	14	9	61	81	81	PRJEB2215							3		TRUE	FALSE	122	1
ERR108548	69	3	5	14	9	61	81	81	PRJEB2215							3		TRUE	FALSE	120	1
ERR108549	69	3	5	14	9	61	81	81	PRJEB2215							3		TRUE	FALSE	120	1
ERR108550	69	3	5	14	9	61	81	81	PRJEB2215							3		TRUE	FALSE	122	1
ERR108551	69	3	6	6	331	7	523	552	PRJEB2215							3		TRUE	FALSE	117	0
ERR108552	69	3	14	52	332	334	524	553	PRJEB2215							3		TRUE	FALSE	120	0
ERR108553	69	3	20	6	333	335	525	554	PRJEB2215							3		TRUE	FALSE	133	1
ERR108554	69	3	14	52	334	336	526	555	PRJEB2215							3		TRUE	FALSE	128	3
ERR108555	69	3	14	52	334	337	527	556	PRJEB2215							3		TRUE	FALSE	122	0
ERR108556	69	3	14	52	334	338	528	557	PRJEB2215							3		TRUE	FALSE	132	0
ERR108557	69	3	14	58	335	339	529	558	PRJEB2215							3		TRUE	FALSE	128	0
ERR108559	69	3	14	52	336	340	530	559	PRJEB2215							3		TRUE	FALSE	129	0
ERR108560	69	3	14	58	335	339	531	560	PRJEB2215							3		TRUE	FALSE	119	0
ERR108561	69	3	14	52	334	341	532	561	PRJEB2215							3		TRUE	FALSE	113	2
ERR108562	69	3	14	52	337	342	533	562	PRJEB2215							3		TRUE	FALSE	123	0
ERR108563	69	3	14	52	338	343	534	563	PRJEB2215							3		TRUE	FALSE	121	0
ERR108564	69	3	20	6	339	344	535	564	PRJEB2215							3		TRUE	FALSE	114	0
ERR108565	69	3	14	52	340	345	536	565	PRJEB2215							3		TRUE	FALSE	130	0
ERR108566	69	3	14	52	341	346	537	566	PRJEB2215							3		TRUE	FALSE	136	0
ERR108567	69	3	14	52	342	347	538	567	PRJEB2215							3		TRUE	FALSE	131	0
ERR108568	69	3	20	6	343	348	539	568	PRJEB2215							3		TRUE	FALSE	134	0
ERR108569	69	3	14	52	344	349	540	569	PRJEB2215							3		TRUE	FALSE	133	1
ERR108570	69	3	14	52	345	350	541	570	PRJEB2215							3		TRUE	FALSE	117	0
ERR108571	69	3	14	52	346	351	542	571	PRJEB2215							3		TRUE	FALSE	134	0
ERR108572	69	3	20	6	347	352	543	572	PRJEB2215							3		TRUE	FALSE	124	0
ERR108573	69	3	5	14	348	353	544	573	PRJEB2215							3		TRUE	FALSE	131	0
ERR108574	69	3	14	59	349	354	545	574	PRJEB2215							3		TRUE	FALSE	121	52
ERR108575	69	3	14	59	350	355	546	575	PRJEB2215							3		TRUE	FALSE	119	0
ERR108576	69	3	5	14	351	9	547	576	PRJEB2215							3		TRUE	FALSE	122	0
ERR108577	69	3	14	52	352	356	548	577	PRJEB2215							3		TRUE	FALSE	133	0
ERR108578	69	3	5	14	314	357	549	578	PRJEB2215							3		TRUE	FALSE	123	0
ERR108579	69	3	14	59	353	358	550	579	PRJEB2215							3		TRUE	FALSE	116	0
ERR108580	69	3	14	59	354	359	551	580	PRJEB2215							3		TRUE	FALSE	134	1
ERR108581	69	3	14	59	354	360	552	581	PRJEB2215							3		TRUE	FALSE	124	0
ERR108582	69	3	14	59	355	361	553	582	PRJEB2215							3		TRUE	FALSE	119	0
ERR108583	69	3	14	59	354	360	554	583	PRJEB2215							3		TRUE	FALSE	115	0
ERR108584	69	3	14	59	356	362	555	584	PRJEB2215					HOMABAY	HOMABAY	3		TRUE	FALSE	132	2
ERR108585	69	3	14	59	354	363	556	585	PRJEB2215					HOMABAY	HOMABAY	3		TRUE	FALSE	110	0
ERR108586	69	3	14	59	357	364	557	586	PRJEB2215							3		TRUE	FALSE	125	5
ERR108587	69	3	5	14	358	9	558	587	PRJEB2215							3		TRUE	FALSE	122	1
ERR108588	69	3	5	14	9	61	81	81	PRJEB2215							3		TRUE	FALSE	121	1
ERR108589	69	3	14	60	359	365	559	588	PRJEB2215							3		TRUE	FALSE	120	0
ERR108590	69	3	14	52	334	337	560	589	PRJEB2215							3		TRUE	FALSE	130	0
ERR108591	69	3	5	14	9	9	561	590	PRJEB2215							3		TRUE	FALSE	127	1
ERR108592	69	3	5	17	360	366	562	591	PRJEB2215							3		TRUE	FALSE	129	0
ERR108593	69	3	5	17	361	367	563	592	PRJEB2215							3		TRUE	FALSE	110	0
ERR108594	69	3	5	17	9	9	564	593	PRJEB2215							3		TRUE	FALSE	121	0
ERR108595	69	3	14	52	334	368	565	594	PRJEB2215							3		TRUE	FALSE	125	0
ERR108596	69	3	5	17	362	369	566	595	PRJEB2215							3		TRUE	FALSE	126	0
ERR108597	69	3	14	59	354	370	567	596	PRJEB2215							3		TRUE	FALSE	106	0
ERR108598	69	3	14	59	363	371	568	597	PRJEB2215					HOMABAY	HOMABAY	3		TRUE	FALSE	108	0
ERR108599	69	3	14	52	364	372	569	598	PRJEB2215							3		TRUE	FALSE	129	0
ERR108600	69	3	14	59	365	373	570	599	PRJEB2215					MSAMBWENI	MSAMBWENI	3		TRUE	FALSE	108	0
ERR108601	69	3	5	14	366	374	571	600	PRJEB2215					NAIROBI (MATHARE)	NAIROBI (MATHARE)	3		TRUE	FALSE	108	0
ERR108602	69	3	14	59	367	375	572	601	PRJEB2215					KAKUMA	KAKUMA	3		TRUE	FALSE	118	0
ERR108603	69	3	14	52	368	337	573	602	PRJEB2215							3		TRUE	FALSE	127	0
ERR108604	69	3	14	52	334	376	574	603	PRJEB2215							3		TRUE	FALSE	112	2
ERR108607	69	3	14	52	369	377	575	604	PRJEB2215					MALINDI	MALINDI	3		TRUE	FALSE	128	0
ERR108608	69	3	14	52	370	378	576	605	PRJEB2215					NAIROBI (MATHARE)	NAIROBI (MATHARE)	3		TRUE	FALSE	112	0
ERR108610	69	3	14	52	371	379	577	606	PRJEB2215					MALINDI	MALINDI	3		TRUE	FALSE	133	0
ERR108611	69	3	5	17	372	380	578	607	PRJEB2215							3		TRUE	FALSE	104	0
ERR108612	69	3	14	52	373	381	579	608	PRJEB2215					WEST POKOT	WEST POKOT	3		TRUE	FALSE	125	0
ERR108613	69	3	5	17	374	382	580	609	PRJEB2215							3		TRUE	FALSE	118	0
ERR108614	69	3	5	17	9	383	581	610	PRJEB2215							3		TRUE	FALSE	130	0
ERR108615	69	3	5	14	9	384	582	611	PRJEB2215					WEST POKOT	WEST POKOT	3		TRUE	FALSE	107	0
ERR108616	69	3	5	14	375	385	583	612	PRJEB2215							3		TRUE	FALSE	134	0
ERR108617	69	3	5	61	9	386	584	613	PRJEB2215					MSAMBWENI	MSAMBWENI	3		TRUE	FALSE	126	0
ERR108618	69	3	5	17	376	387	585	614	PRJEB2215							3		TRUE	FALSE	122	0
ERR108619	69	3	5	14	377	388	586	615	PRJEB2215					WEST POKOT	WEST POKOT	3		TRUE	FALSE	118	1
ERR108620	69	3	5	62	378	389	587	616	PRJEB2215							3		TRUE	FALSE	146	0
ERR108621	69	3	5	14	379	390	588	617	PRJEB2215					MALINDI	MALINDI	3		TRUE	FALSE	117	0
ERR108622	69	3	5	63	380	391	589	618	PRJEB2215							3		TRUE	FALSE	128	0
ERR108623	69	3	5	17	381	392	590	619	PRJEB2215					MALINDI	MALINDI	3		TRUE	FALSE	113	0
ERR108624	69	3	14	52	382	393	591	620	PRJEB2215					MALINDI	MALINDI	3		TRUE	FALSE	128	0
ERR108625	69	3	21	64	383	394	592	621	PRJEB2215							3		TRUE	FALSE	122	1
ERR108626	69	3	22	17	384	395	593	622	PRJEB2215							3		TRUE	FALSE	112	0
ERR108627	69	3	5	17	385	9	594	623	PRJEB2215							3		TRUE	FALSE	115	0
ERR108628	69	3	5	14	386	396	595	624	PRJEB2215					KISUMU	KISUMU	3		TRUE	FALSE	116	0
ERR108629	69	3	5	14	387	397	596	625	PRJEB2215					MALINDI	MALINDI	3		TRUE	FALSE	131	1
ERR108630	69	3	5	14	388	398	597	626	PRJEB2215							3		TRUE	FALSE	116	0
ERR108631	69	3	5	14	313	399	598	627	PRJEB2215							3		TRUE	FALSE	138	0
ERR108632	69	3	5	14	389	400	599	628	PRJEB2215							3		TRUE	FALSE	137	0
ERR108633	69	3	5	17	9	401	600	629	PRJEB2215					THIKA	THIKA	3		TRUE	FALSE	129	0
ERR108634	69	3	5	14	390	402	601	630	PRJEB2215					WEST POKOT	WEST POKOT	3		TRUE	FALSE	119	0
ERR108635	69	3	5	17	9	9	602	631	PRJEB2215					MALINDI	MALINDI	3		TRUE	FALSE	134	0
ERR108636	69	3	5	17	391	403	603	632	PRJEB2215					KAKUMA	KAKUMA	3		TRUE	FALSE	132	1
ERR108637	69	3	5	17	392	9	604	633	PRJEB2215							3		TRUE	FALSE	115	1
ERR108638	69	3	5	17	393	404	605	634	PRJEB2215					THIKA	THIKA	3		TRUE	FALSE	122	0
ERR108639	69	3	5	17	394	405	606	635	PRJEB2215							3		TRUE	FALSE	123	0
ERR108640	69	3	5	14	395	406	607	636	PRJEB2215							3		TRUE	FALSE	114	0
ERR108641	69	3	5	65	163	9	608	637	PRJEB2215					DAADAB (REFUGEE CAMP)	DAADAB (REFUGEE CAMP)	3		TRUE	FALSE	113	0
ERR108642	69	3	5	17	396	407	609	638	PRJEB2215					NAIROBI (KIBERA)	NAIROBI (KIBERA)	3		TRUE	FALSE	129	7
ERR108643	69	3	5	17	9	408	610	639	PRJEB2215							3		TRUE	FALSE	120	0
ERR108644	69	3	5	14	9	215	611	640	PRJEB2215							3		TRUE	FALSE	143	0
ERR108645	69	3	5	17	397	409	612	641	PRJEB2215							3		TRUE	FALSE	117	0
ERR108646	69	3	5	17	386	9	613	642	PRJEB2215							3		TRUE	FALSE	119	0
ERR108647	69	3	5	14	9	215	614	643	PRJEB2215							3		TRUE	FALSE	116	7
ERR1111076	69	1	1	1	398	410	615	644	PRJEB6817							1		TRUE	FALSE	157	8
ERR1111520	69	1	1	1	398	410	615	644	PRJEB6817							1		TRUE	FALSE	157	8
ERR114411	69	2	19	66	399	411	616	645	PRJEB2215							2		FALSE	TRUE	73	0
ERR114412	69	2	19	66	399	411	617	646	PRJEB2215							2		FALSE	TRUE	73	0
ERR114413	69	2	19	57	329	412	618	647	PRJEB2215							2		FALSE	TRUE	64	0
ERR114415	69	3	8	27	77	413	619	648	PRJEB2215		2009	AFRICA	KENYA			3	KNC8673	TRUE	FALSE	86	0
ERR114416	69	3	8	27	77	413	620	649	PRJEB2215		2009	AFRICA	KENYA			3	KNC8678	TRUE	FALSE	82	0
ERR114417	69	3	8	27	77	93	621	650	PRJEB2215							3		TRUE	FALSE	78	0
ERR114418	69	3	6	67	400	414	622	651	PRJEB2215		2009	AFRICA	KENYA			3	KNC208	TRUE	FALSE	91	0
ERR117473	69	3	8	27	77	413	623	652	PRJEB2215		2010	AFRICA	KENYA			3	KNE3C	TRUE	FALSE	127	0
ERR117480	69	3	8	27	401	415	624	653	PRJEB2215		2009	AFRICA	KENYA			3	KNE134	TRUE	FALSE	145	0
ERR117482	69	3	8	27	401	416	625	654	PRJEB2215		2009	AFRICA	KENYA			3	KNE134B	TRUE	FALSE	138	0
ERR117484	69	3	8	27	77	413	623	652	PRJEB2215		2010	AFRICA	KENYA			3	KNE11B	TRUE	FALSE	133	0
ERR117485	69	3	8	27	401	415	624	653	PRJEB2215		2010	AFRICA	KENYA			3	KNE170	TRUE	FALSE	130	0
ERR117490	69	3	8	27	77	413	623	652	PRJEB2215		2010	AFRICA	KENYA			3	KNE3G	TRUE	FALSE	160	0
ERR117544	69	3	8	15	94	110	146	150	PRJEB2215							3		TRUE	FALSE	133	2
ERR117555	69	3	8	15	94	110	146	150	PRJEB2215		2009	AFRICA	KENYA			3	KNEXC	TRUE	FALSE	141	2
ERR117556	69	3	8	15	94	110	146	150	PRJEB2215		2009	AFRICA	KENYA			3	KNEXXH	TRUE	FALSE	118	2
ERR117569	69	3	8	27	401	415	624	653	PRJEB2215		2010	AFRICA	KENYA	GAZA STRIP	GAZA STRIP	3	KNE168	TRUE	FALSE	138	0
ERR117571	69	3	8	15	402	417	626	655	PRJEB2215		2010	AFRICA	KENYA			3	KNC145	TRUE	FALSE	140	1
ERR117572	69	3	8	27	401	415	624	653	PRJEB2215		2009	AFRICA	KENYA			3	KNC135	TRUE	FALSE	147	0
ERR117573	69	3	8	15	403	418	627	656	PRJEB2215		2010	AFRICA	KENYA			3	KNC151	TRUE	FALSE	144	2
ERR117574	69	3	8	15	94	110	146	150	PRJEB2215							3		TRUE	FALSE	141	2
ERR117577	69	3	8	27	77	413	619	648	PRJEB2215		2010	AFRICA	KENYA			3	KNC56	TRUE	FALSE	134	0
ERR117578	69	3	8	15	94	110	146	150	PRJEB2215		2010	AFRICA	KENYA	GAZA STRIP	GAZA STRIP	3	KNC8880	TRUE	FALSE	169	2
ERR117579	69	3	8	27	401	415	624	653	PRJEB2215		2007	AFRICA	KENYA			3	KNC133	TRUE	FALSE	149	0
ERR117580	69	3	8	27	404	413	628	657	PRJEB2215					PUEBLA		3		TRUE	FALSE	143	0
ERR117581	69	3	8	15	94	110	146	150	PRJEB2215		2010	AFRICA	KENYA			3	KNC8889	TRUE	FALSE	134	2
ERR117582	69	3	8	15	403	110	629	658	PRJEB2215							3		TRUE	FALSE	127	1
ERR117583	69	3	8	15	403	419	630	659	PRJEB2215		2010	AFRICA	KENYA			3	KNC158	TRUE	FALSE	133	1
ERR117586	69	3	8	27	77	420	631	660	PRJEB2215		2010	AFRICA	KENYA			3	KNC11	TRUE	FALSE	138	0
ERR117587	69	3	6	67	400	414	622	651	PRJEB2215		2010	AFRICA	KENYA			3	KNC144	TRUE	FALSE	157	0
ERR117588	69	3	8	15	403	110	632	661	PRJEB2215		2010	AFRICA	KENYA	GAZA STRIP	GAZA STRIP	3	KNC147	TRUE	FALSE	129	1
ERR117590	69	3	8	27	405	415	633	662	PRJEB2215		2010	AFRICA	KENYA			3	KNC161	TRUE	FALSE	124	0
ERR117591	69	3	8	15	403	110	634	663	PRJEB2215		2010	AFRICA	KENYA			3	KNC146	TRUE	FALSE	138	2
ERR117592	69	3	8	15	406	110	635	664	PRJEB2215		2009	AFRICA	KENYA			3	KNC157	TRUE	FALSE	145	2
ERR117593	69	3	8	15	407	110	636	665	PRJEB2215		2007	AFRICA	KENYA			3	KNC1888	TRUE	FALSE	160	1
ERR117594	69	3	8	15	403	110	637	666	PRJEB2215		2009	AFRICA	KENYA			3	KNC156	TRUE	FALSE	150	1
ERR117595	69	3	8	15	403	421	638	667	PRJEB2215		2010	AFRICA	KENYA			3	KNC8885	TRUE	FALSE	152	1
ERR117596	69	3	8	68	401	422	639	668	PRJEB2215							3		TRUE	FALSE	140	0
ERR117597	69	3	8	15	403	423	640	669	PRJEB2215		2010	AFRICA	KENYA			3	KNC155	TRUE	FALSE	165	1
ERR117598	69	3	8	15	403	110	641	670	PRJEB2215							3		TRUE	FALSE	150	1
ERR117599	69	3	8	27	408	415	642	671	PRJEB2215		2010	AFRICA	KENYA			3	KNC8669	TRUE	FALSE	163	7
ERR117600	69	3	6	30	110	424	643	672	PRJEB2215		2009	AFRICA	KENYA			3	KNC231	TRUE	FALSE	164	1
ERR117601	69	3	8	27	77	93	621	650	PRJEB2215							3		TRUE	FALSE	140	0
ERR117602	69	3	8	27	401	425	644	673	PRJEB2215							3		TRUE	FALSE	136	0
ERR117603	69	3	6	30	110	426	645	674	PRJEB2215		2009	AFRICA	KENYA			3	KNC241	TRUE	FALSE	143	0
ERR117604	69	3	8	27	77	93	621	650	PRJEB2215		2009	AFRICA	KENYA			3	KNC206	TRUE	FALSE	123	0
ERR117605	69	3	8	27	401	425	644	673	PRJEB2215		2009	AFRICA	KENYA	GAZA STRIP		3	KNC233	TRUE	FALSE	140	0
ERR117606	69	3	8	27	77	427	646	675	PRJEB2215		2008	AFRICA	KENYA			3	KNC8679	TRUE	FALSE	144	0
ERR117607	69	3	8	27	401	428	647	676	PRJEB2215		2009	AFRICA	KENYA			3	KNC1420	TRUE	FALSE	139	0
ERR117609	69	3	8	27	401	429	648	677	PRJEB2215		2009	AFRICA	KENYA			3	KNC207	TRUE	FALSE	153	0
ERR117610	69	3	8	27	77	413	649	678	PRJEB2215		2009	AFRICA	KENYA			3	KNC8675	TRUE	FALSE	141	0
ERR117613	69	3	8	27	77	430	650	679	PRJEB2215		2009	AFRICA	KENYA			3	KNC1509	TRUE	FALSE	146	0
ERR1366100	69	3	6	54	110	431	651	680	PRJEB13614		2011	AFRICA	CAMEROON	TAMAULIPAS		3	004_18A	TRUE	FALSE	78	20
ERR1366101	69	3	6	54	110	432	652	681	PRJEB13614		2011	AFRICA	CAMEROON			3	011_17A	TRUE	FALSE	79	0
ERR1366102	69	3	6	54	110	431	653	682	PRJEB13614		2011	AFRICA	CAMEROON			3	021_5A	TRUE	FALSE	75	0
ERR1366103	69	3	6	54	409	431	654	683	PRJEB13614		2011	AFRICA	CAMEROON			3	041_A	TRUE	FALSE	72	0
ERR1366104	69	3	6	54	410	431	655	684	PRJEB13614		2011	AFRICA	CAMEROON	TLAXCALA		3	063_9A	TRUE	FALSE	69	0
ERR1366105	69	3	6	54	110	431	656	685	PRJEB13614		2011	AFRICA	CAMEROON			3	066_13A	TRUE	FALSE	73	0
ERR1366106	69	3	6	54	410	431	655	684	PRJEB13614		2011	AFRICA	CAMEROON			3	068_9A	TRUE	FALSE	80	0
ERR1366107	69	3	6	54	410	433	657	686	PRJEB13614		2011	AFRICA	CAMEROON			3	089_10A	TRUE	FALSE	77	0
ERR1366108	69	3	6	54	410	431	655	684	PRJEB13614		2011	AFRICA	CAMEROON			3	094_13A	TRUE	FALSE	77	0
ERR1366109	69	3	6	54	110	431	656	685	PRJEB13614		2011	AFRICA	CAMEROON			3	139_7A	TRUE	FALSE	75	0
ERR1366110	69	3	6	54	410	431	658	687	PRJEB13614		2011	AFRICA	CAMEROON			3	150_7A	TRUE	FALSE	73	1
ERR1366111	69	3	6	54	410	434	659	688	PRJEB13614		2011	AFRICA	CAMEROON			3	151_4A	TRUE	FALSE	73	0
ERR1366112	69	3	6	54	410	431	655	684	PRJEB13614		2011	AFRICA	CAMEROON			3	196_6A	TRUE	FALSE	75	0
ERR1366113	69	3	6	54	110	435	660	689	PRJEB13614		2011	AFRICA	CAMEROON			3	238_5A	TRUE	FALSE	72	0
ERR1366114	69	3	6	54	110	436	661	690	PRJEB13614		2010	AFRICA	CAMEROON			3	278_1A	TRUE	FALSE	68	0
ERR1366115	69	3	6	54	110	436	661	690	PRJEB13614		2010	AFRICA	CAMEROON			3	278_8A	TRUE	FALSE	70	0
ERR1366116	69	3	6	54	110	436	661	690	PRJEB13614		2010	AFRICA	CAMEROON			3	281_8A	TRUE	FALSE	67	0
ERR1366117	69	3	6	54	110	437	662	691	PRJEB13614		2010	AFRICA	CAMEROON			3	285_11A	TRUE	FALSE	74	0
ERR1366118	69	3	6	54	110	438	663	692	PRJEB13614		2011	AFRICA	CAMEROON			3	315_4A	TRUE	FALSE	71	0
ERR1366119	69	3	6	54	110	439	664	693	PRJEB13614		2011	AFRICA	CAMEROON			3	330_2A	TRUE	FALSE	69	0
ERR1366120	69	3	6	54	110	431	656	685	PRJEB13614		2011	AFRICA	CAMEROON			3	342_3A	TRUE	FALSE	75	0
ERR1366121	69	3	6	69	411	440	665	694	PRJEB13614		2010	AFRICA	CAMEROON			3	342_10A	TRUE	FALSE	78	1
ERR1366122	69	3	6	54	110	436	661	690	PRJEB13614		2010	AFRICA	CAMEROON			3	355_1A	TRUE	FALSE	63	0
ERR1366123	69	3	6	54	110	431	666	695	PRJEB13614		2010	AFRICA	CAMEROON			3	322_3E	TRUE	FALSE	72	0
ERR1485197	69	2	23	70	412	441	667	696	PRJEB14630		1983	ASIA	Thailand			2		TRUE	FALSE	69	0
ERR1485199	69	2	3	71	413	442	668	697	PRJEB14630		1984	ASIA	Thailand			2		TRUE	FALSE	61	0
ERR1485201	69	2	3	24	414	443	669	698	PRJEB14630		1985	ASIA	THAILAND			2		TRUE	FALSE	67	0
ERR1485203	69	2	3	24	415	444	670	699	PRJEB14630		1985	ASIA	THAILAND			2		TRUE	FALSE	70	0
ERR1485205	69	2	3	24	416	445	671	700	PRJEB14630		1985	ASIA	THAILAND			2		TRUE	FALSE	65	0
ERR1485207	69	2	9	18	417	446	672	701	PRJEB14630		2004	ASIA	THAILAND			2	22115	TRUE	FALSE	64	1
ERR1485209	69	2	9	18	418	447	673	702	PRJEB14630		2004	ASIA	THAILAND			2	22116	TRUE	FALSE	64	2
ERR1485211	69	2	9	72	419	448	674	703	PRJEB14630		2004	ASIA	THAILAND			2		TRUE	FALSE	69	29
ERR1485213	69	3	20	73	420	449	675	704	PRJEB14630		2005	ASIA	THAILAND			3	22125	TRUE	FALSE	74	1
ERR1485215	69	3	20	73	420	449	675	704	PRJEB14630		2005	ASIA	THAILAND			3	22126	TRUE	FALSE	80	1
ERR1485219	69	3	20	73	421	450	676	705	PRJEB14630		2005	ASIA	THAILAND			3		TRUE	FALSE	72	1
ERR1485225	69	3	6	6	422	451	677	706	PRJEB14630		2010	ASIA	THAILAND			3	P30	TRUE	FALSE	73	9
ERR1485227	69	3	6	6	423	452	678	707	PRJEB14630		2010	ASIA	THAILAND			3		TRUE	FALSE	76	65
ERR1485229	69	3	6	6	424	453	679	708	PRJEB14630		2010	ASIA	THAILAND			3	P35	TRUE	FALSE	83	1
ERR1485231	69	3	6	6	425	454	680	709	PRJEB14630		2010	ASIA	THAILAND			3	P37	TRUE	FALSE	75	1
ERR1485233	69	3	6	6	425	455	681	710	PRJEB14630		2010	ASIA	THAILAND			3		TRUE	FALSE	76	3
ERR1485235	69	3	6	74	426	456	682	711	PRJEB14630		2010	ASIA	THAILAND			3		TRUE	FALSE	77	3
ERR1485237	69	7	24	75	427	457	683	712	PRJEB14630		2010	ASIA	THAILAND			3		TRUE	FALSE	80	3
ERR1485239	69	3	6	6	428	458	684	713	PRJEB14630		2010	ASIA	THAILAND			3		TRUE	FALSE	78	3
ERR1485241	69	8	6	6	429	459	685	714	PRJEB14630		2010	ASIA	THAILAND			3		TRUE	FALSE	73	4
ERR1485245	69	9	25	76	430	460	686	715	PRJEB14630		2010	ASIA	THAILAND			3		TRUE	FALSE	75	1
ERR1485247	69	3	5	77	431	461	687	716	PRJEB14630		2010	ASIA	THAILAND			3		TRUE	FALSE	73	0
ERR1485249	69	3	5	78	432	462	688	717	PRJEB14630		2010	ASIA	THAILAND			3		TRUE	FALSE	72	6
ERR1485253	69	3	5	5	433	463	689	718	PRJEB14630		2010	ASIA	THAILAND			3	P33	TRUE	FALSE	80	0
ERR1485255	69	3	5	5	434	463	690	719	PRJEB14630		2010	ASIA	THAILAND			3	P36	TRUE	FALSE	69	0
ERR1485257	69	3	26	5	435	464	691	720	PRJEB14630		2010	ASIA	THAILAND			3		TRUE	FALSE	81	11
ERR1485259	69	3	5	5	436	465	692	721	PRJEB14630		2010	ASIA	THAILAND			3	P47	TRUE	FALSE	65	0
ERR1485261	69	3	5	5	437	463	693	722	PRJEB14630		2010	ASIA	THAILAND			3	P48	TRUE	FALSE	74	0
ERR1485271	69	2	3	24	438	466	694	723	PRJEB14630		2000	ASIA	THAILAND			2		TRUE	FALSE	69	0
ERR1485273	69	2	19	66	439	467	695	724	PRJEB14630		1995	ASIA	THAILAND			2		FALSE	TRUE	70	0
ERR1485275	69	2	19	66	440	468	696	725	PRJEB14630		1995	ASIA	THAILAND			2		FALSE	TRUE	84	0
ERR1485277	69	2	19	66	441	469	697	726	PRJEB14630		1995	ASIA	THAILAND			2		FALSE	TRUE	71	39
ERR1485279	69	2	19	66	442	470	698	727	PRJEB14630		1995	ASIA	THAILAND			2		FALSE	TRUE	71	8
ERR1485281	69	2	19	66	443	471	699	728	PRJEB14630		1995	ASIA	THAILAND			2		FALSE	TRUE	68	0
ERR1485283	69	2	19	66	444	472	700	729	PRJEB14630		1995	ASIA	THAILAND			2		FALSE	TRUE	58	2
ERR1485285	69	2	19	66	445	473	701	730	PRJEB14630		1995	ASIA	THAILAND			2		FALSE	TRUE	65	1
ERR1485287	69	2	19	66	446	474	702	731	PRJEB14630		1995	ASIA	THAILAND			2		FALSE	TRUE	62	0
ERR1485291	69	2	19	66	447	475	703	732	PRJEB14630		1994	ASIA	THAILAND			2	22135	FALSE	TRUE	66	2
ERR1485293	69	10	19	66	448	476	704	733	PRJEB14630		1994	ASIA	THAILAND			2	22136	FALSE	TRUE	71	0
ERR1485297	69	2	19	66	449	477	705	734	PRJEB14630		1994	ASIA	THAILAND			2	22138	FALSE	TRUE	73	0
ERR1485307	69	3	5	5	450	5	706	735	PRJEB14630		2010	ASIA	THAILAND			3	4053022989	TRUE	FALSE	58	0
ERR1485308	69	3	6	6	425	478	707	736	PRJEB14630		2010	ASIA	THAILAND			3	4053024303	TRUE	FALSE	56	1
ERR1485310	69	3	6	6	425	479	708	737	PRJEB14630		2010	ASIA	THAILAND			3	4053023724	TRUE	FALSE	63	1
ERR1485312	69	3	27	79	451	480	709	738	PRJEB14630		2010					3		TRUE	FALSE	56	1
ERR1556636	69	3	6	54	452	481	710	739	PRJEB12919							3	781590	TRUE	FALSE	61	0
ERR1556637	69	3	6	54	453	482	711	740	PRJEB12919							3	783498	TRUE	FALSE	64	0
ERR1556639	69	3	4	81	455	484	713	742	PRJEB12919							3	794867	TRUE	FALSE	63	0
ERR1556640	69	3	4	81	456	484	714	743	PRJEB12919							3	813497	TRUE	FALSE	68	0
ERR1556641	69	3	6	40	457	485	715	744	PRJEB12919							3	812741	TRUE	FALSE	74	0
ERR1556642	69	3	6	54	452	481	710	739	PRJEB12919							3	781594	TRUE	FALSE	62	0
ERR1556643	69	3	6	54	458	486	716	745	PRJEB12919							3	783492	TRUE	FALSE	60	0
ERR1556645	69	3	4	81	455	484	713	742	PRJEB12919							3	794880	TRUE	FALSE	64	0
ERR1556646	69	3	4	81	456	484	714	743	PRJEB12919							3	813485	TRUE	FALSE	66	0
ERR1556647	69	3	6	40	460	487	718	747	PRJEB12919							3	812747	TRUE	FALSE	82	0
ERR1556648	69	3	18	53	461	321	719	748	PRJEB12919							3	781600	TRUE	FALSE	61	0
ERR1556649	69	3	6	54	462	486	720	749	PRJEB12919							3	783495	TRUE	FALSE	61	4
ERR1556651	69	3	4	81	463	484	722	751	PRJEB12919							3	794882	TRUE	FALSE	63	0
ERR1556652	69	3	4	81	455	489	723	752	PRJEB12919							3	813490	TRUE	FALSE	71	0
ERR1556653	69	3	6	40	457	485	715	753	PRJEB12919							3	812704	TRUE	FALSE	74	0
ERR1556654	69	3	6	54	464	490	724	754	PRJEB12919							3	781604	TRUE	FALSE	64	1
ERR1556655	69	3	6	54	458	491	725	755	PRJEB12919							3	783500	TRUE	FALSE	63	0
ERR1556657	69	3	4	81	465	484	727	757	PRJEB12919							3	794883	TRUE	FALSE	66	0
ERR1556658	69	3	4	81	455	489	723	752	PRJEB12919							3	813498	TRUE	FALSE	63	0
ERR1556659	69	3	6	40	457	485	728	758	PRJEB12919							3	812709	TRUE	FALSE	76	0
ERR1556660	69	3	6	54	110	492	729	759	PRJEB12919							3	781617	TRUE	FALSE	68	0
ERR1556661	69	3	6	54	466	486	730	760	PRJEB12919							3	783501	TRUE	FALSE	63	0
ERR1556663	69	3	4	81	455	484	732	762	PRJEB12919							3	794884	TRUE	FALSE	69	0
ERR1556664	69	3	4	81	467	484	733	763	PRJEB12919							3	813517	TRUE	FALSE	68	0
ERR1556665	69	3	6	40	457	485	715	753	PRJEB12919							3	812714	TRUE	FALSE	75	0
ERR1556666	69	3	6	54	468	494	734	764	PRJEB12919							3	781629	TRUE	FALSE	61	0
ERR1556667	69	3	6	54	466	486	730	760	PRJEB12919							3	783504	TRUE	FALSE	64	0
ERR1556669	69	3	4	81	455	496	736	766	PRJEB12919							3	794888	TRUE	FALSE	70	0
ERR1556670	69	3	4	81	455	484	737	767	PRJEB12919							3	813479	TRUE	FALSE	72	0
ERR1556671	69	3	6	40	457	485	715	753	PRJEB12919							3	812744	TRUE	FALSE	77	0
ERR1556672	69	3	6	54	469	497	738	768	PRJEB12919							3	783476	TRUE	FALSE	63	0
ERR1556673	69	3	6	54	470	486	739	769	PRJEB12919							3	783505	TRUE	FALSE	64	1
ERR1556675	69	3	4	81	455	484	737	767	PRJEB12919							3	794897	TRUE	FALSE	66	0
ERR1556676	69	3	4	81	467	484	733	763	PRJEB12919							3	813445	TRUE	FALSE	61	0
ERR1556677	69	3	6	40	457	485	715	771	PRJEB12919							3	812754	TRUE	FALSE	76	0
ERR1556678	69	3	6	54	458	486	741	772	PRJEB12919							3	783480	TRUE	FALSE	66	0
ERR1556681	69	3	4	81	455	484	737	767	PRJEB12919							3	794899	TRUE	FALSE	65	0
ERR1556682	69	3	4	81	455	489	723	752	PRJEB12919							3	813506	TRUE	FALSE	65	0
ERR1556683	69	3	6	40	457	485	743	774	PRJEB12919							3	812756	TRUE	FALSE	75	0
ERR1556684	69	3	6	54	458	500	744	775	PRJEB12919							3	783482	TRUE	FALSE	63	0
ERR1556687	69	3	4	81	455	484	737	778	PRJEB12919							3	813481	TRUE	FALSE	67	0
ERR1556688	69	3	4	81	455	484	737	767	PRJEB12919							3	813483	TRUE	FALSE	66	0
ERR1556689	69	3	6	54	458	486	747	779	PRJEB12919							3	783484	TRUE	FALSE	65	0
ERR1556692	69	3	4	81	455	484	750	782	PRJEB12919							3	813491	TRUE	FALSE	63	0
ERR1556693	69	3	4	81	467	484	733	763	PRJEB12919							3	813489	TRUE	FALSE	65	0
ERR1556694	69	3	6	54	473	486	751	783	PRJEB12919							3	783486	TRUE	FALSE	62	0
ERR1556697	69	3	4	81	455	504	754	786	PRJEB12919							3	813460	TRUE	FALSE	75	17
ERR1556698	69	3	6	40	457	505	755	787	PRJEB12919							3	812697	TRUE	FALSE	74	0
ERR1556699	69	3	6	54	476	506	756	788	PRJEB12919							3	783490	TRUE	FALSE	63	0
ERR1556702	69	3	4	81	455	509	759	791	PRJEB12919							3	813504	TRUE	FALSE	66	0
ERR1556703	69	3	6	40	457	510	760	792	PRJEB12919							3	812734	TRUE	FALSE	72	0
ERR1556708	69	3	8	19	478	513	764	796	PRJEB12919							3		TRUE	FALSE	69	0
ERR1556710	69	3	8	19	478	515	766	798	PRJEB12919							3		TRUE	FALSE	68	0
ERR1556711	69	3	8	19	478	516	767	799	PRJEB12919							3		TRUE	FALSE	67	0
ERR1556733	69	2	3	85	489	531	784	816	PRJEB12919							2		TRUE	FALSE	68	0
ERR1556736	69	2	3	85	492	534	787	819	PRJEB12919							2		TRUE	FALSE	68	0
ERR1556737	69	2	3	85	493	535	788	820	PRJEB12919							2		TRUE	FALSE	64	40
ERR1556738	69	3	6	54	494	536	789	821	PRJEB12919							3		TRUE	FALSE	68	1
ERR1556739	69	3	6	54	494	536	789	821	PRJEB12919							3		TRUE	FALSE	66	1
ERR1556740	69	3	6	54	494	536	789	821	PRJEB12919							3		TRUE	FALSE	67	1
ERR1556741	69	3	6	54	494	536	789	821	PRJEB12919							3		TRUE	FALSE	69	1
ERR1556742	69	3	6	54	494	536	789	821	PRJEB12919							3		TRUE	FALSE	67	1
ERR1556743	69	3	6	54	494	536	789	821	PRJEB12919							3		TRUE	FALSE	70	1
ERR1556744	69	3	6	54	494	536	789	821	PRJEB12919							3		TRUE	FALSE	71	1
ERR1556745	69	3	6	54	494	536	789	821	PRJEB12919							3		TRUE	FALSE	71	1
ERR1556746	69	3	6	54	494	536	789	821	PRJEB12919							3		TRUE	FALSE	68	1
ERR1556747	69	3	6	54	494	536	789	821	PRJEB12919							3		TRUE	FALSE	68	1
ERR1556748	69	3	6	54	495	537	790	822	PRJEB12919							3		TRUE	FALSE	60	0
ERR1556749	69	3	6	54	494	536	789	821	PRJEB12919							3		TRUE	FALSE	64	1
ERR1556750	69	3	6	54	494	536	789	821	PRJEB12919							3		TRUE	FALSE	69	1
ERR1556751	69	3	6	54	494	536	791	823	PRJEB12919							3		TRUE	FALSE	72	1
ERR1556752	69	3	6	54	494	536	789	821	PRJEB12919							3		TRUE	FALSE	69	1
ERR1556753	69	3	6	54	494	536	792	824	PRJEB12919							3		TRUE	FALSE	68	1
ERR1556754	69	3	6	54	494	538	793	825	PRJEB12919							3		TRUE	FALSE	65	1
ERR1556755	69	3	6	54	321	323	509	538	PRJEB12919							3		TRUE	FALSE	68	1
ERR1556756	69	3	6	54	494	538	793	825	PRJEB12919							3		TRUE	FALSE	70	1
ERR1556757	69	3	6	54	321	323	509	538	PRJEB12919							3		TRUE	FALSE	67	1
ERR1556758	69	3	6	54	321	323	509	538	PRJEB12919							3		TRUE	FALSE	67	1
ERR1556759	69	3	6	54	321	323	509	538	PRJEB12919							3		TRUE	FALSE	71	1
ERR1556760	69	3	6	54	321	539	794	826	PRJEB12919							3		TRUE	FALSE	68	1
ERR1556761	69	3	6	54	321	323	509	538	PRJEB12919							3		TRUE	FALSE	73	1
ERR1556762	69	3	6	54	494	538	795	827	PRJEB12919							3		TRUE	FALSE	70	1
ERR1556763	69	3	6	54	321	323	509	538	PRJEB12919							3		TRUE	FALSE	69	1
ERR1556764	69	3	6	54	321	323	509	538	PRJEB12919							3		TRUE	FALSE	67	1
ERR1556765	69	3	6	54	321	323	509	538	PRJEB12919							3		TRUE	FALSE	65	1
ERR1556766	69	3	6	54	321	323	509	538	PRJEB12919							3		TRUE	FALSE	65	1
ERR1556767	69	3	6	54	321	323	509	538	PRJEB12919							3		TRUE	FALSE	64	1
ERR1556768	69	3	6	54	321	323	509	538	PRJEB12919							3		TRUE	FALSE	67	1
ERR1556771	69	3	8	19	497	541	797	829	PRJEB12919							3		TRUE	FALSE	67	0
ERR1556781	69	3	6	54	321	323	509	538	PRJEB12919							3		TRUE	FALSE	65	1
ERR1556782	69	3	6	54	321	323	509	832	PRJEB12919							3		TRUE	FALSE	65	1
ERR1556783	69	3	6	54	321	323	509	538	PRJEB12919							3		TRUE	FALSE	67	1
ERR1556784	69	3	6	54	321	323	800	833	PRJEB12919							3		TRUE	FALSE	70	1
ERR1556785	69	3	6	54	321	323	509	538	PRJEB12919							3		TRUE	FALSE	68	1
ERR1556786	69	3	6	54	321	323	509	538	PRJEB12919							3		TRUE	FALSE	68	1
ERR1556787	69	3	6	54	321	323	509	538	PRJEB12919							3		TRUE	FALSE	65	1
ERR1556788	69	3	6	54	321	323	509	538	PRJEB12919							3		TRUE	FALSE	71	1
ERR1556790	69	3	6	54	321	323	509	538	PRJEB12919							3		TRUE	FALSE	67	1
ERR1556791	69	3	6	54	321	323	509	538	PRJEB12919							3		TRUE	FALSE	70	1
ERR1556792	69	3	6	54	321	323	509	538	PRJEB12919							3		TRUE	FALSE	69	1
ERR1556793	69	3	6	54	498	543	801	834	PRJEB12919							3		TRUE	FALSE	77	1
ERR1556794	69	3	6	54	498	323	802	835	PRJEB12919							3		TRUE	FALSE	68	1
ERR1556795	69	3	6	54	498	323	802	836	PRJEB12919							3		TRUE	FALSE	69	1
ERR1556796	69	3	6	54	498	544	803	837	PRJEB12919							3		TRUE	FALSE	64	1
ERR1556797	69	3	6	54	498	544	803	837	PRJEB12919							3		TRUE	FALSE	62	1
ERR1556798	69	3	6	54	321	545	804	838	PRJEB12919							3		TRUE	FALSE	68	1
ERR1556799	69	3	6	54	321	323	509	538	PRJEB12919							3		TRUE	FALSE	67	1
ERR1556800	69	3	6	54	499	323	805	839	PRJEB12919							3		TRUE	FALSE	67	20
ERR1556801	69	3	6	54	321	322	510	539	PRJEB12919							3		TRUE	FALSE	68	1
ERR1556802	69	3	6	54	321	323	509	840	PRJEB12919							3		TRUE	FALSE	69	1
ERR1556803	69	3	6	54	321	323	509	538	PRJEB12919							3		TRUE	FALSE	66	1
ERR1556804	69	3	6	54	321	323	509	538	PRJEB12919							3		TRUE	FALSE	67	1
ERR1556805	69	3	6	54	321	323	509	538	PRJEB12919							3		TRUE	FALSE	67	1
ERR1556806	69	3	6	54	321	323	509	538	PRJEB12919							3		TRUE	FALSE	69	1
ERR1556807	69	3	6	54	321	546	806	841	PRJEB12919							3		TRUE	FALSE	68	1
ERR1556808	69	3	6	54	321	547	807	842	PRJEB12919							3		TRUE	FALSE	65	1
ERR1556809	69	3	6	54	321	323	509	843	PRJEB12919							3		TRUE	FALSE	67	1
ERR1556810	69	3	6	54	321	323	509	538	PRJEB12919							3		TRUE	FALSE	63	1
ERR1556811	69	3	6	54	321	323	509	538	PRJEB12919							3		TRUE	FALSE	64	1
ERR1556812	69	3	6	54	321	323	509	538	PRJEB12919							3		TRUE	FALSE	66	1
ERR1556813	69	3	6	54	321	323	509	538	PRJEB12919							3		TRUE	FALSE	66	1
ERR1556814	69	3	6	54	321	323	509	538	PRJEB12919							3		TRUE	FALSE	66	1
ERR1556815	69	3	6	54	500	548	808	844	PRJEB12919							3		TRUE	FALSE	69	2
ERR1556816	69	3	4	81	501	484	809	845	PRJEB12919							3		TRUE	FALSE	71	0
ERR1556817	69	3	4	81	455	549	810	846	PRJEB12919							3		TRUE	FALSE	68	0
ERR1556818	69	3	4	81	455	484	737	767	PRJEB12919							3		TRUE	FALSE	69	0
ERR1556819	69	3	4	81	455	550	811	847	PRJEB12919							3		TRUE	FALSE	69	0
ERR1556820	69	3	4	81	455	484	737	767	PRJEB12919							3		TRUE	FALSE	72	0
ERR1556821	69	3	4	81	455	551	812	848	PRJEB12919							3		TRUE	FALSE	68	0
ERR1556822	69	3	4	81	455	552	813	849	PRJEB12919							3		TRUE	FALSE	74	0
ERR1556823	69	3	4	81	502	484	814	850	PRJEB12919							3		TRUE	FALSE	72	0
ERR1556824	69	3	4	81	455	504	754	786	PRJEB12919							3		TRUE	FALSE	72	17
ERR1556825	69	3	4	88	455	484	815	851	PRJEB12919							3		TRUE	FALSE	73	0
ERR1556826	69	3	4	81	503	553	816	852	PRJEB12919							3		TRUE	FALSE	74	0
ERR1556827	69	3	4	81	455	554	817	853	PRJEB12919							3		TRUE	FALSE	75	23
ERR1556828	69	3	4	81	504	484	818	854	PRJEB12919							3		TRUE	FALSE	70	0
ERR1556829	69	3	4	81	455	484	819	855	PRJEB12919							3		TRUE	FALSE	70	0
ERR1556830	69	3	4	81	455	504	754	786	PRJEB12919							3		TRUE	FALSE	64	17
ERR1556831	69	3	4	81	455	484	737	767	PRJEB12919							3		TRUE	FALSE	74	0
ERR1556832	69	3	4	81	505	484	820	856	PRJEB12919							3		TRUE	FALSE	69	0
ERR1556833	69	3	4	81	506	553	821	857	PRJEB12919							3		TRUE	FALSE	74	0
ERR1556834	69	3	4	81	455	484	737	858	PRJEB12919							3		TRUE	FALSE	69	0
ERR1556835	69	3	4	81	455	555	822	859	PRJEB12919							3		TRUE	FALSE	70	7
ERR1556836	69	3	4	81	455	484	737	767	PRJEB12919							3		TRUE	FALSE	69	0
ERR1556837	69	3	4	81	455	556	823	860	PRJEB12919							3		TRUE	FALSE	68	1
ERR1556838	69	3	6	40	457	557	824	861	PRJEB12919							3		TRUE	FALSE	80	0
ERR1556839	69	3	6	40	457	558	825	862	PRJEB12919							3		TRUE	FALSE	80	0
ERR1556840	69	3	6	40	507	485	826	863	PRJEB12919							3		TRUE	FALSE	80	0
ERR1556841	69	3	6	40	457	485	827	864	PRJEB12919							3		TRUE	FALSE	80	0
ERR1556842	69	3	6	40	457	485	828	865	PRJEB12919							3		TRUE	FALSE	76	0
ERR1556843	69	3	6	40	457	485	828	865	PRJEB12919							3		TRUE	FALSE	79	0
ERR1595478	69	3	8	19	508	541	829	866	PRJEB12919							3		TRUE	FALSE	65	0
ERR1595505	69	3	8	19	519	571	851	888	PRJEB12919							3		TRUE	FALSE	63	0
ERR1595507	69	3	8	19	521	573	853	890	PRJEB12919							3		TRUE	FALSE	70	0
ERR1595509	69	3	8	19	523	574	855	892	PRJEB12919							3		TRUE	FALSE	67	0
ERR1595512	69	3	8	19	525	576	858	895	PRJEB12919							3		TRUE	FALSE	75	0
ERR1595521	69	2	3	85	532	585	867	904	PRJEB12919							2		TRUE	FALSE	67	0
ERR1595522	69	3	8	87	533	586	868	905	PRJEB12919							3		TRUE	FALSE	69	0
ERR1595523	69	2	3	85	534	587	869	906	PRJEB12919							2		TRUE	FALSE	62	0
ERR1595524	69	3	6	54	535	537	870	907	PRJEB12919							3		TRUE	FALSE	60	0
ERR1595525	69	3	6	54	536	588	871	908	PRJEB12919							3		TRUE	FALSE	69	1
ERR1595526	69	3	6	54	494	589	872	909	PRJEB12919							3		TRUE	FALSE	68	1
ERR1595527	69	3	6	54	537	536	873	910	PRJEB12919							3		TRUE	FALSE	68	1
ERR1595528	69	3	6	54	494	590	874	911	PRJEB12919							3		TRUE	FALSE	69	1
ERR1595529	69	3	6	54	494	536	789	821	PRJEB12919							3		TRUE	FALSE	69	1
ERR1595530	69	3	6	54	321	323	509	832	PRJEB12919							3		TRUE	FALSE	75	1
ERR1595531	69	3	6	54	494	536	789	821	PRJEB12919							3		TRUE	FALSE	69	1
ERR1595532	69	3	6	54	494	591	875	912	PRJEB12919							3		TRUE	FALSE	74	1
ERR1595533	69	3	6	54	538	592	876	913	PRJEB12919							3		TRUE	FALSE	68	1
ERR1595534	69	3	6	54	494	536	877	914	PRJEB12919							3		TRUE	FALSE	67	1
ERR1595535	69	3	6	54	494	536	789	821	PRJEB12919							3		TRUE	FALSE	72	1
ERR1595536	69	3	6	54	494	536	789	821	PRJEB12919							3		TRUE	FALSE	69	1
ERR1595537	69	3	6	54	494	536	789	821	PRJEB12919							3		TRUE	FALSE	72	1
ERR1595538	69	3	6	54	494	536	789	821	PRJEB12919							3		TRUE	FALSE	69	1
ERR1595539	69	3	6	54	494	536	789	821	PRJEB12919							3		TRUE	FALSE	73	1
ERR1595540	69	3	6	54	494	536	789	915	PRJEB12919							3		TRUE	FALSE	73	1
ERR1595541	69	3	6	54	494	536	878	916	PRJEB12919							3		TRUE	FALSE	66	1
ERR1595542	69	3	6	54	494	536	878	916	PRJEB12919							3		TRUE	FALSE	68	1
ERR1595543	69	3	6	54	494	536	789	821	PRJEB12919							3		TRUE	FALSE	71	1
ERR1595544	69	3	6	54	494	536	879	917	PRJEB12919							3		TRUE	FALSE	70	1
ERR1595545	69	3	6	54	494	536	789	821	PRJEB12919							3		TRUE	FALSE	69	1
ERR1595546	69	3	6	54	539	536	880	918	PRJEB12919							3		TRUE	FALSE	68	1
ERR1595547	69	3	6	54	494	538	793	825	PRJEB12919							3		TRUE	FALSE	70	1
ERR1595548	69	3	6	54	321	323	881	919	PRJEB12919							3		TRUE	FALSE	68	1
ERR1595549	69	3	6	54	321	593	882	920	PRJEB12919							3		TRUE	FALSE	74	1
ERR1595550	69	3	6	54	320	322	508	537	PRJEB12919							3		TRUE	FALSE	66	1
ERR1595551	69	3	6	54	321	594	883	921	PRJEB12919							3		TRUE	FALSE	65	1
ERR1595552	69	3	6	54	540	323	884	922	PRJEB12919							3		TRUE	FALSE	67	1
ERR1595553	69	3	6	54	321	323	509	538	PRJEB12919							3		TRUE	FALSE	71	1
ERR1595554	69	3	6	54	541	323	885	923	PRJEB12919							3		TRUE	FALSE	66	1
ERR1595555	69	3	6	54	542	595	886	924	PRJEB12919							3		TRUE	FALSE	68	1
ERR1595556	69	3	6	54	543	596	887	925	PRJEB12919							3		TRUE	FALSE	74	1
ERR1595557	69	3	6	54	321	597	888	926	PRJEB12919							3		TRUE	FALSE	69	1
ERR1595558	69	3	6	54	321	323	509	927	PRJEB12919							3		TRUE	FALSE	67	2
ERR1595559	69	3	6	54	321	323	509	538	PRJEB12919							3		TRUE	FALSE	66	1
ERR1595560	69	3	6	54	321	323	889	928	PRJEB12919							3		TRUE	FALSE	71	1
ERR1595561	69	3	6	54	321	323	509	538	PRJEB12919							3		TRUE	FALSE	70	1
ERR1595562	69	3	6	54	321	323	509	538	PRJEB12919							3		TRUE	FALSE	71	1
ERR1595563	69	3	6	54	544	323	890	929	PRJEB12919							3		TRUE	FALSE	67	1
ERR1595564	69	3	6	54	321	323	509	538	PRJEB12919							3		TRUE	FALSE	72	1
ERR1595565	69	3	6	54	321	323	509	538	PRJEB12919							3		TRUE	FALSE	73	1
ERR1595566	69	3	6	54	321	323	509	538	PRJEB12919							3		TRUE	FALSE	72	1
ERR1595567	69	3	6	54	321	323	509	538	PRJEB12919							3		TRUE	FALSE	72	1
ERR1595568	69	3	6	54	321	598	891	930	PRJEB12919							3		TRUE	FALSE	69	1
ERR1595569	69	3	6	54	321	323	509	538	PRJEB12919							3		TRUE	FALSE	74	1
ERR1595570	69	3	6	54	545	323	892	931	PRJEB12919							3		TRUE	FALSE	71	1
ERR1595571	69	3	6	54	321	323	509	538	PRJEB12919							3		TRUE	FALSE	71	1
ERR1595572	69	3	6	54	498	323	802	835	PRJEB12919							3		TRUE	FALSE	73	1
ERR1595573	69	3	6	54	498	323	802	835	PRJEB12919							3		TRUE	FALSE	72	1
ERR1595574	69	3	6	54	321	323	509	538	PRJEB12919							3		TRUE	FALSE	71	1
ERR1595575	69	3	6	54	321	323	509	538	PRJEB12919							3		TRUE	FALSE	73	1
ERR1595576	69	3	6	54	321	323	509	538	PRJEB12919							3		TRUE	FALSE	66	1
ERR1595577	69	3	6	54	321	323	509	932	PRJEB12919							3		TRUE	FALSE	71	1
ERR1595578	69	3	6	54	494	599	893	933	PRJEB12919							3		TRUE	FALSE	67	1
ERR1595579	69	3	6	54	321	323	894	934	PRJEB12919							3		TRUE	FALSE	74	1
ERR1595580	69	3	6	54	321	323	509	538	PRJEB12919							3		TRUE	FALSE	68	1
ERR1595581	69	3	6	54	321	323	509	538	PRJEB12919							3		TRUE	FALSE	68	1
ERR1595582	69	3	6	54	321	323	509	932	PRJEB12919							3		TRUE	FALSE	70	1
ERR1595583	69	3	6	54	498	323	802	835	PRJEB12919							3		TRUE	FALSE	73	1
ERR1595584	69	3	6	54	498	323	802	835	PRJEB12919							3		TRUE	FALSE	65	1
ERR1595585	69	3	6	54	498	323	802	835	PRJEB12919							3		TRUE	FALSE	70	1
ERR1595586	69	3	6	54	498	600	895	935	PRJEB12919							3		TRUE	FALSE	69	1
ERR1595587	69	3	6	54	498	323	802	835	PRJEB12919							3		TRUE	FALSE	73	1
ERR1595588	69	3	6	54	321	323	509	538	PRJEB12919							3		TRUE	FALSE	70	1
ERR1595589	69	3	6	54	498	323	896	936	PRJEB12919							3		TRUE	FALSE	70	1
ERR1595590	69	3	6	54	498	323	802	835	PRJEB12919							3		TRUE	FALSE	73	1
ERR1595591	69	3	6	54	498	323	802	835	PRJEB12919							3		TRUE	FALSE	73	1
ERR1595592	69	3	6	54	321	601	897	937	PRJEB12919							3		TRUE	FALSE	64	1
ERR1595593	69	3	6	54	498	544	803	837	PRJEB12919							3		TRUE	FALSE	71	1
ERR1595594	69	3	6	54	498	323	802	835	PRJEB12919							3		TRUE	FALSE	69	1
ERR1595595	69	3	6	54	498	593	898	938	PRJEB12919							3		TRUE	FALSE	66	1
ERR1595596	69	3	6	54	498	323	899	939	PRJEB12919							3		TRUE	FALSE	65	1
ERR1595597	69	3	6	54	498	323	802	835	PRJEB12919							3		TRUE	FALSE	70	1
ERR1595598	69	3	6	54	498	323	900	940	PRJEB12919							3		TRUE	FALSE	70	1
ERR1595599	69	3	6	54	321	323	509	538	PRJEB12919							3		TRUE	FALSE	68	1
ERR1595600	69	3	6	54	321	323	509	538	PRJEB12919							3		TRUE	FALSE	69	1
ERR1595601	69	3	6	54	321	323	509	538	PRJEB12919							3		TRUE	FALSE	68	1
ERR1595602	69	3	6	92	546	323	901	941	PRJEB12919							3		TRUE	FALSE	70	2
ERR1595605	69	3	6	54	321	602	902	942	PRJEB12919							3		TRUE	FALSE	70	1
ERR1595606	69	3	6	54	321	323	509	538	PRJEB12919							3		TRUE	FALSE	74	1
ERR1595607	69	3	6	54	321	603	903	943	PRJEB12919							3		TRUE	FALSE	65	1
ERR1595608	69	3	6	54	321	323	509	538	PRJEB12919							3		TRUE	FALSE	69	1
ERR1595609	69	3	6	54	321	323	509	538	PRJEB12919							3		TRUE	FALSE	69	1
ERR1595610	69	3	6	54	321	323	509	538	PRJEB12919							3		TRUE	FALSE	69	1
ERR1595624	69	3	6	40	547	604	904	944	PRJEB12919							3		TRUE	FALSE	88	0
ERR163233	69	1	2	21	548	605	905	945	PRJEB2215		1991	AMERICAS	MEXICO			1	7929	TRUE	FALSE	112	0
ERR163234	69	1	2	21	549	606	906	946	PRJEB2215		1991	AMERICAS	MEXICO			1	8012	TRUE	FALSE	113	0
ERR163235	69	1	2	21	550	607	907	947	PRJEB2215		1991	AMERICAS	MEXICO			1	8022	TRUE	FALSE	134	0
ERR163236	69	1	2	21	65	81	908	948	PRJEB2215		1991	AMERICAS	MEXICO			1	8204	TRUE	FALSE	99	0
ERR163237	69	1	2	21	65	608	909	949	PRJEB2215		1991	AMERICAS	MEXICO			1	8338	TRUE	FALSE	110	0
ERR163238	69	1	2	21	65	609	910	950	PRJEB2215		1992	AMERICAS	MEXICO			1	16974	TRUE	FALSE	108	0
ERR163239	69	1	2	21	551	81	911	951	PRJEB2215		1992	AMERICAS	MEXICO			1	19294	TRUE	FALSE	115	0
ERR163240	69	2	9	37	552	610	912	952	PRJEB2215		1993	AMERICAS	MEXICO	NAIROBI (BAHATI)	NAIROBI (BAHATI)	2	33297	TRUE	FALSE	88	12
ERR163241	69	2	9	37	189	611	913	953	PRJEB2215		1994	AMERICAS	MEXICO			2	54267	TRUE	FALSE	84	0
ERR163242	69	2	9	37	553	180	914	954	PRJEB2215		1994	AMERICAS	MEXICO			2	54328	TRUE	FALSE	85	0
ERR163243	69	2	9	37	325	612	915	955	PRJEB2215							2		TRUE	FALSE	79	0
ERR163244	69	2	9	37	325	612	916	956	PRJEB2215		1995	AMERICAS	MEXICO			2	60483	TRUE	FALSE	81	0
ERR163245	69	1	2	21	554	613	917	957	PRJEB2215		2004	AMERICAS	MEXICO			1	1401	TRUE	FALSE	103	0
ERR163246	69	1	2	21	65	329	918	958	PRJEB2215		2004	AMERICAS	MEXICO			1	1992	TRUE	FALSE	98	0
ERR163247	69	1	2	21	65	614	919	959	PRJEB2215		2004	AMERICAS	MEXICO			1		TRUE	FALSE	116	0
ERR163248	69	1	2	21	65	615	920	960	PRJEB2215		2004	AMERICAS	MEXICO			1	2007	TRUE	FALSE	117	0
ERR163249	69	1	2	21	555	616	921	961	PRJEB2215		2007	AMERICAS	MEXICO			1	985	TRUE	FALSE	107	0
ERR163250	69	1	2	21	556	617	922	962	PRJEB2215		2007	AMERICAS	MEXICO			1	2533	TRUE	FALSE	99	0
ERR163252	69	1	2	21	65	331	520	549	PRJEB2215							1		TRUE	FALSE	101	0
ERR163253	69	1	2	21	65	331	923	963	PRJEB2215		2008	AMERICAS	MEXICO			1	354	TRUE	FALSE	107	0
ERR163254	69	1	2	21	557	618	924	964	PRJEB2215		2008	AMERICAS	MEXICO			1	372	TRUE	FALSE	92	0
ERR163255	69	1	2	21	558	329	925	965	PRJEB2215		2008	AMERICAS	MEXICO			1	504	TRUE	FALSE	105	0
ERR163256	69	1	2	21	559	329	926	966	PRJEB2215		2008	AMERICAS	MEXICO			1	971	TRUE	FALSE	99	0
ERR163259	69	1	2	21	65	329	927	967	PRJEB2215		2010	AMERICAS	MEXICO			1	210	TRUE	FALSE	102	0
ERR163260	69	1	2	21	65	329	927	967	PRJEB2215		2010	AMERICAS	MEXICO			1	211	TRUE	FALSE	109	0
ERR163263	69	1	2	21	65	619	928	968	PRJEB2215		2010	AMERICAS	MEXICO			1	601	TRUE	FALSE	99	0
ERR163268	69	1	2	21	560	620	929	969	PRJEB2215		2010	AMERICAS	MEXICO	SONORA		1	2496	TRUE	FALSE	109	0
ERR163271	69	1	2	21	65	329	927	967	PRJEB2215		2010	AMERICAS	MEXICO			1	204	TRUE	FALSE	100	0
ERR163272	69	3	5	42	201	193	930	970	PRJEB2215							3		TRUE	FALSE	91	0
ERR163273	69	3	5	42	561	193	931	971	PRJEB2215							3		TRUE	FALSE	93	0
ERR163274	69	3	5	42	201	193	930	972	PRJEB2215							3		TRUE	FALSE	94	0
ERR163275	69	3	5	42	201	193	932	973	PRJEB2215							3		TRUE	FALSE	90	0
ERR163276	69	3	5	42	562	621	933	974	PRJEB2215							3		TRUE	FALSE	94	0
ERR163277	69	3	5	42	562	621	934	975	PRJEB2215							3		TRUE	FALSE	92	0
ERR163278	69	3	5	42	201	193	935	976	PRJEB2215							3		TRUE	FALSE	91	0
ERR163279	69	3	5	42	563	193	936	977	PRJEB2215					KALEMIE	KALEMIE	3		TRUE	FALSE	90	0
ERR163280	69	3	6	40	197	187	937	978	PRJEB2215							3		TRUE	FALSE	93	0
ERR163281	69	3	6	40	197	187	937	978	PRJEB2215							3		TRUE	FALSE	89	0
ERR163282	69	3	5	42	563	193	938	979	PRJEB2215							3		TRUE	FALSE	90	0
ERR163283	69	3	5	42	563	193	936	977	PRJEB2215							3		TRUE	FALSE	100	0
ERR163284	69	3	5	42	201	193	315	336	PRJEB2215							3		TRUE	FALSE	92	0
ERR163285	69	3	5	42	201	193	315	336	PRJEB2215							3		TRUE	FALSE	89	0
ERR163286	69	3	5	42	564	622	939	980	PRJEB2215							3		TRUE	FALSE	81	0
ERR163287	69	3	5	42	564	623	940	981	PRJEB2215							3		TRUE	FALSE	89	4
ERR163288	69	3	5	42	565	193	941	982	PRJEB2215							3		TRUE	FALSE	89	0
ERR163289	69	3	5	42	201	193	315	983	PRJEB2215							3		TRUE	FALSE	89	0
ERR163290	69	3	5	93	201	193	942	984	PRJEB2215							3		TRUE	FALSE	90	0
ERR163291	69	3	5	42	201	624	943	985	PRJEB2215							3		TRUE	FALSE	91	0
ERR163292	69	3	5	42	564	193	944	986	PRJEB2215							3		TRUE	FALSE	87	0
ERR163293	69	3	5	42	564	622	939	987	PRJEB2215							3		TRUE	FALSE	94	0
ERR163294	69	3	5	93	201	193	942	984	PRJEB2215							3		TRUE	FALSE	91	0
ERR163295	69	3	5	42	564	193	944	988	PRJEB2215							3		TRUE	FALSE	90	0
ERR163296	69	3	5	42	564	193	944	988	PRJEB2215							3		TRUE	FALSE	96	0
ERR163297	69	3	5	42	201	193	945	989	PRJEB2215							3		TRUE	FALSE	90	0
ERR163298	69	3	5	42	563	193	936	990	PRJEB2215							3		TRUE	FALSE	90	0
ERR163299	69	3	5	42	201	193	946	991	PRJEB2215							3		TRUE	FALSE	86	0
ERR163300	69	3	5	42	201	193	315	336	PRJEB2215					KALEMIE	KALEMIE	3		TRUE	FALSE	87	0
ERR163301	69	3	5	42	564	193	944	992	PRJEB2215							3		TRUE	FALSE	96	0
ERR163302	69	3	5	42	201	193	947	993	PRJEB2215							3		TRUE	FALSE	94	0
ERR163303	69	3	5	42	564	193	948	994	PRJEB2215					LUALABA	LUALABA	3		TRUE	FALSE	89	0
ERR163304	69	3	5	42	201	193	949	995	PRJEB2215							3		TRUE	FALSE	87	0
ERR163305	69	3	5	42	201	193	315	336	PRJEB2215							3		TRUE	FALSE	95	0
ERR163306	69	3	5	42	201	193	315	336	PRJEB2215							3		TRUE	FALSE	93	0
ERR163307	69	3	5	42	201	193	315	996	PRJEB2215							3		TRUE	FALSE	92	0
ERR163308	69	3	5	42	564	193	944	997	PRJEB2215							3		TRUE	FALSE	96	0
ERR163309	69	3	5	42	201	193	315	336	PRJEB2215							3		TRUE	FALSE	92	0
ERR163310	69	3	5	42	201	193	950	998	PRJEB2215							3		TRUE	FALSE	95	0
ERR163311	69	3	5	42	201	625	951	999	PRJEB2215							3		TRUE	FALSE	88	0
ERR163312	69	3	5	42	201	626	952	1000	PRJEB2215							3		TRUE	FALSE	92	0
ERR163313	69	3	5	42	201	627	953	1001	PRJEB2215							3		TRUE	FALSE	88	0
ERR163314	69	3	5	42	201	628	954	1002	PRJEB2215							3		TRUE	FALSE	91	0
ERR163315	69	3	5	42	201	193	930	972	PRJEB2215					LUALABA	LUALABA	3		TRUE	FALSE	96	0
ERR163316	69	3	5	42	566	193	955	1003	PRJEB2215							3		TRUE	FALSE	92	0
ERR163317	69	3	5	42	201	193	315	336	PRJEB2215							3		TRUE	FALSE	94	0
ERR163318	69	3	5	42	201	629	956	1004	PRJEB2215							3		TRUE	FALSE	89	0
ERR163319	69	3	5	94	567	630	957	1005	PRJEB2215							3		TRUE	FALSE	87	0
ERR163320	69	3	5	42	201	193	958	1006	PRJEB2215							3		TRUE	FALSE	95	0
ERR163321	69	3	5	42	201	627	959	1007	PRJEB2215							3		TRUE	FALSE	95	0
ERR163322	69	3	5	42	201	193	315	336	PRJEB2215							3		TRUE	FALSE	88	0
ERR163323	69	3	5	42	201	193	315	1008	PRJEB2215							3		TRUE	FALSE	92	0
ERR163324	69	3	5	42	201	193	930	972	PRJEB2215					MINOVA	MINOVA	3		TRUE	FALSE	89	0
ERR163325	69	3	5	42	201	631	960	1009	PRJEB2215							3		TRUE	FALSE	91	0
ERR163326	69	3	5	42	201	632	961	1010	PRJEB2215							3		TRUE	FALSE	93	0
ERR163327	69	3	6	40	194	185	962	1011	PRJEB2215							3		TRUE	FALSE	86	0
ERR163328	69	3	6	40	568	185	963	1012	PRJEB2215							3		TRUE	FALSE	87	0
ERR164741	69	3	6	40	205	633	964	1013	PRJEB2215							3		TRUE	FALSE	94	0
ERR164742	69	3	6	40	194	185	962	1011	PRJEB2215							3		TRUE	FALSE	79	0
ERR164743	69	3	5	93	201	193	942	984	PRJEB2215							3		TRUE	FALSE	89	0
ERR164745	69	1	2	21	65	81	965	1014	PRJEB2215							1		TRUE	FALSE	117	1
ERR164750	69	2	19	66	569	634	966	1015	PRJEB2215							2		FALSE	TRUE	84	0
ERR164751	69	2	19	66	570	634	967	1016	PRJEB2215							2		FALSE	TRUE	74	0
ERR164752	69	2	19	66	571	635	968	1017	PRJEB2215							2		FALSE	TRUE	68	0
ERR164753	69	2	19	66	572	635	969	1018	PRJEB2215							2		FALSE	TRUE	74	0
ERR164754	69	2	19	57	573	636	970	1019	PRJEB2215							2		FALSE	TRUE	77	0
ERR164755	69	2	19	57	574	637	971	1020	PRJEB2215							2		FALSE	TRUE	81	0
ERR164757	69	1	1	38	575	638	972	1021	PRJEB2215		1996	AFRICA	ZAMBIA			1	280_02	TRUE	FALSE	115	0
ERR164758	69	1	1	38	576	639	973	1022	PRJEB2215		1996	AFRICA	ZAMBIA	BUSIA	BUSIA	1	329_02	TRUE	FALSE	102	0
ERR164759	69	1	1	38	192	640	974	1023	PRJEB2215		1997	AFRICA	ZAMBIA	CONAKRI		1	177_03	TRUE	FALSE	107	0
ERR164760	69	1	1	38	192	641	975	1024	PRJEB2215		1997	AFRICA	ZAMBIA			1	330_02	TRUE	FALSE	148	1
ERR164761	69	1	1	38	192	642	976	1025	PRJEB2215							1		TRUE	FALSE	123	0
ERR164762	69	1	1	38	192	641	977	1026	PRJEB2215							1		TRUE	FALSE	107	0
ERR164763	69	1	1	95	577	643	978	1027	PRJEB2215		1997	AFRICA	ZAMBIA	NAIROBI (BAHATI)	NAIROBI (BAHATI)	1	20_03	TRUE	FALSE	104	0
ERR1737219	69	3	6	6	49	652	992	1041	PRJEB2215							3	VIBRIO CHOLERAE O1 INABA	TRUE	FALSE	54	0
ERR1737220	69	3	6	6	49	652	992	1041	PRJEB2215							3	VIBRIO CHOLERAE O1 INABA	TRUE	FALSE	55	0
ERR1737221	69	3	6	6	49	63	993	1042	PRJEB2215							3	VIBRIO CHOLERAE O1 INABA	TRUE	FALSE	53	0
ERR1737222	69	3	6	6	49	652	992	1041	PRJEB2215							3	VIBRIO CHOLERAE O1 INABA	TRUE	FALSE	52	0
ERR1737223	69	3	6	6	49	653	994	1043	PRJEB2215							3	VIBRIO CHOLERAE O1 INABA	TRUE	FALSE	53	0
ERR1737224	69	3	6	6	8	261	995	1044	PRJEB2215							3	VIBRIO CHOLERAE O1 INABA	TRUE	FALSE	44	0
ERR1737225	69	3	20	96	586	654	996	1045	PRJEB2215							3	VIBRIO CHOLERAE O1 OGAWA	TRUE	FALSE	48	1
ERR1737226	69	1	1	25	72	88	997	1046	PRJEB2215							1		TRUE	FALSE	62	13
ERR1737227	69	3	20	96	586	654	996	1045	PRJEB2215							3	VIBRIO CHOLERAE O1 OGAWA	TRUE	FALSE	59	1
ERR1767367	69	3	5	97	587	655	998	1047	PRJEB18714		2015	ASIA	BANGLADESH			3		TRUE	FALSE	74	0
ERR1767368	69	3	5	97	587	655	998	1047	PRJEB18714		2015	ASIA	BANGLADESH			3		TRUE	FALSE	69	0
ERR1767369	69	3	5	97	587	655	998	1047	PRJEB18714		2015	ASIA	BANGLADESH			3		TRUE	FALSE	66	0
ERR1877613	69	2	9	16	588	656	999	1048	PRJEB19893		2001	AFRICA	SOUTH AFRICA	BELEDWEYNE		2	NICD_16744	TRUE	FALSE	57	0
ERR1877614	69	1	1	38	589	657	1000	1049	PRJEB19893		1998	AFRICA	RWANDA	DOUALA	DOUALA	1	B9631	TRUE	FALSE	82	0
ERR1877615	69	1	1	38	589	658	1001	1050	PRJEB19893		1998	AFRICA	RWANDA	FOUMBAN	FOUMBAN	1	B9632	TRUE	FALSE	72	0
ERR1877616	69	1	2	2	2	2	2	2	PRJEB19893		1992	AFRICA	MOZAMBIQUE			1	C8178	TRUE	FALSE	79	0
ERR1877617	69	1	1	38	590	659	1002	1051	PRJEB19893		1992	AFRICA	BURUNDI			1	C8465	TRUE	FALSE	82	0
ERR1877618	69	1	1	38	590	659	1003	1052	PRJEB19893		1992	AFRICA	BURUNDI			1	C8466	TRUE	FALSE	94	0
ERR1877636	69	1	2	21	591	660	1004	1053	PRJEB19893		1992	AMERICAS	ARGENTINA			1	TUC_F99_W	TRUE	FALSE	76	0
ERR1877637	69	3	4	98	592	661	1005	1054	PRJEB19893		1999	AFRICA	NIGER	HARA (MARCH)	HARA (MARCH)	3	CNRVC000005	TRUE	FALSE	68	0
ERR1877638	69	3	8	27	593	662	1006	1055	PRJEB19893		2000	AFRICA	UGANDA	CONSTANTA	CONSTANTA	3	CNRVC000043	TRUE	FALSE	63	0
ERR1877639	69	3	8	27	593	662	1006	1055	PRJEB19893		2000	AFRICA	UGANDA	PRAHOVA	PRAHOVA	3	CNRVC000044	TRUE	FALSE	68	0
ERR1877640	69	3	8	87	594	663	1007	1056	PRJEB19893		2000	AFRICA	COMOROS	MENYEH	MENYEH	3	CNRVC000085	TRUE	FALSE	70	0
ERR1877641	69	3	8	27	595	664	1008	1057	PRJEB19893		2000	AFRICA	RWANDA	PRAHOVA	PRAHOVA	3	CNRVC000209	TRUE	FALSE	70	0
ERR1877642	69	3	8	27	595	665	1009	1058	PRJEB19893		2000	AFRICA	RWANDA			3	CNRVC000212	TRUE	FALSE	71	0
ERR1877643	69	3	4	98	4	666	1010	1059	PRJEB19893		2000	AFRICA	CAMEROON	ABIDJAN	ABIDJAN	3	CNRVC000323	TRUE	FALSE	62	0
ERR1877644	69	3	8	87	596	667	1011	1060	PRJEB19893		2001	AFRICA	COMOROS	DINDIGUL	DINDIGUL	3	CNRVC010008	TRUE	FALSE	64	1
ERR1877645	69	3	4	98	4	666	1012	1061	PRJEB19893		2000	AFRICA	CAMEROON			3	CNRVC010023	TRUE	FALSE	66	0
ERR1877646	69	3	4	81	597	668	1013	1062	PRJEB19893		2001	AFRICA	COTE D'IVOIRE	CAYENNE	CAYENNE	3	CNRVC010038	TRUE	FALSE	75	0
ERR1877647	69	3	4	81	598	669	1014	1063	PRJEB19893		2001	AFRICA	COTE D'IVOIRE	KOLKATA		3	CNRVC010042	TRUE	FALSE	74	0
ERR1877648	69	3	8	87	599	670	1015	1064	PRJEB19893		2001	AFRICA	COMOROS	KOLKATA		3	CNRVC010045	TRUE	FALSE	69	0
ERR1877939	69	3	8	87	596	667	1011	1060	PRJEB19893		2000	AFRICA	MADAGASCAR			3	CNRVC010051	TRUE	FALSE	62	1
ERR1877940	69	3	8	87	600	667	1016	1065	PRJEB19893		2001	AFRICA	MADAGASCAR	KOLKATA		3	CNRVC010055	TRUE	FALSE	68	1
ERR1877941	69	3	8	19	601	664	1017	1066	PRJEB19893		2001	AFRICA	BURUNDI	CALCUTTA	CALCUTTA	3	CNRVC010061	TRUE	FALSE	68	0
ERR1877942	69	3	8	19	601	664	1017	1067	PRJEB19893		2001	AFRICA	BURUNDI	KOLKATA		3	CNRVC010062	TRUE	FALSE	69	0
ERR1877943	69	2	9	18	58	671	1018	1068	PRJEB19893		2001	ASIA	INDONESIA	BAIDOA		2	CNRVC010100	TRUE	FALSE	60	2
ERR1877944	69	3	4	98	602	672	1019	1069	PRJEB19893		2001	AFRICA	TOGO	KOLKATA		3	CNRVC010108	TRUE	FALSE	70	0
ERR1877945	69	3	4	53	603	673	1020	1070	PRJEB19893		2001	AFRICA	CHAD	HONG KONG	HONG KONG	3	CNRVC010120	TRUE	FALSE	73	0
ERR1877946	69	3	4	53	603	674	1021	1071	PRJEB19893		2001	AFRICA	CHAD	CALCUTTA	CALCUTTA	3	CNRVC010123	TRUE	FALSE	70	0
ERR1877947	69	3	4	53	603	675	1022	1072	PRJEB19893		2001	AFRICA	CHAD	KOLKATA		3	CNRVC010203	TRUE	FALSE	70	0
ERR1877948	69	3	4	98	604	672	1023	1073	PRJEB19893		2001	AFRICA	BURKINA FASO	KOLKATA		3	CNRVC010205	TRUE	FALSE	62	0
ERR1877949	69	3	4	98	604	672	1024	1074	PRJEB19893		2001	AFRICA	BURKINA FASO	DOURDAN	DOURDAN	3	CNRVC010206	TRUE	FALSE	69	0
ERR1877950	69	3	4	53	603	676	1025	1075	PRJEB19893		2001	AFRICA	CAMEROON	KOLKATA		3	CNRVC010221	TRUE	FALSE	73	0
ERR1877952	69	3	8	19	605	678	1027	1077	PRJEB19893		2001	AFRICA	DEMOCRATIC REPUBLIC OF THE CONGO	KOLKATA		3	CNRVC010254	TRUE	FALSE	67	0
ERR1877953	69	3	8	15	606	679	1028	1078	PRJEB19893		2002	AFRICA	COMOROS	CAYENNE	CAYENNE	3	CNRVC020003	TRUE	FALSE	70	0
ERR1877954	69	3	4	81	607	680	1029	1079	PRJEB19893		2002	AFRICA	LIBERIA	GUAYAQUIL	GUAYAQUIL	3	CNRVC020062	TRUE	FALSE	67	0
ERR1877956	69	3	4	53	608	682	1031	1081	PRJEB19893		2002	AFRICA	BENIN	SAIGON	SAIGON	3	CNRVC020361	TRUE	FALSE	70	0
ERR1877957	69	3	4	53	608	683	1032	1082	PRJEB19893		2002	AFRICA	BENIN	SAIGON	SAIGON	3	CNRVC020367	TRUE	FALSE	70	0
ERR1878088	69	3	4	81	607	680	1029	1079	PRJEB19893		2002	AFRICA	LIBERIA	SAIGON	SAIGON	3	CNRVC020393	TRUE	FALSE	65	0
ERR1878089	69	3	4	81	598	668	1033	1083	PRJEB19893		2002	AFRICA	COTE D'IVOIRE			3	CNRVC020404	TRUE	FALSE	67	0
ERR1878090	69	3	8	27	593	684	1034	1084	PRJEB19893		2003	AFRICA	DEMOCRATIC REPUBLIC OF THE CONGO	MAKASSAR	MAKASSAR	3	CNRVC030032	TRUE	FALSE	72	0
ERR1878091	69	3	4	53	608	685	1035	1085	PRJEB19893		2003	AFRICA	BENIN			3	CNRVC030082	TRUE	FALSE	73	0
ERR1878092	69	3	4	99	609	686	1036	1086	PRJEB19893		2003	AFRICA	BENIN			3	CNRVC030084	TRUE	FALSE	68	0
ERR1878094	69	2	29	100	611	688	1038	1088	PRJEB19893							2		TRUE	FALSE	84	1
ERR1878095	69	2	29	100	611	688	1038	1088	PRJEB19893							2		TRUE	FALSE	67	1
ERR1878096	69	2	9	26	612	689	1039	1089	PRJEB19893		2003	ASIA	IRAQ	KHARTOUM	KHARTOUM	2	CNRVC030438	TRUE	FALSE	66	0
ERR1878097	69	3	8	27	593	684	1040	1090	PRJEB19893		2003	AFRICA	DEMOCRATIC REPUBLIC OF THE CONGO	MAYO	MAYO	3	CNRVC030469	TRUE	FALSE	94	0
ERR1878098	69	3	4	81	613	690	1041	1091	PRJEB19893		2003	AFRICA	LIBERIA			3	CNRVC030475	TRUE	FALSE	64	0
ERR1878099	69	3	4	81	613	690	1041	1091	PRJEB19893		2003	AFRICA	LIBERIA			3	CNRVC030477	TRUE	FALSE	68	0
ERR1878100	69	3	4	81	598	691	1042	1092	PRJEB19893		2003	AFRICA	COTE D'IVOIRE	GORGAN	GORGAN	3	CNRVC030485	TRUE	FALSE	70	0
ERR1878102	69	3	4	81	614	668	1044	1094	PRJEB19893		2003	AFRICA	COTE D'IVOIRE	TAYEBAT	TAYEBAT	3	CNRVC030567	TRUE	FALSE	65	0
ERR1878103	69	3	8	15	606	679	1028	1078	PRJEB19893		2003	AFRICA	COMOROS	TEHRAN	TEHRAN	3	CNRVC030593	TRUE	FALSE	74	0
ERR1878104	69	3	8	15	606	679	1028	1078	PRJEB19893		2003	AFRICA	COMOROS			3	CNRVC030594	TRUE	FALSE	68	0
ERR1878105	69	3	4	53	615	676	1045	1095	PRJEB19893		2004	AFRICA	CAMEROON			3	CNRVC040061	TRUE	FALSE	70	0
ERR1878106	69	3	4	53	615	676	1046	1096	PRJEB19893		2001	AFRICA	CAMEROON	KOLKATA		3	CNRVC040074	TRUE	FALSE	70	0
ERR1878107	69	3	4	53	615	676	1047	1097	PRJEB19893		2002	AFRICA	CAMEROON	DAKAR	DAKAR	3	CNRVC040082	TRUE	FALSE	69	0
ERR1878108	69	3	4	53	615	676	1045	1095	PRJEB19893		2004	AFRICA	CAMEROON			3	CNRVC040110	TRUE	FALSE	70	0
ERR1878109	69	3	4	53	616	692	1048	1098	PRJEB19893		2004	AFRICA	BENIN			3	CNRVC040127	TRUE	FALSE	82	0
ERR1878110	69	3	4	53	608	693	1049	1099	PRJEB19893		2004	AFRICA	BENIN			3	CNRVC040132	TRUE	FALSE	76	0
ERR1878111	69	3	4	81	607	694	1050	1100	PRJEB19893		2004	AFRICA	SIERRA LEONE			3	CNRVC040203	TRUE	FALSE	71	0
ERR1878112	69	3	4	81	607	695	1051	1101	PRJEB19893		2004	AFRICA	GUINEA			3	CNRVC040206	TRUE	FALSE	64	0
ERR1878114	69	3	4	98	617	696	1052	1102	PRJEB19893		2004	AFRICA	NIGER			3	CNRVC040210	TRUE	FALSE	66	0
ERR1878115	69	3	4	81	607	694	1050	1100	PRJEB19893		2004	AFRICA	SIERRA LEONE	MAKASSAR	MAKASSAR	3	CNRVC040257	TRUE	FALSE	67	0
ERR1878116	69	3	8	27	593	697	1053	1103	PRJEB19893		2004	AFRICA	DEMOCRATIC REPUBLIC OF THE CONGO	BUJUMBURA	BUJUMBURA	3	CNRVC040299	TRUE	FALSE	75	0
ERR1878117	69	3	4	81	607	694	1050	1100	PRJEB19893		2004	AFRICA	SENEGAL			3	CNRVC040303	TRUE	FALSE	69	0
ERR1878127	69	3	4	81	607	698	1054	1104	PRJEB19893		2004	AFRICA	SENEGAL	NDJAMENA	NDJAMENA	3	CNRVC040314	TRUE	FALSE	65	0
ERR1878128	69	3	4	53	615	676	1045	1095	PRJEB19893		2005	AFRICA	CAMEROON			3	CNRVC050008	TRUE	FALSE	77	0
ERR1878129	69	3	4	53	615	676	1045	1095	PRJEB19893		2005	AFRICA	CAMEROON			3	CNRVC050011	TRUE	FALSE	68	0
ERR1878130	69	3	4	53	618	699	1055	1105	PRJEB19893		2005	AFRICA	EQUATORIAL GUINEA	KABUL	KABUL	3	CNRVC050060	TRUE	FALSE	70	0
ERR1878131	69	3	4	53	618	699	1055	1106	PRJEB19893		2005	AFRICA	EQUATORIAL GUINEA	KABUL	KABUL	3	CNRVC050073	TRUE	FALSE	73	0
ERR1878132	69	3	8	27	593	700	1056	1107	PRJEB19893		2005	AFRICA	DEMOCRATIC REPUBLIC OF THE CONGO	OUEST (MBOUDA)	OUEST (MBOUDA)	3	CNRVC050077	TRUE	FALSE	108	0
ERR1878133	69	3	4	53	619	701	1057	1108	PRJEB19893		2005	AFRICA	BENIN			3	CNRVC050139	TRUE	FALSE	68	1
ERR1878134	69	3	4	53	619	701	1057	1108	PRJEB19893		2005	AFRICA	BENIN			3	CNRVC050140	TRUE	FALSE	70	1
ERR1878135	69	3	6	6	8	702	1058	1109	PRJEB19893		2005	ASIA	PAKISTAN			3	CNRVC050280	TRUE	FALSE	73	0
ERR1878136	69	3	8	19	620	703	1059	1110	PRJEB19893		2005	AFRICA	DEMOCRATIC REPUBLIC OF THE CONGO			3	CNRVC050284	TRUE	FALSE	71	0
ERR1878146	69	3	4	98	621	704	1060	1111	PRJEB19893		2005	AFRICA	NIGERIA			3	CNRVC050323	TRUE	FALSE	67	0
ERR1878147	69	3	4	98	621	704	1060	1111	PRJEB19893		2005	AFRICA	NIGERIA			3	CNRVC050334	TRUE	FALSE	69	0
ERR1878149	69	3	4	81	623	694	1062	1113	PRJEB19893		2006	AFRICA	MALI			3	CNRVC060009	TRUE	FALSE	70	0
ERR1878150	69	3	4	81	607	706	1063	1114	PRJEB19893		2005	AFRICA	MALI			3	CNRVC060010	TRUE	FALSE	74	0
ERR1878151	69	3	6	6	8	707	1064	1115	PRJEB19893		2006	ASIA	INDIA			3	CNRVC060089	TRUE	FALSE	71	0
ERR1878152	69	3	4	53	615	708	1065	1116	PRJEB19893		2006	AFRICA	CAMEROON			3	CNRVC060111	TRUE	FALSE	73	0
ERR1878153	69	3	8	27	593	415	1066	1117	PRJEB19893		2006	AFRICA	KENYA			3	CNRVC060119	TRUE	FALSE	71	0
ERR1878154	69	3	8	27	593	415	1066	1117	PRJEB19893		2006	AFRICA	KENYA			3	CNRVC060120	TRUE	FALSE	70	0
ERR1878155	69	3	8	19	624	709	1067	1118	PRJEB19893		2006	AFRICA	DEMOCRATIC REPUBLIC OF THE CONGO			3	CNRVC060153	TRUE	FALSE	66	0
ERR1878544	69	3	18	53	625	710	1068	1119	PRJEB19893		2006	AFRICA	NIGER			3	CNRVC060272	TRUE	FALSE	76	0
ERR1878545	69	3	4	53	619	711	1069	1120	PRJEB19893		2006	AFRICA	NIGER	KWAZULU NATAL	KWAZULU NATAL	3	CNRVC060273	TRUE	FALSE	71	0
ERR1878546	69	3	18	53	461	712	1070	1121	PRJEB19893		2006	AFRICA	NIGERIA	KWAZULU NATAL	KWAZULU NATAL	3	CNRVC060279	TRUE	FALSE	73	0
ERR1878547	69	3	18	53	461	712	1070	1122	PRJEB19893		2006	AFRICA	NIGERIA	KWAZULU NATAL	KWAZULU NATAL	3	CNRVC060280	TRUE	FALSE	79	0
ERR1878548	69	3	6	6	8	7	1071	1123	PRJEB19893		2006	ASIA		KWAZULU NATAL	KWAZULU NATAL	3	CNRVC060333	TRUE	FALSE	75	0
ERR1878549	69	3	4	53	626	713	1072	1124	PRJEB19893		2007	AFRICA	REPUBLIC OF THE CONGO	GAUTENG	GAUTENG	3	CNRVC070011	TRUE	FALSE	67	0
ERR1878551	69	3	8	27	593	415	1066	1117	PRJEB19893		2007	AFRICA	DJIBOUTI	MPUMALANGA	MPUMALANGA	3	CNRVC070020	TRUE	FALSE	72	0
ERR1878553	69	3	8	27	627	413	1074	1126	PRJEB19893		2007	AFRICA	SOUTH SUDAN	EASTERN CAPE	EASTERN CAPE	3	CNRVC070066	TRUE	FALSE	69	0
ERR1878554	69	3	8	27	627	413	1074	1126	PRJEB19893		2007	AFRICA	SOUTH SUDAN	EASTERN CAPE	EASTERN CAPE	3	CNRVC070067	TRUE	FALSE	71	0
ERR1878555	69	2	9	26	117	715	1075	1127	PRJEB19893		1994	AFRICA	ALGERIA	GORGOL	GORGOL	2	CNRVC070120	TRUE	FALSE	68	0
ERR1878556	69	3	4	81	628	716	1076	1128	PRJEB19893		2005	AFRICA	MAURITANIA			3	CNRVC070124	TRUE	FALSE	66	0
ERR1878557	69	3	4	81	607	706	1077	1129	PRJEB19893		2006	AFRICA	MAURITANIA	MPUMALANGA	MPUMALANGA	3	CNRVC070136	TRUE	FALSE	74	0
ERR1878558	69	3	4	81	628	716	1076	1128	PRJEB19893		2006	AFRICA	MAURITANIA	KWAZULU NATAL	KWAZULU NATAL	3	CNRVC070142	TRUE	FALSE	68	0
ERR1878559	69	3	4	81	607	706	1077	1129	PRJEB19893		2005	AFRICA	MAURITANIA			3	CNRVC070144	TRUE	FALSE	75	0
ERR1878560	69	2	9	26	117	131	1078	1130	PRJEB19893		1994	AFRICA	ALGERIA	TIMB‚àö√¢DRA	TIMB‚àö√ÇDRA	2	CNRVC070154	TRUE	FALSE	71	0
ERR1878561	69	3	4	53	619	711	1069	1120	PRJEB19893		2007	AFRICA	BENIN	KWAZULU NATAL	KWAZULU NATAL	3	CNRVC070164	TRUE	FALSE	64	0
ERR1878562	69	3	4	53	619	717	1079	1131	PRJEB19893		2005	AFRICA	BURKINA FASO			3	CNRVC070316	TRUE	FALSE	68	1
ERR1878563	69	3	4	53	619	717	1079	1131	PRJEB19893		2005	AFRICA	BURKINA FASO			3	CNRVC070334	TRUE	FALSE	73	1
ERR1878565	69	3	18	53	630	719	1081	1133	PRJEB19893		2008	AFRICA	NIGER			3	CNRVC080122	TRUE	FALSE	67	0
ERR1878566	69	3	18	53	630	719	1081	1133	PRJEB19893		2008	AFRICA	NIGER			3	CNRVC080124	TRUE	FALSE	70	0
ERR1878569	69	3	8	19	633	722	1084	1136	PRJEB19893		2008	AFRICA	SOUTH SUDAN			3	CNRVC080383	TRUE	FALSE	69	0
ERR1878570	69	3	5	7	14	723	1085	1137	PRJEB19893		2008	ASIA	INDIA	KOLKATA	KOLKATA	3	CNRVC080397	TRUE	FALSE	72	0
ERR1878571	69	3	4	101	634	724	1086	1138	PRJEB19893		2006	AFRICA	COTE D'IVOIRE	LIMPOPO	LIMPOPO	3	CNRVC080496	TRUE	FALSE	67	0
ERR1878572	69	3	4	53	619	725	1087	1139	PRJEB19893		2006	AFRICA	COTE D'IVOIRE	EASTERN CAPE	EASTERN CAPE	3	CNRVC080497	TRUE	FALSE	70	1
ERR1878573	69	3	4	53	635	726	1088	1140	PRJEB19893		2008	AFRICA	CAMEROON	KOLKATA	KOLKATA	3	CNRVC080762	TRUE	FALSE	72	0
ERR1878575	69	3	6	40	194	727	1089	1141	PRJEB19893		2009	ASIA	PAKISTAN	KOLKATA	KOLKATA	3	CNRVC090123	TRUE	FALSE	78	0
ERR1878576	69	3	6	40	194	185	962	1142	PRJEB19893		2009	ASIA	PAKISTAN	KOLKATA	KOLKATA	3	CNRVC090143	TRUE	FALSE	97	0
ERR1878577	69	3	6	40	194	185	1090	1143	PRJEB19893		2009	ASIA	PAKISTAN	KOLKATA	KOLKATA	3	CNRVC090144	TRUE	FALSE	87	0
ERR1878578	69	3	6	30	110	728	1091	1144	PRJEB19893		2009	AFRICA	NIGERIA	KOLKATA	KOLKATA	3	CNRVC090175	TRUE	FALSE	80	0
ERR1878579	69	3	6	30	110	728	1091	1144	PRJEB19893		2009	AFRICA	NIGERIA	KOLKATA	KOLKATA	3	CNRVC090177	TRUE	FALSE	69	0
ERR1878580	69	3	6	30	110	728	1091	1144	PRJEB19893		2009	AFRICA	CAMEROON	KOLKATA	KOLKATA	3	CNRVC090182	TRUE	FALSE	68	0
ERR1878583	69	3	6	30	110	728	1093	1146	PRJEB19893		2010	AFRICA	NIGERIA			3	CNRVC100159	TRUE	FALSE	70	0
ERR1878586	69	3	18	53	461	321	1094	1147	PRJEB19893		2010	AFRICA	BENIN	KOLKATA	KOLKATA	3	CNRVC100176	TRUE	FALSE	68	0
ERR1878587	69	3	18	53	461	321	1094	1147	PRJEB19893		2010	AFRICA	BENIN	KOLKATA	KOLKATA	3	CNRVC100183	TRUE	FALSE	81	0
ERR1878588	69	3	6	54	110	436	661	690	PRJEB19893		2010	AFRICA	CAMEROON	KOLKATA	KOLKATA	3	CNRVC100186	TRUE	FALSE	87	0
ERR1878589	69	3	6	30	636	728	1095	1148	PRJEB19893		2010	AFRICA	NIGERIA	KOLKATA	KOLKATA	3	CNRVC100224	TRUE	FALSE	93	1
ERR1878590	69	3	6	54	110	730	1096	1149	PRJEB19893		2010	AFRICA	CHAD	KOLKATA	KOLKATA	3	CNRVC100240	TRUE	FALSE	74	0
ERR1878591	69	3	6	54	110	730	1096	1150	PRJEB19893		2010	AFRICA	CHAD	KOLKATA	KOLKATA	3	CNRVC100246	TRUE	FALSE	71	0
ERR1878592	69	3	6	11	30	47	160	1151	PRJEB19893		2010	AMERICAS	HAITI	KOLKATA	KOLKATA	3	CNRVC100278	TRUE	FALSE	67	0
ERR1878593	69	3	6	54	110	431	1097	1152	PRJEB19893		2011	AFRICA	NIGERIA	KOLKATA	KOLKATA	3	CNRVC110058	TRUE	FALSE	70	0
ERR1878594	69	3	6	54	637	431	1098	1153	PRJEB19893		2011	AFRICA	NIGERIA	KOLKATA	KOLKATA	3	CNRVC110060	TRUE	FALSE	68	0
ERR1878595	69	3	6	54	110	431	653	1154	PRJEB19893		2010	AFRICA	CAMEROON	KOLKATA	KOLKATA	3	CNRVC110096	TRUE	FALSE	70	4
ERR1878596	69	3	6	54	110	431	653	1154	PRJEB19893		2011	AFRICA	CAMEROON	KOLKATA	KOLKATA	3	CNRVC110113	TRUE	FALSE	72	4
ERR1878597	69	3	6	54	638	431	1099	1155	PRJEB19893		2011	AFRICA	CAMEROON	KOLKATA	KOLKATA	3	CNRVC110120	TRUE	FALSE	65	0
ERR1878598	69	3	6	54	110	436	661	690	PRJEB19893		2010	AFRICA	CAMEROON	KOLKATA	KOLKATA	3	CNRVC110128	TRUE	FALSE	67	0
ERR1878599	69	3	6	54	639	730	1100	1156	PRJEB19893		2011	AFRICA	CHAD	KOLKATA	KOLKATA	3	CNRVC110230	TRUE	FALSE	71	0
ERR1878600	69	3	6	54	639	730	1100	1156	PRJEB19893		2011	AFRICA	CHAD	KOLKATA	KOLKATA	3	CNRVC110241	TRUE	FALSE	72	0
ERR1878601	69	3	6	54	110	731	1101	1157	PRJEB19893		2011	AFRICA	NIGERIA	KOLKATA	KOLKATA	3	CNRVC110262	TRUE	FALSE	71	0
ERR1878604	69	3	4	81	455	732	1103	1159	PRJEB19893		2012	AFRICA	GUINEA BISSAU	KOLKATA	KOLKATA	3	CNRVC120194	TRUE	FALSE	65	0
ERR1878605	69	3	4	81	455	732	1104	1160	PRJEB19893		2012	AFRICA	GUINEA BISSAU	KOLKATA	KOLKATA	3	CNRVC120195	TRUE	FALSE	75	0
ERR1878609	69	3	6	54	543	735	1107	1163	PRJEB19893		2014	AFRICA	NIGERIA	KOLKATA	KOLKATA	3	CNRVC140027	TRUE	FALSE	70	1
ERR1878610	69	3	6	54	543	735	1108	1164	PRJEB19893		2014	AFRICA	NIGERIA	KOLKATA	KOLKATA	3	CNRVC140150	TRUE	FALSE	71	1
ERR1878611	69	3	6	30	110	728	1091	1165	PRJEB19893		2010	AFRICA	NIGER	KOLKATA	KOLKATA	3	CNRVC140160	TRUE	FALSE	70	0
ERR1878612	69	3	6	54	110	736	1109	1166	PRJEB19893		2010	AFRICA	NIGER	KOLKATA	KOLKATA	3	CNRVC140167	TRUE	FALSE	67	0
ERR1878613	69	1	2	2	642	737	1110	1167	PRJEB19893		1970	EUROPE	UKRAINE	MANJAKANDRIANA	MANJAKANDRIANA	1	CNRVC150131	TRUE	FALSE	65	0
ERR1878614	69	1	10	32	643	738	1111	1168	PRJEB19893		1974	EUROPE	UKRAINE			1	CNRVC150132	TRUE	FALSE	80	2
ERR1878615	69	2	3	3	644	739	1112	1169	PRJEB19893		1990	EUROPE	RUSSIAN FEDERATION	CENTRAL DISTRICT	CENTRAL DISTRICT	2	CNRVC150133	TRUE	FALSE	54	0
ERR1878616	69	2	3	3	645	740	1113	1170	PRJEB19893		1990	EUROPE	RUSSIAN FEDERATION	MBOUDA	MBOUDA	2	CNRVC150134	TRUE	FALSE	55	0
ERR1879384	69	1	2	22	646	741	1114	1171	PRJEB19893		1988	AFRICA	COTE D'IVOIRE			1	CNRVC150210	TRUE	FALSE	80	0
ERR1879385	69	2	3	102	647	742	1115	1172	PRJEB19893							2		TRUE	FALSE	73	2
ERR1879386	69	3	8	87	648	743	1116	1173	PRJEB19893		1998	AFRICA	TANZANIA	KALEMIE	KALEMIE	3	CNRVC150212	TRUE	FALSE	69	1
ERR1879387	69	2	29	3	649	744	1117	1174	PRJEB19893							2		TRUE	FALSE	71	69
ERR1879388	69	1	1	1	650	745	1118	1175	PRJEB19893		1981	EUROPE	ROMANIA			1	CNRVC150214	TRUE	FALSE	89	0
ERR1879389	69	2	30	26	651	746	1119	1176	PRJEB19893							2		TRUE	FALSE	197	11
ERR1879391	69	1	2	22	652	747	1120	1177	PRJEB19893		1982	AFRICA		COMORES	COMORES	1	CNRVC150217	TRUE	FALSE	74	1
ERR1879392	69	1	1	1	653	748	1121	1178	PRJEB19893		1985	AFRICA	ETHIOPIA	LITTORAL	LITTORAL	1	CNRVC150218	TRUE	FALSE	76	1
ERR1879393	69	2	9	26	654	749	1122	1179	PRJEB19893		1994	EUROPE	ROMANIA	ROSSO	ROSSO	2	CNRVC150219	TRUE	FALSE	64	1
ERR1879429	69	2	9	36	655	750	1123	1180	PRJEB19893		1992	ASIA	PAKISTAN			2	CNRVC150220	TRUE	FALSE	60	2
ERR1879430	69	2	9	36	656	751	1124	1181	PRJEB19893		1991	EUROPE	ROMANIA			2	CNRVC150221	TRUE	FALSE	67	0
ERR1879431	69	2	3	3	3	3	3	3	PRJEB19893		1987	EUROPE	ROMANIA	WEST	WEST	2	CNRVC150222	TRUE	FALSE	64	0
ERR1879432	69	2	9	26	651	752	1125	1182	PRJEB19893		1993	ASIA	LEBANON			2	CNRVC150223	TRUE	FALSE	102	3
ERR1879433	69	2	3	3	645	753	1126	1183	PRJEB19893		1990	EUROPE	ROMANIA	DOUALA	DOUALA	2	CNRVC150224	TRUE	FALSE	65	13
ERR1879434	69	3	4	4	657	754	1127	1184	PRJEB19893		1994	AFRICA	SENEGAL			3	CNRVC150226	TRUE	FALSE	72	0
ERR1879435	69	1	2	22	658	755	1128	1185	PRJEB19893		1988	AFRICA	COTE D'IVOIRE			1	CNRVC150227	TRUE	FALSE	81	0
ERR1879436	69	1	2	2	129	756	1129	1186	PRJEB19893		1973	AFRICA	TUNISIA	COTONOU	COTONOU	1	CNRVC150228	TRUE	FALSE	92	0
ERR1879437	69	1	2	22	659	757	1130	1187	PRJEB19893		1981	AFRICA	TUNISIA			1	CNRVC150229	TRUE	FALSE	98	0
ERR1879438	69	2	9	26	651	131	1131	1188	PRJEB19893		1994	EUROPE	ITALY	SETIF		2	CNRVC150230	TRUE	FALSE	55	0
ERR1879535	69	1	2	103	660	758	1132	1189	PRJEB19893		1988	AFRICA	COTE D'IVOIRE			1	CNRVC150231	TRUE	FALSE	77	0
ERR1879537	69	1	1	104	661	759	1133	1190	PRJEB19893		1985	AFRICA	SOMALIA	LITTORAL	LITTORAL	1	CNRVC150236	TRUE	FALSE	92	16
ERR1879538	69	2	9	105	662	760	1134	1191	PRJEB19893		1993	ASIA	CAMBODIA			2	CNRVC150239	TRUE	FALSE	73	0
ERR1879539	69	3	8	87	606	761	1135	1192	PRJEB19893		1998	AFRICA	KENYA	BAUCHI	BAUCHI	3	CNRVC150240	TRUE	FALSE	65	4
ERR1879540	69	3	8	106	606	762	1136	1193	PRJEB19893		1998	AFRICA	KENYA	MAIDUGURI	MAIDUGURI	3	CNRVC150243	TRUE	FALSE	70	0
ERR1879541	69	1	2	107	663	763	1137	1194	PRJEB19893		1973	EUROPE	ITALY	COTONOU	COTONOU	1	CNRVC150244	TRUE	FALSE	74	2
ERR1879542	69	1	2	22	664	764	1138	1195	PRJEB19893		1988	AFRICA	COTE D'IVOIRE	CONAKRI	CONAKRI	1	CNRVC150245	TRUE	FALSE	80	1
ERR1879543	69	2	3	3	665	765	1139	1196	PRJEB19893		1998	AFRICA	KENYA	FOUMBAN		2	CNRVC150251	TRUE	FALSE	60	2
ERR1879544	69	2	3	3	666	766	1140	1197	PRJEB19893		1998	AFRICA	KENYA	TANDJILE		2	CNRVC150252	TRUE	FALSE	55	2
ERR1879545	69	2	29	3	667	767	1141	1198	PRJEB19893							2		TRUE	FALSE	69	1
ERR1879546	69	2	3	3	668	768	1142	1199	PRJEB19893		1990	AFRICA	GUINEA			2	CNRVC900108	TRUE	FALSE	71	0
ERR1879547	69	1	2	2	669	769	1143	1200	PRJEB19893		1990	AFRICA	MOZAMBIQUE	SOUTH DISTRICT	SOUTH DISTRICT	1	CNRVC900125	TRUE	FALSE	78	0
ERR1879549	69	2	3	3	670	770	1144	1201	PRJEB19893		1991	ASIA	TURKEY			2	CNRVC910164	TRUE	FALSE	61	0
ERR1879550	69	2	3	3	671	771	1145	1202	PRJEB19893		1991	ASIA	KURDISTAN			2	CNRVC910416	TRUE	FALSE	64	0
ERR1879551	69	2	3	24	672	772	1146	1203	PRJEB19893							2		TRUE	FALSE	56	3
ERR1879553	69	2	9	36	673	773	1147	1204	PRJEB19893		1992	ASIA	INDIA	EAST	EAST	2	CNRVC930003	TRUE	FALSE	65	1
ERR1879554	69	1	2	21	674	81	1148	1205	PRJEB19893		1993	AMERICAS	FRENCH GUIANA	UMAMARI	UMAMARI	1	CNRVC930025	TRUE	FALSE	82	0
ERR1879559	69	1	10	55	675	774	1149	1206	PRJEB19893		1971	ASIA	MYANMAR			1	CNRVC930029	TRUE	FALSE	98	0
ERR1879560	69	1	2	2	676	137	1150	1207	PRJEB19893		1970	EUROPE	SLOVAKIA	BUJUMBURA	BUJUMBURA	1	CNRVC930030	TRUE	FALSE	66	0
ERR1879561	69	1	2	2	129	775	1151	1208	PRJEB19893		1970	ASIA	ISRAEL	BUJUMBURA	BUJUMBURA	1	CNRVC930033	TRUE	FALSE	63	0
ERR1879562	69	1	10	55	677	776	1152	1209	PRJEB19893		1962	ASIA	INDIA			1	CNRVC930036	TRUE	FALSE	84	0
ERR1879563	69	1	2	2	129	137	1153	1210	PRJEB19893		1970	ASIA	LEBANON			1	CNRVC930044	TRUE	FALSE	63	0
ERR1879564	69	1	10	23	678	777	1154	1211	PRJEB19893		1961	ASIA	PHILIPPINES			1	CNRVC930060	TRUE	FALSE	89	0
ERR1879565	69	1	10	23	679	778	1155	1212	PRJEB19893		1961	ASIA	CHINA			1	CNRVC930061	TRUE	FALSE	98	0
ERR1879566	69	1	10	55	680	779	1156	1213	PRJEB19893		1964	ASIA	INDIA	KAMPALA	KAMPALA	1	CNRVC930066	TRUE	FALSE	84	2
ERR1879567	69	1	10	55	679	780	1157	1214	PRJEB19893		1963	ASIA	CAMBODIA			1	CNRVC930067	TRUE	FALSE	97	0
ERR1879568	69	1	10	55	679	781	1158	1215	PRJEB19893		1965	ASIA	IRAN	KIGALI	KIGALI	1	CNRVC930076	TRUE	FALSE	95	0
ERR1879569	69	1	2	2	681	782	1159	1216	PRJEB19893		1970	EUROPE	FRANCE			1	CNRVC930079	TRUE	FALSE	78	0
ERR1879570	69	2	9	105	682	783	1160	1217	PRJEB19893		1993	ASIA	THAILAND			2	CNRVC930155	TRUE	FALSE	64	0
ERR1879571	69	2	3	24	683	784	1161	1218	PRJEB19893		1981	ASIA	SRI LANKA			2	CNRVC930174	TRUE	FALSE	64	0
ERR1879572	69	2	3	3	684	785	1162	1219	PRJEB19893		1993	AFRICA	DJIBOUTI	KIZANGA	KIZANGA	2	CNRVC930301	TRUE	FALSE	84	6
ERR1879573	69	1	10	23	685	786	1163	1220	PRJEB19893		1963	ASIA	PHILIPPINES			1	CNRVC940044	TRUE	FALSE	101	0
ERR1879574	69	2	9	36	185	787	1164	1221	PRJEB19893		1991	EUROPE	ROMANIA			2	CNRVC940047	TRUE	FALSE	65	0
ERR1879575	69	2	3	3	686	788	1165	1222	PRJEB19893		1994	AFRICA	SOMALIA			2	CNRVC940066	TRUE	FALSE	64	0
ERR1879576	69	3	8	4	687	789	1166	1223	PRJEB19893		1994	ASIA	NEPAL			3	CNRVC940135	TRUE	FALSE	70	0
ERR1879577	69	2	9	26	651	131	1167	1224	PRJEB19893		1994	EUROPE	ALBANIA	CENTRE		2	CNRVC940149	TRUE	FALSE	55	0
ERR1879578	69	1	2	21	688	790	1168	1225	PRJEB19893		1994	AMERICAS	FRENCH GUIANA	NOUAKCHOTT	NOUAKCHOTT	1	CNRVC940183	TRUE	FALSE	71	0
ERR1879579	69	1	2	21	689	791	1169	1226	PRJEB19893		1995	AMERICAS	ECUADOR			1	CNRVC950014	TRUE	FALSE	79	0
ERR1879580	69	1	10	55	690	792	1170	1227	PRJEB19893		1973	ASIA	MALAYSIA	MONROVIA	MONROVIA	1	CNRVC950100	TRUE	FALSE	84	0
ERR1879581	69	1	10	55	691	780	1171	1228	PRJEB19893		1966	ASIA	VIETNAM	ABIDJAN	ABIDJAN	1	CNRVC950161	TRUE	FALSE	85	0
ERR1879582	69	1	10	55	692	793	1172	1229	PRJEB19893		1968	ASIA	VIETNAM			1	CNRVC950165	TRUE	FALSE	84	0
ERR1879583	69	1	10	55	693	794	1173	1230	PRJEB19893		1969	ASIA	VIETNAM	TANA VILLE	TANA VILLE	1	CNRVC950172	TRUE	FALSE	90	0
ERR1879584	69	1	10	23	694	795	1174	1231	PRJEB19893		1973	ASIA	PHILIPPINES			1	CNRVC950218	TRUE	FALSE	90	0
ERR1879585	69	1	2	2	695	796	1175	1232	PRJEB19893		1974	EUROPE	ITALY			1	CNRVC950250	TRUE	FALSE	75	0
ERR1879586	69	1	2	2	681	797	1176	1233	PRJEB19893		1974	AFRICA	SENEGAL			1	CNRVC950340	TRUE	FALSE	72	0
ERR1879587	69	1	10	55	696	798	1177	1234								1		TRUE	FALSE	89	1
ERR1879588	69	2	9	26	697	799	1178	1235	PRJEB19893		1995	ASIA	IRAQ			2	CNRVC950792	TRUE	FALSE	63	0
ERR1879593	69	2	9	26	698	800	1179	1236	PRJEB19893		1995	ASIA	IRAQ			2	CNRVC950798	TRUE	FALSE	65	5
ERR1879594	69	2	9	26	699	800	1180	1237	PRJEB19893		1995	ASIA	IRAQ	ABIDJAN	ABIDJAN	2	CNRVC950800	TRUE	FALSE	66	5
ERR1879595	69	2	3	3	700	785	1181	1238	PRJEB19893		1996	AFRICA	SUDAN	GAROUA (PITOA)		2	CNRVC960142	TRUE	FALSE	65	0
ERR1879597	69	3	20	6	701	801	1182	1239	PRJEB19893		1996	ASIA	INDIA	ADAMAWA STATE	ADAMAWA STATE	3	CNRVC960215	TRUE	FALSE	66	0
ERR1879598	69	3	4	4	702	802	1183	1240	PRJEB19893		1996	AFRICA	MAURITANIA	NORD CAMEROUN	NORD CAMEROUN	3	CNRVC960260	TRUE	FALSE	65	0
ERR1879599	69	3	4	4	703	803	1184	1241	PRJEB19893		1996	AFRICA	MAURITANIA	LUSAKA	LUSAKA	3	CNRVC960263	TRUE	FALSE	64	0
ERR1879600	69	2	3	3	700	785	1185	1242	PRJEB19893		1996	AFRICA	SUDAN	ADAMAWA STATE	ADAMAWA STATE	2	CNRVC960276	TRUE	FALSE	62	0
ERR1879601	69	1	10	55	704	804	1186	1243	PRJEB19893		1966	ASIA	IRAQ	MAYOTTE	MAYOTTE	1	CNRVC960768	TRUE	FALSE	91	0
ERR1879602	69	1	31	108	705	805	1187	1244	PRJEB19893							1		TRUE	FALSE	80	1
ERR1879603	69	1	10	55	706	781	1188	1245	PRJEB19893		1965	ASIA	IRAN	KIGALI	KIGALI	1	CNRVC960799	TRUE	FALSE	95	0
ERR1879604	69	1	10	55	679	781	1189	1246	PRJEB19893		1965	ASIA	IRAN	GAROUA (PITOA)	GAROUA (PITOA)	1	CNRVC960800	TRUE	FALSE	95	0
ERR1879605	69	1	10	55	707	806	1190	1247	PRJEB19893		1965	ASIA	IRAN	MAYOTTE	MAYOTTE	1	CNRVC960842	TRUE	FALSE	93	0
ERR1879606	69	1	10	55	679	781	1191	1248	PRJEB19893		1965	ASIA	IRAN	GAROUA	GAROUA	1	CNRVC960871	TRUE	FALSE	76	0
ERR1879607	69	1	10	55	708	781	1192	1249	PRJEB19893		1965	ASIA	IRAN	ABIDJAN	ABIDJAN	1	CNRVC960872	TRUE	FALSE	85	0
ERR1879624	69	1	10	32	709	138	1193	1250	PRJEB19893		1970	ASIA	ISRAEL	NDJAMENA	NDJAMENA	1	CNRVC960891	TRUE	FALSE	67	1
ERR1879625	69	1	10	32	127	138	1194	1251	PRJEB19893		1970	ASIA	ISRAEL	NDJAMENA	NDJAMENA	1	CNRVC960899	TRUE	FALSE	79	2
ERR1879626	69	1	10	32	127	138	1194	1251	PRJEB19893		1970	ASIA	ISRAEL	LERE	LERE	1	CNRVC960911	TRUE	FALSE	76	2
ERR1879627	69	1	10	32	127	807	1195	1252	PRJEB19893		1970	ASIA	JORDAN	OUAGADOUGOU	OUAGADOUGOU	1	CNRVC960918	TRUE	FALSE	64	1
ERR1879628	69	1	2	2	129	808	1196	1253	PRJEB19893		1970	ASIA	LEBANON	OUAGADOUGOU	OUAGADOUGOU	1	CNRVC960922	TRUE	FALSE	78	0
ERR1879629	69	1	10	109	679	86	1197	1254	PRJEB19893		1962	OCEANIA	PAPUA NEW GUINEA			1	CNRVC960976	TRUE	FALSE	95	0
ERR1879630	69	1	10	55	679	809	1198	1255	PRJEB19893		1964	ASIA	PAKISTAN	KAMPALA	KAMPALA	1	CNRVC961005	TRUE	FALSE	95	0
ERR1879631	69	1	2	2	676	137	1199	1256	PRJEB19893		1970	EUROPE	SLOVAKIA	EXTREME NORD	EXTREME NORD	1	CNRVC961017	TRUE	FALSE	69	0
ERR1879632	69	1	2	2	676	137	1200	1257	PRJEB19893		1970	EUROPE	SLOVAKIA			1	CNRVC961018	TRUE	FALSE	60	0
ERR1879633	69	1	10	55	679	780	1201	1258	PRJEB19893		1963	ASIA	THAILAND	NIAMEY	NIAMEY	1	CNRVC961077	TRUE	FALSE	90	0
ERR1879634	69	1	10	55	679	810	1202	1259	PRJEB19893		1964	ASIA	VIETNAM	MAYOTTE	MAYOTTE	1	CNRVC961129	TRUE	FALSE	92	0
ERR1879636	69	1	1	38	710	811	1203	1260	PRJEB19893		1997	AFRICA	BURUNDI	LITTORAL		1	CNRVC970056	TRUE	FALSE	75	0
ERR1879637	69	3	20	6	48	812	1204	1261	PRJEB19893		1997	ASIA	INDIA	ROSSO		3	CNRVC970077	TRUE	FALSE	65	0
ERR1879638	69	3	4	98	711	813	1205	1262	PRJEB19893		1998	AFRICA	CHAD	MARADI	MARADI	3	CNRVC980374	TRUE	FALSE	66	0
ERR1879644	69	2	9	110	712	814	1206	1263	PRJEB19893		1999	ASIA	CAMBODIA	STAVROPOL		2	CNRVC990194	TRUE	FALSE	63	0
ERR1879645	69	2	9	110	713	815	1207	1264	PRJEB19893		1999	ASIA	LAOS	ABIDJAN		2	CNRVC990209	TRUE	FALSE	66	0
ERR1879646	69	3	4	98	4	816	1208	1265	PRJEB19893		1999	AFRICA	BURKINA FASO	TULCEA	TULCEA	3	CNRVC990234	TRUE	FALSE	67	0
ERR1879647	69	2	3	85	714	817	1209	1266	PRJEB19893		1999	AFRICA	REPUBLIC OF THE CONGO	MANDERA	MANDERA	2	CNRVC990256	TRUE	FALSE	64	0
ERR1879648	69	3	20	6	715	818	1210	1267	PRJEB19893		1999	ASIA	AFGHANISTAN	BARED (PALESTINIAN CAMP)	BARED (PALESTINIAN CAMP)	3	CNRVC990298	TRUE	FALSE	72	0
ERR1879649	69	3	20	6	715	818	1210	1267	PRJEB19893		1999	ASIA	AFGHANISTAN			3	CNRVC990299	TRUE	FALSE	82	0
ERR1879650	69	2	3	85	716	819	1211	1268	PRJEB19893		1999	AFRICA	CAMEROON	SHIRATI (APRIL)	SHIRATI (APRIL)	2	CNRVC990329	TRUE	FALSE	78	0
ERR1879651	69	1	2	22	717	820	1212	1269	PRJEB19893		1993	AFRICA	CAMEROON	GWAZARI	GWAZARI	1	F135	TRUE	FALSE	73	2
ERR1879652	69	2	3	3	645	785	1213	1270	PRJEB19893		1993	AFRICA	DJIBOUTI	JUBA	JUBA	2	F1393	TRUE	FALSE	74	0
ERR1879653	69	1	1	111	718	821	1214	1271	PRJEB19893							1		TRUE	FALSE	87	0
ERR1879654	69	1	1	38	192	822	1215	1272	PRJEB19893		1996	AFRICA	SOUTH AFRICA			1	F3403	TRUE	FALSE	75	0
ERR1879655	69	1	1	38	192	823	1216	1273	PRJEB19893		1997	AFRICA	TANZANIA	WEST		1	F3835	TRUE	FALSE	68	0
ERR1879656	69	3	4	98	711	824	1217	1274	PRJEB19893		1997	AFRICA	NIGERIA	DONGA LGA	DONGA LGA	3	F4169	TRUE	FALSE	62	0
ERR1879658	69	1	1	112	192	825	1218	1275	PRJEB19893		1997	AFRICA	MALAWI	KATSINA STATE	KATSINA STATE	1	F5096	TRUE	FALSE	79	0
ERR1880761	69	1	1	112	719	826	1219	1276	PRJEB19893		1997	AFRICA	MALAWI			1	F5097	TRUE	FALSE	80	0
ERR1880763	69	2	9	26	196	827	1220	1277	PRJEB19893		1997	AFRICA	MOZAMBIQUE	N'DJAMENA	N'DJAMENA	2	F5149	TRUE	FALSE	72	0
ERR1880764	69	1	1	38	720	828	1221	1278	PRJEB19893		1998	AFRICA	ZAMBIA	TANDJILE	TANDJILE	1	F5197	TRUE	FALSE	77	1
ERR1880765	69	1	1	38	721	829	1222	1279	PRJEB19893		1998	AFRICA	ZAMBIA	BEBIDJA	BEBIDJA	1	F5198	TRUE	FALSE	71	1
ERR1880766	69	3	8	87	606	830	1223	1280	PRJEB19893		1998	AFRICA	TANZANIA	ZINDER	ZINDER	3	F5332	TRUE	FALSE	66	0
ERR1880767	69	3	8	87	606	664	1224	1281	PRJEB19893		1998	AFRICA	TANZANIA	ODESSA	ODESSA	3	F5333	TRUE	FALSE	58	0
ERR1880768	69	2	9	26	722	827	1225	1282	PRJEB19893		2002	AFRICA	SOUTH AFRICA			2	F8478	TRUE	FALSE	71	1
ERR1880769	69	2	9	26	722	827	1225	1282	PRJEB19893		2002	AFRICA	SOUTH AFRICA			2	F8479	TRUE	FALSE	61	1
ERR1880770	69	3	4	53	723	686	1226	1283	PRJEB19893		2003	AFRICA	MALI			3	K0107	TRUE	FALSE	78	0
ERR1880771	69	3	4	53	723	686	1227	1284	PRJEB19893		2003	AFRICA	MALI			3	K0108	TRUE	FALSE	62	0
ERR1880772	69	3	4	81	724	831	1228	1285	PRJEB19893		2008	AFRICA	GUINEA BISSAU	KOLKATA	KOLKATA	3	K6975	TRUE	FALSE	78	0
ERR1880773	69	3	4	81	724	831	1229	1286	PRJEB19893		2008	AFRICA	GUINEA BISSAU	KOLKATA	KOLKATA	3	K6979	TRUE	FALSE	76	1
ERR1880774	69	2	9	26	725	832	1230	1287	PRJEB19893		2001	AFRICA	SOUTH AFRICA	BARCELONA (OCTOBER)		2	NICD_1241	TRUE	FALSE	65	1
ERR1880775	69	2	9	26	722	827	1231	1288	PRJEB19893		2001	AFRICA	SOUTH AFRICA	KAKUMA	KAKUMA	2	NICD_1242	TRUE	FALSE	69	1
ERR1880776	69	2	9	26	726	827	1232	1289	PRJEB19893		2001	AFRICA	SOUTH AFRICA	GARISSA	GARISSA	2	NICD_1264	TRUE	FALSE	64	1
ERR1880777	69	2	9	26	722	827	1233	1290	PRJEB19893		2001	AFRICA	SOUTH AFRICA	KOLKATA		2	NICD_1405	TRUE	FALSE	67	1
ERR1880778	69	2	9	26	727	833	1234	1291	PRJEB19893		2001	AFRICA	SOUTH AFRICA	ABIDJAN	ABIDJAN	2	NICD_14191	TRUE	FALSE	79	1
ERR1880779	69	2	9	26	728	834	1235	1292	PRJEB19893		2001	AFRICA	SOUTH AFRICA	MANDERA	MANDERA	2	NICD_14794	TRUE	FALSE	61	1
ERR1880780	69	2	9	26	728	834	1235	1292	PRJEB19893		2001	AFRICA	SOUTH AFRICA	MANDERA	MANDERA	2	NICD_15070	TRUE	FALSE	65	1
ERR1880781	69	2	9	26	722	827	1225	1282	PRJEB19893		2001	AFRICA	SOUTH AFRICA	HARAR	HARAR	2	NICD_15104	TRUE	FALSE	67	1
ERR1880782	69	2	9	16	729	835	1236	1293	PRJEB19893		2001	AFRICA	SOUTH AFRICA	KOLKATA		2	NICD_15907	TRUE	FALSE	58	0
ERR1880783	69	2	9	16	730	836	1237	1294	PRJEB19893		2001	AFRICA	SOUTH AFRICA	T‚àö√¢T‚àö√¢		2	NICD_15959	TRUE	FALSE	59	0
ERR1880784	69	2	9	16	730	836	1238	1295	PRJEB19893		2001	AFRICA	SOUTH AFRICA	PHNOM PENH		2	NICD_16211	TRUE	FALSE	53	1
ERR1880785	69	2	9	26	728	827	1239	1296	PRJEB19893		2001	AFRICA	SOUTH AFRICA	CUKURCA	CUKURCA	2	NICD_16230	TRUE	FALSE	63	1
ERR1880786	69	1	2	2	731	837	1240	1297	PRJEB19893		1980	AFRICA	SOUTH AFRICA			1	NICD_69147	TRUE	FALSE	134	0
ERR1880787	69	2	9	16	730	836	1241	1298	PRJEB19893		2001	AFRICA	SOUTH AFRICA	KOLKATA		2	NICD_16756	TRUE	FALSE	58	0
ERR1880788	69	2	9	26	722	827	1242	1299	PRJEB19893		2001	AFRICA	SOUTH AFRICA	NHA TRANG	NHA TRANG	2	NICD_16879	TRUE	FALSE	67	1
ERR1880789	69	2	9	26	732	827	1243	1300	PRJEB19893		1998	AFRICA	SOUTH AFRICA	KALEMIE	KALEMIE	2	NICD_273	TRUE	FALSE	64	1
ERR1880790	69	2	9	26	733	827	1244	1301	PRJEB19893		2001	AFRICA	SOUTH AFRICA	KOLKATA		2	NICD_4076	TRUE	FALSE	65	1
ERR1880791	69	1	2	2	731	838	1245	1302	PRJEB19893		1980	AFRICA	SOUTH AFRICA			1	NICD_69173	TRUE	FALSE	91	0
ERR1880792	69	1	2	2	731	839	1246	1303	PRJEB19893		1980	AFRICA	SOUTH AFRICA			1	NICD_69175	TRUE	FALSE	91	0
ERR1880793	69	1	2	2	734	840	1247	1304	PRJEB19893		1972	AFRICA	ANGOLA			1	RKI-ZBS2-CH19	TRUE	FALSE	79	0
ERR1880794	69	2	9	26	735	841	1248	1305	PRJEB19893							2		TRUE	FALSE	82	29
ERR1880795	69	3	4	4	736	842	1249	1306	PRJEB19893		1994	ASIA	TURKEY			3	RKI-ZBS2-CH234	TRUE	FALSE	89	0
ERR1880796	69	1	2	113	737	843	1250	1307	PRJEB19893		1971	EUROPE	SPAIN	GRANDE COMORE	GRANDE COMORE	1	RKI-ZBS2-CH8	TRUE	FALSE	71	0
ERR1880797	69	1	32	114	738	844	1251	1308	PRJEB19893							1		TRUE	FALSE	79	0
ERR1880799	69	3	20	6	739	845	1252	1309	PRJEB19893		1996	ASIA	INDIA	LUSAKA	LUSAKA	3	THSTI_AM120	TRUE	FALSE	71	39
ERR1880800	69	3	20	6	740	846	1253	1310	PRJEB19893		1996	ASIA	INDIA	NDJAMENA		3	THSTI_AM232	TRUE	FALSE	70	0
ERR1880801	69	3	8	87	741	847	1254	1311	PRJEB19893		1997	ASIA	INDIA	DOUALA	DOUALA	3	THSTI_AM305	TRUE	FALSE	71	0
ERR1880802	69	3	20	6	48	848	1255	1312	PRJEB19893		1997	ASIA	INDIA	BAFOUSSAM	BAFOUSSAM	3	THSTI_C18932	TRUE	FALSE	68	0
ERR1880803	69	3	14	6	742	849	1256	1313	PRJEB19893		1995	ASIA	INDIA	DOUALA	DOUALA	3	THSTI_CO1089	TRUE	FALSE	72	5
ERR1880804	69	3	4	4	743	850	1257	1314	PRJEB19893		1993	ASIA	INDIA	JUBA	JUBA	3	THSTI_CO327	TRUE	FALSE	65	1
ERR1880805	69	3	4	4	744	851	1258	1315	PRJEB19893		1993	ASIA	INDIA	BEJA‚àö√®A	BEJA‚àö√àA	3	THSTI_CO368	TRUE	FALSE	71	1
ERR1880806	69	3	20	6	48	852	1259	1316	PRJEB19893		1994	ASIA	INDIA	LUBUMBASHI	LUBUMBASHI	3	THSTI_CO553	TRUE	FALSE	73	0
ERR1880807	69	3	20	6	745	853	1260	1317	PRJEB19893		1994	ASIA	INDIA	LUBUMBASHI	LUBUMBASHI	3	THSTI_CO783	TRUE	FALSE	74	0
ERR1880808	69	3	14	6	746	854	1261	1318	PRJEB19893		1995	ASIA	INDIA	YAOUND‚àö√¢	YAOUND‚àö√Ç	3	THSTI_CO908	TRUE	FALSE	73	0
ERR1880809	69	3	20	6	747	855	1262	1319	PRJEB19893		2000	ASIA	INDIA	BARI	BARI	3	THSTI_CRC155	TRUE	FALSE	72	0
ERR1880810	69	3	20	6	748	856	1263	1320	PRJEB19893		2000	ASIA	INDIA	ABIDJAN	ABIDJAN	3	THSTI_CRC198	TRUE	FALSE	70	0
ERR1880811	69	3	20	6	749	857	1264	1321	PRJEB19893		1998	ASIA	INDIA	KERCH	KERCH	3	THSTI_D16133	TRUE	FALSE	78	0
ERR1880812	69	3	8	115	750	858	1265	1322	PRJEB19893		1998	ASIA	INDIA	STAVROPOL	STAVROPOL	3	THSTI_D31153	TRUE	FALSE	77	1
ERR1880813	69	3	20	116	48	859	1266	1323	PRJEB19893		1999	ASIA	INDIA			3	THSTI_E12067	TRUE	FALSE	72	28
ERR1880814	69	3	14	52	751	860	1267	1324	PRJEB19893		2001	ASIA	INDIA	KOLKATA		3	THSTI_G27875	TRUE	FALSE	119	0
ERR1880815	69	1	2	2	752	861	1268	1325	PRJEB19893		1975	EUROPE	GERMANY	KINSHASA	KINSHASA	1	THSTI_GP106BIS	TRUE	FALSE	81	0
ERR1880816	69	1	10	117	753	862	1269	1326	PRJEB19893		1980	ASIA	INDIA	MONROVIA	MONROVIA	1	THSTI_GP160BIS	TRUE	FALSE	86	6
ERR1880817	69	3	20	6	754	863	1270	1327	PRJEB19893		2002	ASIA	INDIA			3	THSTI_H11801	TRUE	FALSE	105	0
ERR1880818	69	3	14	52	334	864	1271	1328	PRJEB19893		2002	ASIA	INDIA			3	THSTI_H12381	TRUE	FALSE	67	0
ERR1880819	69	3	14	52	755	865	1272	1329	PRJEB19893		2003	ASIA	INDIA	JERUSALEM	JERUSALEM	3	THSTI_I16615	TRUE	FALSE	64	0
ERR1880820	69	3	20	6	756	866	1273	1330	PRJEB19893		2003	ASIA	INDIA	GAZA	GAZA	3	THSTI_I17260	TRUE	FALSE	71	1
ERR1880821	69	3	5	8	757	867	1274	1331	PRJEB19893		2007	ASIA	INDIA	MPUMALANGA	MPUMALANGA	3	THSTI_IDH0002	TRUE	FALSE	82	0
ERR1880822	69	3	5	7	9	76	1275	1332	PRJEB19893		2007	ASIA	INDIA			3	THSTI_IDH00136	TRUE	FALSE	79	0
ERR1880823	69	3	5	7	758	868	1276	1333	PRJEB19893		2008	ASIA	INDIA	KOLKATA	KOLKATA	3	THSTI_IDH00563	TRUE	FALSE	77	0
ERR1880824	69	3	6	9	759	869	1277	1334	PRJEB19893		2008	ASIA	INDIA	KOLKATA	KOLKATA	3	THSTI_IDH01272	TRUE	FALSE	74	0
ERR1880825	69	3	6	9	760	870	1278	1335	PRJEB19893		2009	ASIA	INDIA	KOLKATA	KOLKATA	3	THSTI_IDH01405	TRUE	FALSE	69	0
ERR1880826	69	3	5	7	24	871	1279	1336	PRJEB19893		2009	ASIA	INDIA	KOLKATA	KOLKATA	3	THSTI_IDH02367	TRUE	FALSE	80	0
ERR1880827	69	3	6	6	27	872	1280	1337	PRJEB19893		2010	ASIA	INDIA	KOLKATA	KOLKATA	3	THSTI_IDH02834	TRUE	FALSE	69	0
ERR1880828	69	3	6	6	761	873	1281	1338	PRJEB19893		2010	ASIA	INDIA	KOLKATA	KOLKATA	3	THSTI_IDH02959	TRUE	FALSE	74	0
ERR1880829	69	3	5	14	762	874	1282	1339	PRJEB19893		2004	ASIA	INDIA			3	THSTI_J16173	TRUE	FALSE	71	0
ERR1880830	69	3	5	17	763	875	1283	1340	PRJEB19893		2004	ASIA	INDIA			3	THSTI_J4770	TRUE	FALSE	71	1
ERR1880831	69	3	6	6	8	876	1284	1341	PRJEB19893		2005	ASIA	INDIA			3	THSTI_K12759	TRUE	FALSE	77	0
ERR1880832	69	3	6	6	8	877	1285	1342	PRJEB19893		2005	ASIA	INDIA			3	THSTI_K9398	TRUE	FALSE	79	0
ERR1880833	69	3	6	6	8	878	1286	1343	PRJEB19893		2006	ASIA	INDIA	LIMPOPO	LIMPOPO	3	THSTI_L19089	TRUE	FALSE	72	0
ERR1880834	69	3	6	6	8	7	1287	1344	PRJEB19893		2006	ASIA	INDIA	LIMPOPO	LIMPOPO	3	THSTI_L9496	TRUE	FALSE	65	0
ERR1880835	69	3	14	6	764	879	1288	1345	PRJEB19893		1999	ASIA	INDIA			3	THSTI_NLC8	TRUE	FALSE	72	0
ERR1880836	69	3	20	6	765	880	1289	1346	PRJEB19893		2001	ASIA	INDIA	KOLKATA		3	THSTI_RC12	TRUE	FALSE	89	0
ERR1880837	69	2	3	66	766	881	1290	1347	PRJEB19893		1990	ASIA	INDIA			2	THSTI_V108	TRUE	FALSE	74	0
ERR1880838	69	2	3	66	399	882	1291	1348	PRJEB19893		1989	ASIA	INDIA	FREETOWN	FREETOWN	2	THSTI_V12	TRUE	FALSE	70	0
ERR1880839	69	2	3	66	767	883	1292	1349	PRJEB19893		1990	ASIA	INDIA	NORTH KIVU	NORTH KIVU	2	THSTI_V149	TRUE	FALSE	70	0
ERR1880840	69	2	33	36	768	884	1293	1350	PRJEB19893		1991	ASIA	INDIA	KATSINA STATE	KATSINA STATE	2	THSTI_V156	TRUE	FALSE	67	35
ERR1880841	69	2	9	36	769	885	1294	1351	PRJEB19893		1991	ASIA	INDIA	KATANGA	KATANGA	2	THSTI_V157	TRUE	FALSE	80	2
ERR1880842	69	2	3	3	185	886	1295	1352	PRJEB19893		1989	ASIA	INDIA			2	THSTI_V8	TRUE	FALSE	70	0
ERR1880843	69	3	6	6	770	887	1296	1353	PRJEB19893		1992	ASIA	INDIA	BOUBON	BOUBON	3	THSTI_VC4	TRUE	FALSE	110	6
ERR1880844	69	3	3	4	771	888	1297	1354	PRJEB19893		1992	ASIA	INDIA	MADAOUA	MADAOUA	3	THSTI_VC63	TRUE	FALSE	78	0
ERR1953524	69	3	6	118	458	486	1298	1355	PRJEB20540							3		TRUE	FALSE	65	0
ERR1953525	69	3	6	54	458	889	1299	1356	PRJEB20540							3		TRUE	FALSE	68	1
ERR1953526	69	3	6	54	458	889	1299	1356	PRJEB20540							3		TRUE	FALSE	65	1
ERR1953533	69	3	18	53	461	321	1094	1147	PRJEB20540							3		TRUE	FALSE	62	0
ERR1953535	69	3	6	54	321	323	509	832	PRJEB20540							3		TRUE	FALSE	67	1
ERR1953536	69	3	6	54	321	323	509	832	PRJEB20540							3		TRUE	FALSE	66	1
ERR1953537	69	3	6	54	321	323	509	1357	PRJEB20540							3		TRUE	FALSE	67	1
ERR1953538	69	3	6	54	321	323	509	832	PRJEB20540							3		TRUE	FALSE	74	1
ERR1953540	69	3	6	54	321	323	509	1358	PRJEB20540							3		TRUE	FALSE	77	1
ERR1953543	69	3	6	54	321	323	509	1359	PRJEB20540							3		TRUE	FALSE	68	1
ERR1953545	69	3	6	54	321	323	509	1360	PRJEB20540							3		TRUE	FALSE	71	1
ERR1953546	69	3	6	54	321	323	509	832	PRJEB20540							3		TRUE	FALSE	67	1
ERR1953547	69	3	6	118	458	486	1298	1355	PRJEB20540							3		TRUE	FALSE	63	0
ERR1953552	69	3	6	54	321	323	509	832	PRJEB20540							3		TRUE	FALSE	65	1
ERR1953553	69	3	6	54	321	323	509	832	PRJEB20540							3		TRUE	FALSE	66	1
ERR1953555	69	3	6	54	321	323	509	832	PRJEB20540							3		TRUE	FALSE	67	1
ERR1953556	69	3	6	54	321	323	509	832	PRJEB20540							3		TRUE	FALSE	69	1
ERR1953557	69	3	6	54	321	323	509	832	PRJEB20540							3		TRUE	FALSE	67	1
ERR1953558	69	3	6	54	321	323	509	832	PRJEB20540							3		TRUE	FALSE	75	1
ERR1953560	69	3	6	54	321	323	509	832	PRJEB20540							3		TRUE	FALSE	67	1
ERR1953564	69	3	6	54	321	890	1300	1361	PRJEB20540							3		TRUE	FALSE	69	1
ERR1953566	69	3	6	54	321	323	509	832	PRJEB20540							3		TRUE	FALSE	66	1
ERR1953570	69	3	6	54	321	323	509	1359	PRJEB20540							3		TRUE	FALSE	66	1
ERR1953571	69	3	6	54	321	323	509	538	PRJEB20540							3		TRUE	FALSE	70	1
ERR1953574	69	3	6	54	321	323	509	832	PRJEB20540							3		TRUE	FALSE	66	1
ERR1953575	69	3	6	54	321	891	1301	1362	PRJEB20540							3		TRUE	FALSE	68	1
ERR1953576	69	3	6	54	321	323	509	832	PRJEB20540							3		TRUE	FALSE	67	1
ERR1953578	69	3	6	54	321	323	509	538	PRJEB20540							3		TRUE	FALSE	69	1
ERR1953582	69	3	6	54	321	322	510	539	PRJEB20540							3		TRUE	FALSE	84	1
ERR1953583	69	3	6	54	321	892	1302	1363	PRJEB20540							3		TRUE	FALSE	74	1
ERR1953584	69	3	6	54	321	323	509	538	PRJEB20540							3		TRUE	FALSE	66	1
ERR1953586	69	3	6	54	321	323	1303	1364	PRJEB20540							3		TRUE	FALSE	67	1
ERR1953587	69	3	6	54	321	323	509	538	PRJEB20540							3		TRUE	FALSE	68	1
ERR1953588	69	3	6	54	321	323	509	538	PRJEB20540							3		TRUE	FALSE	73	1
ERR1953589	69	3	6	54	321	323	509	538	PRJEB20540							3		TRUE	FALSE	73	1
ERR1953590	69	3	6	54	321	893	1304	1365	PRJEB20540							3		TRUE	FALSE	70	1
ERR1953591	69	3	6	54	772	322	1305	1366	PRJEB20540							3		TRUE	FALSE	68	1
ERR1953592	69	3	6	54	321	323	509	538	PRJEB20540							3		TRUE	FALSE	84	1
ERR1953593	69	3	18	53	461	321	1094	1147	PRJEB20540							3		TRUE	FALSE	70	0
ERR1953594	69	3	6	54	321	323	509	538	PRJEB20540							3		TRUE	FALSE	68	1
ERR1953595	69	3	6	54	321	323	509	538	PRJEB20540							3		TRUE	FALSE	73	1
ERR1953597	69	3	6	54	321	893	1304	1367	PRJEB20540							3		TRUE	FALSE	71	1
ERR1953601	69	3	6	54	321	323	509	538	PRJEB20540							3		TRUE	FALSE	67	1
ERR1953602	69	3	6	54	321	323	509	538	PRJEB20540							3		TRUE	FALSE	76	1
ERR1953603	69	3	6	54	321	323	509	538	PRJEB20540							3		TRUE	FALSE	93	1
ERR1953606	69	3	6	54	321	323	509	538	PRJEB20540							3		TRUE	FALSE	66	1
ERR1953608	69	3	6	54	458	889	1299	1356	PRJEB20540							3		TRUE	FALSE	64	1
ERR1953609	69	3	6	54	458	889	1299	1356	PRJEB20540							3		TRUE	FALSE	63	1
ERR1953612	69	3	6	54	321	323	509	1368	PRJEB20540							3		TRUE	FALSE	73	1
ERR1953613	69	3	6	54	458	889	1299	1356	PRJEB20540							3		TRUE	FALSE	66	1
ERR1953617	69	3	18	53	461	321	1094	1147	PRJEB20540							3		TRUE	FALSE	69	0
ERR1953618	69	3	6	54	773	889	1306	1369	PRJEB20540							3		TRUE	FALSE	67	0
ERR1953620	69	3	34	119	461	894	1307	1370	PRJEB20540							3		TRUE	FALSE	67	0
ERR1953621	69	3	18	53	461	321	1094	1371	PRJEB20540							3		TRUE	FALSE	72	0
ERR1953622	69	3	6	54	458	486	1308	1372	PRJEB20540							3		TRUE	FALSE	65	0
ERR1953623	69	3	34	119	461	894	1307	1370	PRJEB20540							3		TRUE	FALSE	67	0
ERR1953624	69	3	6	54	458	889	1299	1356	PRJEB20540							3		TRUE	FALSE	70	1
ERR1953627	69	3	18	53	461	321	1094	1147	PRJEB20540							3		TRUE	FALSE	67	0
ERR1953628	69	3	18	53	774	321	1309	1373	PRJEB20540							3		TRUE	FALSE	71	0
ERR1953629	69	3	18	53	461	321	1094	1374	PRJEB20540							3		TRUE	FALSE	66	0
ERR1953630	69	3	18	53	461	321	1094	1147	PRJEB20540							3		TRUE	FALSE	71	0
ERR1953631	69	3	18	53	461	321	1094	1147	PRJEB20540							3		TRUE	FALSE	64	0
ERR1953632	69	3	18	53	461	321	1094	1147	PRJEB20540							3		TRUE	FALSE	66	0
ERR1953633	69	3	18	53	461	321	1094	1147	PRJEB20540							3		TRUE	FALSE	65	0
ERR1953634	69	3	18	53	461	321	1094	1147	PRJEB20540							3		TRUE	FALSE	67	0
ERR1953635	69	3	18	53	461	321	1310	1375	PRJEB20540							3		TRUE	FALSE	75	0
ERR1953636	69	3	18	53	461	321	1094	1147	PRJEB20540							3		TRUE	FALSE	67	0
ERR1953637	69	3	18	53	461	321	1094	1147	PRJEB20540							3		TRUE	FALSE	74	0
[truncated: 2,771 more rows]

## Sheet: Sheet1
Pre RecDetect			Masked	169			SXT
chrI	841		Percentage	84.5096			ctx
chrII	250						super integron
Total	1091		Core genome				VSP
			Loci	3759			VP
Post RecDetect			Size	3096936
chrI	685		Percentage Covered	76.78
chrII	237
Total	922

## Sheet: Sheet2
				ID	MGT1
DRR068856	69			ERR1556638	515
DRR069026	69			ERR1556644	515
DRR069034	69			ERR1556650	515
DRR069041	69			ERR1556656	515
DRR069064	69			ERR1556662	515
DRR069067	69			ERR1556668	515
DRR069075	69			ERR1556674	515
DRR069076	69			ERR1556679	515
DRR069079	69			ERR1556685	515
ERR025369	69			ERR1556686	515
ERR025381	69			ERR1556690	515
ERR025384	69			ERR1556691	515
ERR025392	69			ERR1556695	515
ERR039280	69			ERR1556696	515
ERR039306	69			ERR1556700	515
ERR039308	69			ERR1556701	515
ERR039312	69			ERR1556705	515
ERR042754	69			ERR1556706	515
ERR042760	69			ERR1556707	515
ERR044776	69			ERR1556709	515
ERR044798	69			ERR1556712	515
ERR044799	69			ERR1556713	515
ERR051756	69			ERR1556714	515
ERR051763	69			ERR1556716	515
ERR051770	69			ERR1556717	515
ERR051772	69			ERR1556718	515
ERR051779	69			ERR1556719	515
ERR051785	69			ERR1556720	515
ERR051790	69			ERR1556721	515
ERR054216	69			ERR1556722	515
ERR063641	69			ERR1556723	515
ERR063663	69			ERR1556724	515
ERR089464	69			ERR1556726	515
ERR089518	69			ERR1556727	515
ERR089525	69			ERR1556728	515
ERR089596	69			ERR1556729	515
ERR1024518	69			ERR1556730	515
ERR108535	69			ERR1556731	515
ERR108563	69			ERR1556732	515
ERR108585	69			ERR1556734	515
ERR108646	69			ERR1556735	515
ERR114417	69			ERR1556770	515
ERR117485	69			ERR1556774	515
ERR117577	69			ERR1556776	515
ERR117587	69			ERR1556777	515
ERR117606	69			ERR1556778	515
ERR1366101	69			ERR1556779	515
ERR1366113	69			ERR1556780	515
ERR1366123	69			ERR1595479	515
ERR1485253	69			ERR1595480	515
ERR1485287	69			ERR1595481	515
ERR1485293	69			ERR1595482	515
ERR1485297	69			ERR1595483	515
ERR1556636	69			ERR1595484	515
ERR1556666	69			ERR1595485	515
ERR1556671	69			ERR1595486	515
ERR1556693	69			ERR1595487	515
ERR1556718	515			ERR1595488	515
ERR1556732	515			ERR1595489	515
ERR1556733	69			ERR1595490	515
ERR1556736	69			ERR1595491	515
ERR1556748	69			ERR1595492	515
ERR1556779	515			ERR1595493	515
ERR1595478	69			ERR1595494	515
ERR1595506	515			ERR1595495	515
ERR1595521	69			ERR1595496	515
ERR163259	69			ERR1595497	515
ERR163282	69			ERR1595498	515
ERR163295	69			ERR1595499	515
ERR163296	69			ERR1595500	515
ERR163302	69			ERR1595501	515
ERR163304	69			ERR1595502	515
ERR163307	69			ERR1595503	515
ERR163310	69			ERR1595504	515
ERR163318	69			ERR1595506	515
ERR163323	69			ERR1595508	515
ERR163326	69			ERR1595510	515
ERR1737220	69			ERR1595511	515
ERR1767368	69			ERR1595513	515
ERR1877615	69			ERR1595514	515
ERR1877638	69			ERR1595515	515
ERR1877642	69			ERR1595516	515
ERR1877942	69			ERR1595517	515
ERR1877945	69			ERR1595518	515
ERR1877949	69			ERR1595519	515
ERR1877951	515			ERR1595520	515
ERR1877954	69			ERR164764	515
ERR1877955	515			ERR164765	515
ERR1878091	69			ERR164766	515
ERR1878098	69			ERR164767	515
ERR1878100	69			ERR164768	515
ERR1878104	69			ERR164769	515
ERR1878107	69			ERR164770	515
ERR1878110	69			ERR164771	515
ERR1878132	69			ERR164772	515
ERR1878147	69			ERR164773	515
ERR1878148	515			ERR164774	515
ERR1878149	69			ERR164775	515
ERR1878153	69			ERR164776	515
ERR1878546	69			ERR1877951	515
ERR1878554	69			ERR1877955	515
ERR1878560	69			ERR1878093	515
ERR1878561	69			ERR1878101	515
ERR1878565	69			ERR1878148	515
ERR1878573	69			ERR1878552	515
ERR1878579	69			ERR1878564	515
ERR1878582	515			ERR1878567	515
ERR1878586	69			ERR1878568	515
ERR1878602	515			ERR1878581	515
ERR1878604	69			ERR1878582	515
ERR1878607	515			ERR1878602	515
ERR1878616	69			ERR1878603	515
ERR1879431	69			ERR1878607	515
ERR1879433	69			ERR1878608	515
ERR1879540	69			ERR2265591	515
ERR1879543	69			ERR2265645	515
ERR1879547	69			ERR2265646	515
ERR1879550	69			ERR2265647	515
ERR1879562	69			ERR2265648	515
ERR1879564	69			ERR2265653	515
ERR1879567	69			ERR2265654	515
ERR1879568	69			ERR2265667	515
ERR1879572	69			ERR2265668	515
ERR1879574	69			ERR2265669	515
ERR1879577	69			ERR2265670	515
ERR1879595	69			ERR2265671	515
ERR1879626	69			ERR2265672	515
ERR1879630	69			ERR2265673	515
ERR1879632	69			ERR2442216	515
ERR1879637	69			ERR2442226	515
ERR1879647	69			ERR2442248	515
ERR1879649	69			ERR2442253	515
ERR1879650	69			ERR3268992	515
ERR1879652	69			ERR3268993	515
ERR1880763	69			ERR3268994	515
ERR1880770	69			ERR3268995	515
ERR1880783	69			ERR3268996	515
ERR1880791	69			ERR3268999	515
ERR1880806	69			ERR3269000	515
ERR1880814	69			ERR3269002	515
ERR1880817	69			ERR3269003	515
ERR1880819	69			ERR3269004	515
ERR1880826	69			ERR3269006	515
ERR1953652	69			ERR3269011	515
ERR1953659	69			ERR3269013	515
ERR2000962	69			ERR3269014	515
ERR2000963	69			ERR3269015	515
ERR2008342	69			ERR3269018	515
ERR2008347	69			ERR3269031	515
ERR2008412	69			ERR3269039	515
ERR2008748	69			ERR3269043	515
ERR2265591	515			ERR3269047	515
ERR2265669	515			ERR3269048	515
ERR2265674	69			ERR3269057	515
ERR2269616	69			ERR3269058	515
ERR2269832	69			ERR3269060	515
ERR2269837	69			ERR3269063	515
ERR2269921	69			ERR3269064	515
ERR2269923	69			ERR3269065	515
ERR2269951	69			ERR3269066	515
ERR2270658	69			ERR386620	515
ERR2275164	69			ERR386622	515
ERR2632090	69			ERR386623	515
ERR2632105	69			ERR386624	515
ERR2632134	69			ERR386625	515
ERR2632138	69			ERR386627	515
ERR351177	69			ERR386628	515
ERR351199	69			ERR386629	515
ERR351207	69			ERR386631	515
ERR386622	515			ERR386632	515
ERR386625	515			ERR386636	515
ERR386627	515			ERR386637	515
ERR386629	515			ERR386641	515
ERR386641	515			ERR386642	515
ERR386647	515			ERR386643	515
ERR386658	69			ERR386645	515
ERR386660	69			ERR386646	515
ERR386672	69			ERR386647	515
ERR386681	515			ERR386648	515
ERR386683	515			ERR386649	515
ERR386721	515			ERR386650	515
ERR386727	69			ERR386651	515
ERR386733	515			ERR386652	515
ERR386754	515			ERR386653	515
ERR386759	515			ERR386656	515
ERR386761	69			ERR386657	515
ERR386765	515			ERR386659	515
ERR386767	69			ERR386661	515
ERR386774	69			ERR386662	515
ERR386776	515			ERR386663	515
ERR425097	69			ERR386664	515
ERR425164	69			ERR386665	515
ERR425270	69			ERR386668	515
ERR425295	69			ERR386669	515
ERR425303	69			ERR386670	515
ERR425306	69			ERR386673	515
ERR425324	69			ERR386675	515
ERR466834	69			ERR386676	515
ERR568412	69			ERR386680	515
ERR572528	69			ERR386681	515
ERR572542	515			ERR386683	515
ERR572547	69			ERR386684	515
ERR572563	515			ERR386688	515
ERR572568	69			ERR386689	515
ERR572571	69			ERR386692	515
ERR572582	69			ERR386693	515
ERR572584	69			ERR386695	515
ERR572585	69			ERR386698	515
ERR572590	69			ERR386699	515
ERR572611	515			ERR386700	515
ERR572612	515			ERR386701	515
ERR572615	515			ERR386702	515
ERR572616	515			ERR386708	515
ERR572677	69			ERR386710	515
ERR572700	69			ERR386711	515
ERR572713	69			ERR386712	515
ERR572721	515			ERR386715	515
ERR572726	69			ERR386717	515
ERR572756	515			ERR386718	515
ERR572811	515			ERR386719	515
ERR572835	515			ERR386721	515
ERR572842	69			ERR386724	515
ERR576986	69			ERR386726	515
ERR579061	69			ERR386728	515
ERR579077	69			ERR386730	515
ERR579080	69			ERR386733	515
ERR579082	69			ERR386741	515
ERR579322	69			ERR386742	515
ERR579323	69			ERR386743	515
ERR776112	69			ERR386744	515
ERR976412	69			ERR386747	515
ERR976414	69			ERR386748	515
ERR976419	69			ERR386751	515
ERR976439	69			ERR386753	515
ERR976454	69			ERR386754	515
ERR976477	69			ERR386758	515
ERR976478	69			ERR386759	515
ERR976480	69			ERR386762	515
ERR976514	69			ERR386765	515
ERR976517	69			ERR386768	515
ERR976518	69			ERR386769	515
ERR976519	69			ERR386772	515
ERR976536	69			ERR386775	515
ERR976541	69			ERR386776	515
ERR976543	69			ERR484738	515
ERR976545	69			ERR572514	515
ERR976548	69			ERR572515	515
ERR976552	69			ERR572516	515
ERR976554	69			ERR572519	515
ERR976556	69			ERR572525	515
ERR976581	69			ERR572529	515
ERR976590	69			ERR572533	515
ERR976591	69			ERR572542	515
ERR976597	69			ERR572545	515
ERR998660	69			ERR572548	515
ERR998662	69			ERR572550	515
ERR998664	69			ERR572551	515
ERR998672	69			ERR572556	515
ERR998686	69			ERR572562	515
ERR998697	69			ERR572563	515
ERR998719	69			ERR572564	515
ERR998723	69			ERR572565	515
ERR998731	69			ERR572569	515
ERR998750	69			ERR572607	515
SRR1200887	69			ERR572609	515
SRR191386	69			ERR572610	515
SRR227304	69			ERR572611	515
SRR227312	69			ERR572612	515
SRR3020423	69			ERR572613	515
SRR3020445	69			ERR572614	515
SRR3020446	69			ERR572615	515
SRR3020456	69			ERR572616	515
SRR3020478	69			ERR572617	515
SRR3020483	69			ERR572621	515
SRR3020504	69			ERR572622	515
SRR3020515	69			ERR572623	515
SRR3020539	69			ERR572624	515
SRR308665	69			ERR572625	515
SRR308692	69			ERR572626	515
SRR308726	69			ERR572627	515
SRR4039815	69			ERR572628	515
SRR4432995	69			ERR572640	515
SRR4432997	69			ERR572642	515
SRR491158	69			ERR572643	515
SRR491170	69			ERR572645	515
SRR491175	69			ERR572648	515
SRR495761	69			ERR572652	515
SRR5986009	69			ERR572662	515
SRR5986156	69			ERR572666	515
SRR5986162	69			ERR572667	515
SRR6027663	69			ERR572670	515
SRR6027666	69			ERR572672	515
SRR6027667	69			ERR572676	515
SRR6027677	69			ERR572688	515
SRR6027692	69			ERR572692	515
SRR6027795	69			ERR572707	515
SRR6027804	69			ERR572716	515
SRR6027873	69			ERR572718	515
SRR7062495	69			ERR572719	515
SRR7062529	69			ERR572720	515
SRR7062638	69			ERR572721	515
SRR7647189	69			ERR572724	515
SRR7791610	69			ERR572725	515
SRR7791636	69			ERR572728	515
SRR7791637	69			ERR572731	515
SRR8364252	69			ERR572733	515
SRR8364270	69			ERR572735	515
SRR8364286	69			ERR572736	515
SRR8364289	69			ERR572737	515
SRR8364292	69			ERR572738	515
SRR8364297	69			ERR572740	515
SRR8364299	69			ERR572742	515
SRR8364328	69			ERR572743	515
SRR8364377	69			ERR572744	515
SRR8364403	69			ERR572745	515
				ERR572746	515
				ERR572747	515
				ERR572751	515
				ERR572752	515
				ERR572754	515
				ERR572755	515
				ERR572756	515
				ERR572759	515
				ERR572760	515
				ERR572761	515
				ERR572762	515
				ERR572763	515
				ERR572764	515
				ERR572765	515
				ERR572766	515
				ERR572767	515
				ERR572768	515
				ERR572769	515
				ERR572770	515
				ERR572771	515
				ERR572772	515
				ERR572773	515
				ERR572774	515
				ERR572775	515
				ERR572776	515
				ERR572777	515
				ERR572778	515
				ERR572779	515
				ERR572780	515
				ERR572781	515
				ERR572782	515
				ERR572783	515
				ERR572785	515
				ERR572787	515
				ERR572788	515
				ERR572789	515
				ERR572790	515
				ERR572791	515
				ERR572793	515
				ERR572794	515
				ERR572796	515
				ERR572797	515
				ERR572798	515
				ERR572799	515
				ERR572803	515
				ERR572804	515
				ERR572805	515
				ERR572806	515
				ERR572807	515
				ERR572808	515
				ERR572809	515
				ERR572810	515
				ERR572811	515
				ERR572812	515
				ERR572813	515
				ERR572814	515
				ERR572815	515
				ERR572816	515
				ERR572817	515
				ERR572818	515
				ERR572819	515
				ERR572820	515
				ERR572821	515
				ERR572822	515
				ERR572823	515
				ERR572824	515
				ERR572825	515
				ERR572826	515
				ERR572827	515
				ERR572829	515
				ERR572830	515
				ERR572831	515
				ERR572832	515
				ERR572833	515
				ERR572835	515
				ERR572837	515
				ERR572846	515
				SRR227307	515
				SRR227309	515
				SRR6871245	515
				SRR6871246	515
				SRR6871248	515
				SRR6871251	515
				SRR6871252	515
				SRR6871253	515
				SRR6871254	515
				DRR068856	69
				DRR068857	69
				DRR069011	69
				DRR069012	69
				DRR069013	69
				DRR069014	69
				DRR069015	69
				DRR069016	69
				DRR069017	69
				DRR069018	69
				DRR069019	69
				DRR069020	69
				DRR069021	69
				DRR069022	69
				DRR069023	69
				DRR069024	69
				DRR069025	69
				DRR069026	69
				DRR069027	69
				DRR069028	69
				DRR069029	69
				DRR069030	69
				DRR069031	69
				DRR069032	69
				DRR069033	69
				DRR069034	69
				DRR069035	69
				DRR069036	69
				DRR069037	69
				DRR069038	69
				DRR069039	69
				DRR069040	69
				DRR069041	69
				DRR069042	69
				DRR069043	69
				DRR069044	69
				DRR069045	69
				DRR069046	69
				DRR069047	69
				DRR069048	69
				DRR069049	69
				DRR069050	69
				DRR069051	69
				DRR069052	69
				DRR069053	69
				DRR069054	69
				DRR069055	69
				DRR069056	69
				DRR069057	69
				DRR069058	69
				DRR069059	69
				DRR069060	69
				DRR069061	69
				DRR069062	69
				DRR069063	69
				DRR069064	69
				DRR069065	69
				DRR069066	69
				DRR069067	69
				DRR069068	69
				DRR069069	69
				DRR069070	69
				DRR069071	69
				DRR069072	69
				DRR069073	69
				DRR069074	69
				DRR069075	69
				DRR069076	69
				DRR069077	69
				DRR069078	69
				DRR069079	69
				DRR069080	69
				DRR069081	69
				DRR069082	69
				DRR069083	69
				DRR069084	69
				DRR069085	69
				DRR069086	69
				DRR069087	69
				DRR069088	69
				DRR069089	69
				ERR018112	69
				ERR018113	69
				ERR018115	69
				ERR019290	69
				ERR019296	69
				ERR019297	69
				ERR025356	69
				ERR025357	69
				ERR025358	69
				ERR025359	69
				ERR025360	69
				ERR025361	69
				ERR025362	69
				ERR025364	69
				ERR025366	69
				ERR025367	69
				ERR025368	69
				ERR025369	69
				ERR025370	69
				ERR025371	69
				ERR025372	69
				ERR025373	69
				ERR025374	69
				ERR025375	69
				ERR025377	69
				ERR025378	69
				ERR025379	69
				ERR025381	69
				ERR025382	69
				ERR025383	69
				ERR025384	69
				ERR025385	69
				ERR025386	69
				ERR025388	69
				ERR025389	69
				ERR025390	69
				ERR025392	69
				ERR025393	69
				ERR025395	69
				ERR025396	69
				ERR028074	69
				ERR028076	69
				ERR037705	69
				ERR037706	69
				ERR037707	69
				ERR037708	69
				ERR037709	69
				ERR037710	69
				ERR037711	69
				ERR037712	69
				ERR037713	69
				ERR037714	69
				ERR037716	69
				ERR037717	69
				ERR037718	69
				ERR037719	69
				ERR037720	69
				ERR037721	69
				ERR037722	69
				ERR037723	69
				ERR037724	69
				ERR037725	69
				ERR037726	69
				ERR037727	69
				ERR037728	69
				ERR037729	69
				ERR037730	69
				ERR037731	69
				ERR037733	69
				ERR037734	69
				ERR037735	69
				ERR037736	69
				ERR037737	69
				ERR037738	69
				ERR037739	69
				ERR037740	69
				ERR037741	69
				ERR037745	69
				ERR037746	69
				ERR037747	69
				ERR037748	69
				ERR037749	69
				ERR037750	69
				ERR037751	69
				ERR039258	69
				ERR039259	69
				ERR039260	69
				ERR039261	69
				ERR039262	69
				ERR039263	69
				ERR039264	69
				ERR039265	69
				ERR039266	69
				ERR039267	69
				ERR039268	69
				ERR039269	69
				ERR039270	69
				ERR039271	69
				ERR039272	69
				ERR039273	69
				ERR039274	69
				ERR039275	69
				ERR039276	69
				ERR039277	69
				ERR039278	69
				ERR039279	69
				ERR039280	69
				ERR039281	69
				ERR039282	69
				ERR039283	69
				ERR039284	69
				ERR039285	69
				ERR039286	69
				ERR039287	69
				ERR039288	69
				ERR039289	69
				ERR039290	69
				ERR039291	69
				ERR039292	69
				ERR039293	69
				ERR039294	69
				ERR039295	69
				ERR039296	69
				ERR039297	69
				ERR039298	69
				ERR039299	69
				ERR039300	69
				ERR039301	69
				ERR039302	69
				ERR039303	69
				ERR039304	69
				ERR039305	69
				ERR039306	69
				ERR039307	69
				ERR039308	69
				ERR039309	69
				ERR039310	69
				ERR039311	69
				ERR039312	69
				ERR039313	69
				ERR039314	69
				ERR039315	69
				ERR039316	69
				ERR039317	69
				ERR039318	69
				ERR039319	69
				ERR039320	69
				ERR039321	69
				ERR039322	69
				ERR042729	69
				ERR042730	69
				ERR042731	69
				ERR042732	69
				ERR042733	69
				ERR042734	69
				ERR042735	69
				ERR042736	69
				ERR042737	69
				ERR042738	69
				ERR042739	69
				ERR042740	69
				ERR042741	69
				ERR042742	69
				ERR042743	69
				ERR042744	69
				ERR042745	69
				ERR042746	69
				ERR042747	69
				ERR042748	69
				ERR042749	69
				ERR042751	69
				ERR042752	69
				ERR042754	69
				ERR042757	69
				ERR042758	69
				ERR042759	69
				ERR042760	69
				ERR042761	69
				ERR042762	69
				ERR042764	69
				ERR042765	69
				ERR042766	69
				ERR042767	69
				ERR042768	69
				ERR042769	69
				ERR042770	69
				ERR042771	69
				ERR042772	69
				ERR042773	69
				ERR042774	69
				ERR044538	69
				ERR044539	69
				ERR044540	69
				ERR044541	69
				ERR044542	69
				ERR044543	69
				ERR044544	69
				ERR044545	69
				ERR044546	69
				ERR044547	69
				ERR044548	69
				ERR044549	69
				ERR044550	69
				ERR044551	69
				ERR044552	69
				ERR044553	69
				ERR044554	69
				ERR044555	69
				ERR044556	69
				ERR044557	69
				ERR044558	69
				ERR044559	69
				ERR044745	69
				ERR044746	69
				ERR044747	69
				ERR044748	69
				ERR044749	69
				ERR044750	69
				ERR044751	69
				ERR044752	69
				ERR044753	69
				ERR044754	69
				ERR044755	69
				ERR044756	69
				ERR044757	69
				ERR044758	69
				ERR044759	69
				ERR044760	69
				ERR044761	69
				ERR044762	69
				ERR044763	69
				ERR044764	69
				ERR044765	69
				ERR044766	69
				ERR044767	69
				ERR044768	69
				ERR044769	69
				ERR044770	69
				ERR044771	69
				ERR044772	69
				ERR044773	69
				ERR044774	69
				ERR044775	69
				ERR044776	69
				ERR044777	69
				ERR044779	69
				ERR044780	69
				ERR044781	69
				ERR044782	69
				ERR044783	69
				ERR044784	69
				ERR044785	69
				ERR044786	69
				ERR044788	69
				ERR044791	69
				ERR044794	69
				ERR044796	69
				ERR044798	69
				ERR044799	69
				ERR044800	69
				ERR051745	69
				ERR051746	69
				ERR051748	69
				ERR051749	69
				ERR051751	69
				ERR051752	69
				ERR051756	69
				ERR051759	69
				ERR051760	69
				ERR051761	69
				ERR051762	69
				ERR051763	69
				ERR051764	69
				ERR051765	69
				ERR051767	69
				ERR051768	69
				ERR051769	69
				ERR051770	69
				ERR051771	69
				ERR051772	69
				ERR051773	69
				ERR051775	69
				ERR051776	69
				ERR051777	69
				ERR051779	69
				ERR051780	69
				ERR051781	69
				ERR051783	69
				ERR051784	69
				ERR051785	69
				ERR051786	69
				ERR051787	69
				ERR051788	69
				ERR051789	69
				ERR051790	69
				ERR054205	69
				ERR054206	69
				ERR054207	69
				ERR054209	69
				ERR054210	69
				ERR054211	69
				ERR054212	69
				ERR054213	69
				ERR054214	69
				ERR054215	69
				ERR054216	69
				ERR054217	69
				ERR054218	69
				ERR054219	69
				ERR054220	69
				ERR054221	69
				ERR063641	69
				ERR063642	69
				ERR063643	69
				ERR063644	69
				ERR063645	69
				ERR063646	69
				ERR063647	69
				ERR063648	69
				ERR063649	69
				ERR063650	69
				ERR063658	69
				ERR063659	69
				ERR063661	69
				ERR063662	69
				ERR063663	69
				ERR063664	69
				ERR063665	69
				ERR063666	69
				ERR063667	69
				ERR063670	69
				ERR063671	69
				ERR063673	69
				ERR089424	69
				ERR089425	69
				ERR089426	69
				ERR089427	69
				ERR089428	69
				ERR089429	69
				ERR089430	69
				ERR089431	69
				ERR089432	69
				ERR089433	69
				ERR089434	69
				ERR089435	69
				ERR089436	69
				ERR089437	69
				ERR089438	69
				ERR089439	69
				ERR089440	69
				ERR089442	69
				ERR089443	69
				ERR089444	69
				ERR089445	69
				ERR089446	69
				ERR089448	69
				ERR089449	69
				ERR089450	69
				ERR089451	69
				ERR089452	69
				ERR089453	69
				ERR089454	69
				ERR089455	69
				ERR089456	69
				ERR089457	69
				ERR089458	69
				ERR089459	69
				ERR089460	69
				ERR089461	69
				ERR089462	69
				ERR089463	69
				ERR089464	69
				ERR089465	69
				ERR089466	69
				ERR089467	69
				ERR089468	69
				ERR089469	69
				ERR089470	69
				ERR089471	69
				ERR089472	69
				ERR089473	69
				ERR089474	69
				ERR089475	69
				ERR089476	69
				ERR089477	69
				ERR089478	69
				ERR089479	69
				ERR089480	69
				ERR089481	69
				ERR089482	69
				ERR089483	69
				ERR089484	69
				ERR089485	69
				ERR089486	69
				ERR089487	69
				ERR089488	69
				ERR089489	69
				ERR089490	69
				ERR089491	69
				ERR089492	69
				ERR089493	69
				ERR089494	69
				ERR089495	69
				ERR089496	69
				ERR089497	69
				ERR089498	69
				ERR089499	69
				ERR089500	69
				ERR089501	69
				ERR089502	69
				ERR089503	69
				ERR089504	69
				ERR089505	69
				ERR089506	69
				ERR089507	69
				ERR089508	69
				ERR089509	69
				ERR089510	69
				ERR089512	69
				ERR089513	69
				ERR089514	69
				ERR089515	69
				ERR089516	69
				ERR089517	69
				ERR089518	69
				ERR089519	69
				ERR089520	69
				ERR089521	69
				ERR089522	69
				ERR089523	69
				ERR089524	69
				ERR089525	69
				ERR089526	69
				ERR089527	69
				ERR089528	69
				ERR089529	69
				ERR089530	69
				ERR089531	69
				ERR089532	69
				ERR089533	69
				ERR089534	69
				ERR089535	69
				ERR089536	69
				ERR089537	69
				ERR089538	69
				ERR089539	69
				ERR089540	69
				ERR089541	69
				ERR089542	69
				ERR089543	69
				ERR089544	69
				ERR089545	69
				ERR089546	69
				ERR089547	69
				ERR089548	69
				ERR089549	69
				ERR089550	69
				ERR089551	69
				ERR089552	69
				ERR089553	69
				ERR089554	69
				ERR089555	69
				ERR089556	69
				ERR089557	69
				ERR089558	69
				ERR089559	69
				ERR089560	69
				ERR089561	69
				ERR089562	69
				ERR089563	69
				ERR089564	69
				ERR089565	69
				ERR089566	69
				ERR089567	69
				ERR089568	69
				ERR089569	69
				ERR089570	69
				ERR089571	69
				ERR089572	69
				ERR089574	69
				ERR089575	69
				ERR089576	69
				ERR089577	69
				ERR089578	69
				ERR089579	69
				ERR089580	69
				ERR089581	69
				ERR089582	69
				ERR089583	69
				ERR089584	69
				ERR089585	69
				ERR089586	69
				ERR089587	69
				ERR089588	69
				ERR089589	69
				ERR089590	69
				ERR089591	69
				ERR089592	69
				ERR089593	69
				ERR089594	69
				ERR089595	69
				ERR089596	69
				ERR089597	69
				ERR089598	69
				ERR089599	69
				ERR089600	69
				ERR089601	69
				ERR089602	69
				ERR089603	69
				ERR089604	69
				ERR089605	69
				ERR089606	69
				ERR089607	69
				ERR089608	69
				ERR089609	69
				ERR089610	69
				ERR089611	69
				ERR089612	69
				ERR089613	69
				ERR089614	69
				ERR089615	69
				ERR1024518	69
				ERR1024520	69
				ERR1024521	69
				ERR1024523	69
				ERR1024524	69
				ERR1024525	69
				ERR1024526	69
				ERR1024529	69
				ERR108516	69
				ERR108517	69
				ERR108518	69
				ERR108522	69
				ERR108535	69
				ERR108536	69
				ERR108537	69
				ERR108539	69
				ERR108540	69
				ERR108544	69
				ERR108545	69
				ERR108546	69
				ERR108547	69
				ERR108548	69
				ERR108549	69
				ERR108550	69
				ERR108551	69
				ERR108552	69
				ERR108553	69
				ERR108554	69
				ERR108555	69
				ERR108556	69
				ERR108557	69
				ERR108559	69
				ERR108560	69
				ERR108561	69
				ERR108562	69
				ERR108563	69
				ERR108564	69
				ERR108565	69
				ERR108566	69
				ERR108567	69
				ERR108568	69
				ERR108569	69
				ERR108570	69
				ERR108571	69
				ERR108572	69
				ERR108573	69
				ERR108574	69
				ERR108575	69
				ERR108576	69
				ERR108577	69
				ERR108578	69
				ERR108579	69
				ERR108580	69
				ERR108581	69
				ERR108582	69
				ERR108583	69
				ERR108584	69
				ERR108585	69
				ERR108586	69
				ERR108587	69
				ERR108588	69
				ERR108589	69
				ERR108590	69
				ERR108591	69
				ERR108592	69
				ERR108593	69
				ERR108594	69
				ERR108595	69
				ERR108596	69
				ERR108597	69
				ERR108598	69
				ERR108599	69
				ERR108600	69
				ERR108601	69
				ERR108602	69
				ERR108603	69
				ERR108604	69
				ERR108607	69
				ERR108608	69
				ERR108610	69
				ERR108611	69
				ERR108612	69
				ERR108613	69
				ERR108614	69
				ERR108615	69
				ERR108616	69
				ERR108617	69
				ERR108618	69
				ERR108619	69
				ERR108620	69
				ERR108621	69
				ERR108622	69
				ERR108623	69
				ERR108624	69
				ERR108625	69
				ERR108626	69
				ERR108627	69
				ERR108628	69
				ERR108629	69
				ERR108630	69
				ERR108631	69
				ERR108632	69
				ERR108633	69
				ERR108634	69
				ERR108635	69
				ERR108636	69
				ERR108637	69
				ERR108638	69
				ERR108639	69
				ERR108640	69
				ERR108641	69
				ERR108642	69
				ERR108643	69
				ERR108644	69
				ERR108645	69
				ERR108646	69
				ERR108647	69
				ERR1111076	69
				ERR1111520	69
				ERR114411	69
				ERR114412	69
				ERR114413	69
				ERR114415	69
				ERR114416	69
				ERR114417	69
				ERR114418	69
				ERR117473	69
				ERR117480	69
				ERR117482	69
				ERR117484	69
				ERR117485	69
				ERR117490	69
				ERR117544	69
				ERR117555	69
				ERR117556	69
				ERR117569	69
				ERR117571	69
				ERR117572	69
				ERR117573	69
				ERR117574	69
				ERR117577	69
				ERR117578	69
				ERR117579	69
				ERR117580	69
				ERR117581	69
				ERR117582	69
				ERR117583	69
				ERR117586	69
				ERR117587	69
				ERR117588	69
				ERR117590	69
				ERR117591	69
				ERR117592	69
				ERR117593	69
				ERR117594	69
				ERR117595	69
				ERR117596	69
				ERR117597	69
				ERR117598	69
				ERR117599	69
				ERR117600	69
				ERR117601	69
				ERR117602	69
				ERR117603	69
				ERR117604	69
				ERR117605	69
				ERR117606	69
				ERR117607	69
				ERR117609	69
				ERR117610	69
				ERR117613	69
				ERR1366100	69
				ERR1366101	69
				ERR1366102	69
				ERR1366103	69
				ERR1366104	69
				ERR1366105	69
				ERR1366106	69
				ERR1366107	69
				ERR1366108	69
				ERR1366109	69
				ERR1366110	69
				ERR1366111	69
				ERR1366112	69
				ERR1366113	69
				ERR1366114	69
				ERR1366115	69
				ERR1366116	69
				ERR1366117	69
				ERR1366118	69
				ERR1366119	69
				ERR1366120	69
				ERR1366121	69
				ERR1366122	69
				ERR1366123	69
				ERR1485197	69
				ERR1485199	69
				ERR1485201	69
				ERR1485203	69
				ERR1485205	69
				ERR1485207	69
				ERR1485209	69
				ERR1485211	69
				ERR1485213	69
				ERR1485215	69
				ERR1485219	69
				ERR1485225	69
				ERR1485227	69
				ERR1485229	69
				ERR1485231	69
				ERR1485233	69
				ERR1485235	69
				ERR1485237	69
				ERR1485239	69
				ERR1485241	69
				ERR1485245	69
				ERR1485247	69
				ERR1485249	69
				ERR1485253	69
				ERR1485255	69
				ERR1485257	69
				ERR1485259	69
				ERR1485261	69
				ERR1485271	69
				ERR1485273	69
				ERR1485275	69
				ERR1485277	69
				ERR1485279	69
				ERR1485281	69
				ERR1485283	69
				ERR1485285	69
				ERR1485287	69
				ERR1485291	69
				ERR1485293	69
				ERR1485297	69
				ERR1485307	69
				ERR1485308	69
				ERR1485310	69
				ERR1485312	69
				ERR1556636	69
				ERR1556637	69
				ERR1556639	69
				ERR1556640	69
				ERR1556641	69
				ERR1556642	69
				ERR1556643	69
				ERR1556645	69
				ERR1556646	69
				ERR1556647	69
				ERR1556648	69
				ERR1556649	69
				ERR1556651	69
				ERR1556652	69
				ERR1556653	69
				ERR1556654	69
				ERR1556655	69
				ERR1556657	69
				ERR1556658	69
				ERR1556659	69
				ERR1556660	69
				ERR1556661	69
				ERR1556663	69
				ERR1556664	69
				ERR1556665	69
				ERR1556666	69
				ERR1556667	69
				ERR1556669	69
				ERR1556670	69
				ERR1556671	69
				ERR1556672	69
				ERR1556673	69
				ERR1556675	69
				ERR1556676	69
				ERR1556677	69
				ERR1556678	69
				ERR1556681	69
				ERR1556682	69
				ERR1556683	69
				ERR1556684	69
				ERR1556687	69
				ERR1556688	69
				ERR1556689	69
				ERR1556692	69
				ERR1556693	69
				ERR1556694	69
				ERR1556697	69
				ERR1556698	69
				ERR1556699	69
				ERR1556702	69
				ERR1556703	69
				ERR1556708	69
				ERR1556710	69
				ERR1556711	69
				ERR1556733	69
				ERR1556736	69
				ERR1556737	69
				ERR1556738	69
				ERR1556739	69
				ERR1556740	69
				ERR1556741	69
				ERR1556742	69
				ERR1556743	69
				ERR1556744	69
				ERR1556745	69
				ERR1556746	69
				ERR1556747	69
				ERR1556748	69
				ERR1556749	69
				ERR1556750	69
				ERR1556751	69
				ERR1556752	69
				ERR1556753	69
				ERR1556754	69
				ERR1556755	69
				ERR1556756	69
				ERR1556757	69
				ERR1556758	69
				ERR1556759	69
				ERR1556760	69
				ERR1556761	69
				ERR1556762	69
				ERR1556763	69
				ERR1556764	69
				ERR1556765	69
				ERR1556766	69
				ERR1556767	69
				ERR1556768	69
				ERR1556771	69
				ERR1556781	69
				ERR1556782	69
				ERR1556783	69
				ERR1556784	69
				ERR1556785	69
				ERR1556786	69
				ERR1556787	69
				ERR1556788	69
				ERR1556790	69
				ERR1556791	69
				ERR1556792	69
				ERR1556793	69
				ERR1556794	69
				ERR1556795	69
				ERR1556796	69
				ERR1556797	69
				ERR1556798	69
				ERR1556799	69
				ERR1556800	69
				ERR1556801	69
				ERR1556802	69
				ERR1556803	69
				ERR1556804	69
				ERR1556805	69
				ERR1556806	69
				ERR1556807	69
				ERR1556808	69
				ERR1556809	69
				ERR1556810	69
				ERR1556811	69
				ERR1556812	69
				ERR1556813	69
				ERR1556814	69
				ERR1556815	69
				ERR1556816	69
				ERR1556817	69
				ERR1556818	69
				ERR1556819	69
				ERR1556820	69
				ERR1556821	69
				ERR1556822	69
				ERR1556823	69
				ERR1556824	69
				ERR1556825	69
				ERR1556826	69
				ERR1556827	69
				ERR1556828	69
				ERR1556829	69
				ERR1556830	69
				ERR1556831	69
				ERR1556832	69
				ERR1556833	69
				ERR1556834	69
				ERR1556835	69
				ERR1556836	69
				ERR1556837	69
				ERR1556838	69
				ERR1556839	69
				ERR1556840	69
				ERR1556841	69
				ERR1556842	69
				ERR1556843	69
				ERR1595478	69
				ERR1595505	69
				ERR1595507	69
				ERR1595509	69
				ERR1595512	69
				ERR1595521	69
				ERR1595522	69
				ERR1595523	69
				ERR1595524	69
				ERR1595525	69
				ERR1595526	69
				ERR1595527	69
				ERR1595528	69
				ERR1595529	69
				ERR1595530	69
				ERR1595531	69
				ERR1595532	69
				ERR1595533	69
				ERR1595534	69
				ERR1595535	69
				ERR1595536	69
				ERR1595537	69
				ERR1595538	69
				ERR1595539	69
				ERR1595540	69
				ERR1595541	69
				ERR1595542	69
				ERR1595543	69
				ERR1595544	69
				ERR1595545	69
				ERR1595546	69
				ERR1595547	69
				ERR1595548	69
				ERR1595549	69
				ERR1595550	69
				ERR1595551	69
				ERR1595552	69
				ERR1595553	69
				ERR1595554	69
				ERR1595555	69
				ERR1595556	69
				ERR1595557	69
				ERR1595558	69
				ERR1595559	69
				ERR1595560	69
				ERR1595561	69
				ERR1595562	69
				ERR1595563	69
				ERR1595564	69
				ERR1595565	69
				ERR1595566	69
				ERR1595567	69
				ERR1595568	69
				ERR1595569	69
				ERR1595570	69
				ERR1595571	69
				ERR1595572	69
				ERR1595573	69
				ERR1595574	69
				ERR1595575	69
				ERR1595576	69
				ERR1595577	69
				ERR1595578	69
				ERR1595579	69
				ERR1595580	69
				ERR1595581	69
				ERR1595582	69
				ERR1595583	69
				ERR1595584	69
				ERR1595585	69
				ERR1595586	69
				ERR1595587	69
				ERR1595588	69
				ERR1595589	69
				ERR1595590	69
				ERR1595591	69
				ERR1595592	69
				ERR1595593	69
				ERR1595594	69
				ERR1595595	69
				ERR1595596	69
				ERR1595597	69
				ERR1595598	69
				ERR1595599	69
				ERR1595600	69
				ERR1595601	69
				ERR1595602	69
				ERR1595605	69
				ERR1595606	69
				ERR1595607	69
				ERR1595608	69
				ERR1595609	69
				ERR1595610	69
				ERR1595624	69
				ERR163233	69
				ERR163234	69
				ERR163235	69
				ERR163236	69
				ERR163237	69
				ERR163238	69
				ERR163239	69
				ERR163240	69
				ERR163241	69
				ERR163242	69
				ERR163243	69
				ERR163244	69
				ERR163245	69
				ERR163246	69
				ERR163247	69
				ERR163248	69
				ERR163249	69
				ERR163250	69
				ERR163252	69
				ERR163253	69
				ERR163254	69
				ERR163255	69
				ERR163256	69
				ERR163259	69
				ERR163260	69
				ERR163263	69
				ERR163268	69
				ERR163271	69
				ERR163272	69
				ERR163273	69
				ERR163274	69
				ERR163275	69
				ERR163276	69
				ERR163277	69
				ERR163278	69
				ERR163279	69
				ERR163280	69
				ERR163281	69
				ERR163282	69
				ERR163283	69
				ERR163284	69
				ERR163285	69
				ERR163286	69
				ERR163287	69
				ERR163288	69
				ERR163289	69
				ERR163290	69
				ERR163291	69
				ERR163292	69
				ERR163293	69
				ERR163294	69
				ERR163295	69
				ERR163296	69
				ERR163297	69
				ERR163298	69
				ERR163299	69
				ERR163300	69
				ERR163301	69
				ERR163302	69
				ERR163303	69
				ERR163304	69
				ERR163305	69
				ERR163306	69
				ERR163307	69
				ERR163308	69
				ERR163309	69
				ERR163310	69
				ERR163311	69
				ERR163312	69
				ERR163313	69
				ERR163314	69
				ERR163315	69
				ERR163316	69
				ERR163317	69
				ERR163318	69
				ERR163319	69
				ERR163320	69
				ERR163321	69
				ERR163322	69
				ERR163323	69
				ERR163324	69
				ERR163325	69
				ERR163326	69
				ERR163327	69
				ERR163328	69
				ERR164741	69
				ERR164742	69
				ERR164743	69
				ERR164745	69
				ERR164750	69
				ERR164751	69
				ERR164752	69
				ERR164753	69
				ERR164754	69
				ERR164755	69
				ERR164757	69
				ERR164758	69
				ERR164759	69
				ERR164760	69
				ERR164761	69
				ERR164762	69
				ERR164763	69
				ERR1737219	69
				ERR1737220	69
				ERR1737221	69
				ERR1737222	69
				ERR1737223	69
				ERR1737224	69
				ERR1737225	69
				ERR1737226	69
				ERR1737227	69
				ERR1767367	69
				ERR1767368	69
				ERR1767369	69
				ERR1877613	69
				ERR1877614	69
				ERR1877615	69
				ERR1877616	69
				ERR1877617	69
				ERR1877618	69
				ERR1877636	69
				ERR1877637	69
				ERR1877638	69
				ERR1877639	69
				ERR1877640	69
				ERR1877641	69
				ERR1877642	69
				ERR1877643	69
				ERR1877644	69
				ERR1877645	69
				ERR1877646	69
				ERR1877647	69
				ERR1877648	69
				ERR1877939	69
				ERR1877940	69
				ERR1877941	69
				ERR1877942	69
				ERR1877943	69
				ERR1877944	69
				ERR1877945	69
				ERR1877946	69
				ERR1877947	69
				ERR1877948	69
				ERR1877949	69
				ERR1877950	69
				ERR1877952	69
				ERR1877953	69
				ERR1877954	69
				ERR1877956	69
				ERR1877957	69
				ERR1878088	69
				ERR1878089	69
				ERR1878090	69
				ERR1878091	69
				ERR1878092	69
				ERR1878094	69
				ERR1878095	69
				ERR1878096	69
				ERR1878097	69
				ERR1878098	69
				ERR1878099	69
				ERR1878100	69
				ERR1878102	69
				ERR1878103	69
				ERR1878104	69
				ERR1878105	69
				ERR1878106	69
				ERR1878107	69
				ERR1878108	69
				ERR1878109	69
				ERR1878110	69
				ERR1878111	69
				ERR1878112	69
				ERR1878114	69
				ERR1878115	69
				ERR1878116	69
				ERR1878117	69
				ERR1878127	69
				ERR1878128	69
				ERR1878129	69
				ERR1878130	69
				ERR1878131	69
				ERR1878132	69
				ERR1878133	69
				ERR1878134	69
				ERR1878135	69
				ERR1878136	69
				ERR1878146	69
				ERR1878147	69
				ERR1878149	69
				ERR1878150	69
				ERR1878151	69
				ERR1878152	69
				ERR1878153	69
				ERR1878154	69
				ERR1878155	69
				ERR1878544	69
				ERR1878545	69
				ERR1878546	69
				ERR1878547	69
				ERR1878548	69
				ERR1878549	69
				ERR1878551	69
				ERR1878553	69
				ERR1878554	69
				ERR1878555	69
				ERR1878556	69
				ERR1878557	69
				ERR1878558	69
				ERR1878559	69
				ERR1878560	69
				ERR1878561	69
				ERR1878562	69
				ERR1878563	69
				ERR1878565	69
				ERR1878566	69
				ERR1878569	69
				ERR1878570	69
				ERR1878571	69
				ERR1878572	69
				ERR1878573	69
				ERR1878575	69
				ERR1878576	69
				ERR1878577	69
				ERR1878578	69
				ERR1878579	69
				ERR1878580	69
				ERR1878583	69
				ERR1878586	69
				ERR1878587	69
				ERR1878588	69
				ERR1878589	69
				ERR1878590	69
				ERR1878591	69
				ERR1878592	69
				ERR1878593	69
				ERR1878594	69
				ERR1878595	69
				ERR1878596	69
				ERR1878597	69
				ERR1878598	69
				ERR1878599	69
				ERR1878600	69
				ERR1878601	69
				ERR1878604	69
				ERR1878605	69
				ERR1878609	69
				ERR1878610	69
				ERR1878611	69
				ERR1878612	69
				ERR1878613	69
				ERR1878614	69
				ERR1878615	69
				ERR1878616	69
				ERR1879384	69
				ERR1879385	69
				ERR1879386	69
				ERR1879387	69
				ERR1879388	69
				ERR1879389	69
				ERR1879391	69
				ERR1879392	69
				ERR1879393	69
				ERR1879429	69
				ERR1879430	69
				ERR1879431	69
				ERR1879432	69
				ERR1879433	69
				ERR1879434	69
				ERR1879435	69
				ERR1879436	69
				ERR1879437	69
				ERR1879438	69
				ERR1879535	69
				ERR1879537	69
				ERR1879538	69
				ERR1879539	69
				ERR1879540	69
				ERR1879541	69
				ERR1879542	69
				ERR1879543	69
				ERR1879544	69
				ERR1879545	69
				ERR1879546	69
				ERR1879547	69
				ERR1879549	69
				ERR1879550	69
				ERR1879551	69
				ERR1879553	69
				ERR1879554	69
				ERR1879559	69
				ERR1879560	69
				ERR1879561	69
				ERR1879562	69
				ERR1879563	69
				ERR1879564	69
				ERR1879565	69
				ERR1879566	69
				ERR1879567	69
				ERR1879568	69
				ERR1879569	69
				ERR1879570	69
				ERR1879571	69
				ERR1879572	69
				ERR1879573	69
				ERR1879574	69
				ERR1879575	69
				ERR1879576	69
				ERR1879577	69
				ERR1879578	69
				ERR1879579	69
				ERR1879580	69
				ERR1879581	69
				ERR1879582	69
				ERR1879583	69
				ERR1879584	69
				ERR1879585	69
				ERR1879586	69
				ERR1879587	69
				ERR1879588	69
				ERR1879593	69
				ERR1879594	69
				ERR1879595	69
				ERR1879597	69
				ERR1879598	69
				ERR1879599	69
				ERR1879600	69
				ERR1879601	69
				ERR1879602	69
				ERR1879603	69
				ERR1879604	69
				ERR1879605	69
				ERR1879606	69
				ERR1879607	69
				ERR1879624	69
				ERR1879625	69
				ERR1879626	69
				ERR1879627	69
				ERR1879628	69
				ERR1879629	69
				ERR1879630	69
				ERR1879631	69
				ERR1879632	69
				ERR1879633	69
				ERR1879634	69
				ERR1879636	69
				ERR1879637	69
				ERR1879638	69
				ERR1879644	69
				ERR1879645	69
				ERR1879646	69
				ERR1879647	69
				ERR1879648	69
				ERR1879649	69
				ERR1879650	69
				ERR1879651	69
				ERR1879652	69
				ERR1879653	69
				ERR1879654	69
				ERR1879655	69
				ERR1879656	69
				ERR1879658	69
				ERR1880761	69
				ERR1880763	69
				ERR1880764	69
				ERR1880765	69
				ERR1880766	69
				ERR1880767	69
				ERR1880768	69
				ERR1880769	69
				ERR1880770	69
				ERR1880771	69
				ERR1880772	69
				ERR1880773	69
				ERR1880774	69
				ERR1880775	69
				ERR1880776	69
				ERR1880777	69
				ERR1880778	69
				ERR1880779	69
				ERR1880780	69
				ERR1880781	69
				ERR1880782	69
				ERR1880783	69
				ERR1880784	69
				ERR1880785	69
				ERR1880786	69
				ERR1880787	69
				ERR1880788	69
				ERR1880789	69
				ERR1880790	69
				ERR1880791	69
				ERR1880792	69
				ERR1880793	69
				ERR1880794	69
				ERR1880795	69
				ERR1880796	69
				ERR1880797	69
				ERR1880799	69
				ERR1880800	69
				ERR1880801	69
				ERR1880802	69
				ERR1880803	69
				ERR1880804	69
				ERR1880805	69
				ERR1880806	69
				ERR1880807	69
				ERR1880808	69
				ERR1880809	69
				ERR1880810	69
				ERR1880811	69
				ERR1880812	69
				ERR1880813	69
				ERR1880814	69
				ERR1880815	69
				ERR1880816	69
				ERR1880817	69
				ERR1880818	69
				ERR1880819	69
				ERR1880820	69
				ERR1880821	69
				ERR1880822	69
				ERR1880823	69
				ERR1880824	69
				ERR1880825	69
				ERR1880826	69
				ERR1880827	69
				ERR1880828	69
				ERR1880829	69
				ERR1880830	69
				ERR1880831	69
				ERR1880832	69
				ERR1880833	69
				ERR1880834	69
				ERR1880835	69
				ERR1880836	69
				ERR1880837	69
				ERR1880838	69
				ERR1880839	69
				ERR1880840	69
				ERR1880841	69
				ERR1880842	69
				ERR1880843	69
				ERR1880844	69
				ERR1953524	69
				ERR1953525	69
				ERR1953526	69
				ERR1953533	69
				ERR1953535	69
				ERR1953536	69
				ERR1953537	69
				ERR1953538	69
				ERR1953540	69
				ERR1953543	69
				ERR1953545	69
				ERR1953546	69
				ERR1953547	69
				ERR1953552	69
				ERR1953553	69
				ERR1953555	69
				ERR1953556	69
				ERR1953557	69
				ERR1953558	69
				ERR1953560	69
				ERR1953564	69
				ERR1953566	69
				ERR1953570	69
				ERR1953571	69
				ERR1953574	69
				ERR1953575	69
				ERR1953576	69
				ERR1953578	69
				ERR1953582	69
				ERR1953583	69
				ERR1953584	69
				ERR1953586	69
				ERR1953587	69
				ERR1953588	69
				ERR1953589	69
				ERR1953590	69
				ERR1953591	69
				ERR1953592	69
				ERR1953593	69
				ERR1953594	69
				ERR1953595	69
				ERR1953597	69
				ERR1953601	69
				ERR1953602	69
				ERR1953603	69
				ERR1953606	69
				ERR1953608	69
				ERR1953609	69
				ERR1953612	69
				ERR1953613	69
				ERR1953617	69
				ERR1953618	69
				ERR1953620	69
				ERR1953621	69
				ERR1953622	69
				ERR1953623	69
				ERR1953624	69
				ERR1953627	69
				ERR1953628	69
				ERR1953629	69
				ERR1953630	69
				ERR1953631	69
				ERR1953632	69
				ERR1953633	69
				ERR1953634	69
				ERR1953635	69
				ERR1953636	69
				ERR1953637	69
[truncated: 2,771 more rows]

## Sheet: Non-seventh Pandemic MGT
Strain	MGT1	MGT2	MGT3	MGT4	MGT5	MGT6	MGT7	Country	Continent	Date
ERR018178	73	0	90	243	0	0	0	Bangladesh	Asia	1987
ERR976461	73	233	330	483	2032	2419	0
ERR018162	75	38	98	253	0	0	0	Georgia	Asia	1986
ERR018165	75	0	101	255	0	2109	0	Georgia	Asia	1984
ERR018163	75	39	99	0	0	0	0	United States of America	North America	1986
ERR1953559	116	0	0	0	0	0	0
SRR9257748	152	0	0	0	0	0	0
SRR7062587	587	0	0	0	0	0	0
SRR7647199	614	0	0	0	0	0	0
SRR8169166	968	487	639	802	2407	2803	0
ERR2632092	nST12	139	224	379		2281	0
ERR3772117	nST136	202	292	443	1982	2363	0
ERR019286	nST152	3	0	0	0	0	0	Kenya	Africa	2007
ERR018175	nST153	42	103	0	0	0	0	Djibouti	Africa	2007
ERR018180	nST154	0	0	0	0	0	0	Argentina	South America	1993
ERR019294	nST155	0	0	0	0	0	0	Kenya	Africa	2005
ERR019293	nST156	3	0	0	0	0	0	Kenya	Africa	2005
ERR018164	nST157	40	100	254	0	0	0	United States of America	North America	1985
ERR018166	nST158	41	102	256	0	0	0	United States of America	North America	1980
ERR018173	nST159	0	0	0	0	0	0	Sweden	Europe	1990
SRR190875	nST161	0	0	0	0	0	0	India	Asia	2011
SRR4039816	nST169	278	387	544	2115	0	0	United States of America	North America	2000
SRR7062643	nST195	336	548	711	2298	0	0
SRR7352541	nST197	1	2		2302	0	0
SRR8382971	nST223	495	0	810	0	0	0	United States of America	North America
SRR8535053	nST229	0	0	0	0	0	0	United States of America	North America	2018
SRR8535165	nST229	0	0	0	0	0	0	United States of America	North America	2018
SRR8427448	nST229	495	0	813	0	0	0	United States of America	North America
SRR10441582	nST267	257	357	511	2064	0	0
ERR063654	nST4	0	0	0	0	0	0
ERR117514	nST55	0	0	0	0	0	0
ERR117481	nST59	0	0	0	0	0	0
ERR298253	nST80	183	0	0	0	0	0
ERR386766	nST85	223	0	0	0	0	0
DRR015799	88	26	84	239	1717	2092	3087
DRR068858	173	27	85	240	1718	2093	3088	Viet Nam	Asia	2009
ERR018129	73	28	86	241	1719	2094	3089	India	Asia	1970
ERR018132	73	28	87	242	1720	2095	3090
ERR018133	73	28	86	243	1721	2096	3091	Bangladesh	Asia	1969
ERR018134	73	29	88	244	1722	2097	3092
ERR018135	73	28	89	245	1723	2098	3093	Egypt	Africa
ERR018136	73	30	90	246	1724	2099	3094	Bangladesh	Asia	1962
ERR018137	73	31	91	243	1725	2100	3095	India	Asia	1970
ERR018138	73	32	92	247	1726	2101	3096	Thailand	Asia
ERR018139	73	28	93	248	1727	2102	3097	India	Asia	1970
ERR018140	73	28	94	249	1728	2103	3098	India	Asia	1980
ERR018141	73	33	87	250	1729	2104	3099	Egypt	Africa
ERR018142	73	34	95	251	1730	2105	3100	Bangladesh	Asia	1963
ERR018143	73	35	90	243	1731	2106	3101	Bangladesh	Asia	1982
ERR018145	73	36	96	252	1732	2107	3102
ERR018155	73	37	97	243	1733	2108	3103
ERR018184	73	28	104	257	1734	2110	3104	India	Asia	1971
ERR108558	554	43	105	258	1735	2111	3105
ERR025363	554	43	105	258	1735	2111	3105
ERR025380	nST159	1	106	259	1736	2112	3106
ERR025387	nST271	44	107	260	1737	2113	3107
ERR042750	73	28	97	245	1738	2114	3108
ERR063672	37	45	108	261	1739	2115	3109
ERR063669	37	45	108	261	1739	2115	3109
ERR044778	37	45	108	261	1739	2115	3109
SRR491159	37	45	108	261	1739	2115	3109
ERR042753	37	45	108	261	1739	2115	3109
ERR042755	73	28	86	245	1740	2116	3110
ERR042756	73	28	86	262	1741	2117	3111
ERR044789	73	28	97	245	1742	2118	3112
ERR044790	73	28	97	245	1742	2119	3113
ERR044792	73	28	86	245	1740	2120	3114
ERR044793	73	28	86	262	1743	2121	3115
ERR051750	87	46	109	263	1744	2122	3116
ERR051753	nST7	47	110	264	1745	2123	3117
ERR051754	555	48	111	265	1746	2124	3118
ERR051766	733	49	112	266	1747	2125	3119
ERR063651	nST5	50	113	267	1748	2126	3120
ERR063652	764	51	114	268	1749	2127	3121
ERR063653	796	52	115	269	1750	2128	3122
ERR298254	796	52	115	269	1750	2128	3122
ERR063655	nST3	53	116	270	1751	2129	3123
ERR063668	nST5	53	116	270	1751	2129	3123
ERR063656	3	54	117	271	1752	2130	3124
ERR063657	nST2	55	118	272	1753	2131	3125
ERR298226	nST70	55	118	272	1753	2131	3125
ERR298233	nST71	55	118	272	1753	2131	3125
ERR298241	nST75	55	118	272	1753	2131	3125
ERR298239	nST75	55	118	272	1753	2131	3125
ERR298250	nST78	55	118	272	1753	2131	3125
ERR298252	nST79	55	118	272	1753	2131	3125
ERR089573	nST6	56	119	273	1754	2132	3126
ERR1024527	nST98	57	120	274	1755	2133	3127
ERR1024531	170	58	121	275	1756	2134	3128
ERR1024528	170	58	121	275	1756	2134	3128
ERR1024530	75	59	122	276	1757	2135	3129		China
ERR1024532	729	60	123	277	1758	2136	3130
ERR1024533	nST99	61	124	278	1759	2137	3131
ERR1024536	738	62	125	279	1760	2138	3132
ERR1024534	738	62	125	279	1760	2138	3132
ERR1024537	738	62	126	280	1761	2139	3133
ERR1024535	738	62	126	280	1761	2139	3133
ERR1024538	738	62	125	279	1762	2140	3134
ERR1024539	738	62	127	281	1763	2141	3135
ERR1024540	nST100	63	128	282	1764	2142	3136
ERR1024541	nST100	64	124	278	1765	2143	3137
ERR1024542	738	62	125	283	1766	2144	3138
ERR3772269	338	65	129	284	1767	2145	3139
ERR1024543	338	65	129	284	1767	2145	3139
ERR1024544	nST101	66	130	285	1768	2146	3140
ERR108519	170	67	131	286	1769	2147	3141
ERR108520	170	67	131	286	1770	2148	3142
ERR108521	731	68	132	287	1771	2149	3143
ERR108523	nST54	69	133	288	1772	2150	3144
ERR108524	173	70	134	289	1773	2151	3145
ERR108525	173	70	134	289	1773	2151	3145
ERR108526	nST58	71	135	290	1774	2152	3146
ERR108527	nST57	72	136	291	1775	2153	3147
ERR108528	731	73	137	292	1776	2154	3148
ERR108529	nST60	74	138	293	1777	2155	3149
ERR108530	nST61	74	139	294	1778	2156	3150
ERR108531	nST61	75	140	295	1779	2157	3151
ERR108532	173	70	141	289	1780	2158	3152
ERR108533	737	76	142	296	1781	2159	3153
ERR108534	nST47	67	143	297	1782	2160	3154
ERR108538	737	77	144	298	1783	2161	3155
ERR108605	nST50	3	20	6	1784	2162	3156
ERR108606	nST52	3	20	6	1785	2163	3157
ERR108609	nST49	3	20	6	1786	2162	3158
ERR117471	nST50	78	145	299	1787	2164	3159
ERR117476	nST48	79	146	300	1788	2165	3160
ERR117477	nST61	80	147	301	1789	2166	3161
ERR117483	nST57	81	148	302	1790	2167	3162
ERR117491	nST53	65	149	303	1791	2168	3163
ERR117494	nST51	82	150	304	1792	2169	3164
ERR117496	nST52	83	151	305	1793	2170	3165
ERR117508	nST55	83	151	305	1793	2170	3165
ERR117502	538	84	152	306	1794	2171	3166
ERR117505	538	84	152	306	1794	2171	3166
ERR117503	538	84	153	306	1795	2172	3167
ERR117504	nST62	85	154	307	1796	2173	3168
ERR117506	538	84	155	308	1797	2174	3169
ERR117507	nST56	86	156	309	1798	2175	3170
ERR117520	nST46	87	157	310	1799	2176	3171
ERR117528	nST63	88	158	311	1800	2177	3172
ERR117536	273	89	159	312	1801	2178	3173
ERR117565	nST58	90	160	313	1802	2179	3174
ERR117567	366	91	161	314	1803	2180	3175
ERR117568	nST57	80	147	301	1804	2166	3176
ERR117589	nST64	92	162	315	1805	2181	3177
ERR1485195	nST103	2	3	24	1806	2182	3178	Thailand	Asia	1983
ERR1485221	nST104	93	163	316	1807	2183	3179	Thailand	Asia	2006
ERR1485223	nST105	94	164	317	1808	2184	3180	Thailand	Asia	2006
ERR1485263	nST106	95	165	318	1809	2185	3181	Thailand	Asia	2011
ERR1485265	nST107	96	166	319	1810	2186	3182	Thailand	Asia	2011
ERR1485267	73	35	167	245	1811	2187	3183	Thailand	Asia	2000
ERR1485269	73	35	167	245	1812	2188	3184	Thailand	Asia	2000
ERR1485289	nST108	97	168	320	1813	2189	3185	Thailand	Asia	2000
ERR1485295	nST108	2	19	66	1814	2190	3186	Thailand	Asia	1994
ERR1485299	nST109	98	169	321	1815	2191	3187	Thailand	Asia	2011
ERR1485301	nST109	98	169	322	1815	2192	3188	Thailand	Asia	2011
ERR1485303	nST109	98	169	322	1816	2193	3189	Thailand	Asia	2011
ERR1485305	nST109	98	169	322	1815	2192	3190	Thailand	Asia	2011
ERR1485314	nST110	99	170	323	1817	2194	3191	Thailand	Asia	2013
ERR1485316	198	100	171	324	1818	2195	3192	Thailand	Asia	2013
ERR1485318	nST111	101	172	325	1819	2196	3193	Thailand	Asia	2013
ERR1485320	nST112	102	173	326	1820	2197	3194	Thailand	Asia	1984
ERR1485322	nST113	103	174	327	1821	2198	3195	Thailand	Asia	1985
ERR1485324	nST114	104	175	328	1822	2199	3196	Thailand	Asia	2000
ERR1485326	nST114	105	176	329	1823	2200	3197	Thailand	Asia	2000
ERR1485328	nST115	106	177	330	1824	2201	3198	Thailand	Asia	2006
ERR1485330	202	107	178	331	1825	2202	3199	Thailand	Asia	2006
ERR1485332	nST116	108	179	332	1826	2203	3200	Thailand	Asia	2007
ERR1485334	nST117	109	180	333	1827	2204	3201	Thailand	Asia	1995
ERR1485336	nST118	110	181	334	1828	2205	3202	Thailand	Asia	2013
ERR1485338	887	111	182	335	1829	2206	3203	Thailand	Asia	2013
ERR1485340	nST119	112	183	336	1830	2207	3204	Thailand	Asia	2013
ERR1485342	196	113	184	337	1831	2208	3205	Thailand	Asia	2006
ERR1485344	nST120	114	185	338	1832	2209	3206	Thailand	Asia	2006
ERR1485346	nST121	115	186	339	1833	2210	3207	Thailand	Asia	2013
ERR1556715	nST102	116	187	340	1834	2211	3208
ERR1595604	nST103	117	188	341	1835	2212	3209
ERR1595611	75	118	189	342	1836	2213	3210		Africa
ERR1595612	75	118	189	342	1836	2213	3210		Africa
ERR1595613	75	118	189	342	1836	2213	3210		Africa
ERR1595614	75	118	189	342	1836	2213	3210		Africa
ERR1595615	75	118	189	342	1836	2214	3211		Africa
ERR1595616	75	118	189	342	1836	2214	3211		Africa
ERR1595617	75	118	189	342	1836	2215	3212		Africa
ERR1595618	75	118	189	342	1836	2213	3213		Africa
ERR1595619	75	118	189	342	1837	2213	3214		Africa
ERR1595620	75	118	189	342	1837	2213	3214		Africa
ERR1595621	75	118	189	343	1838	2216	3215		Africa
ERR1595622	75	118	189	343	1839	2217	3216		Africa
ERR1595623	75	118	189	343	1838	2218	3217		Africa
ERR1595625	75	118	189	343	1838	2217	3218		Africa
ERR163251	731	73	190	344	1840	2219	3219
ERR163257	731	119	191	345	1841	2220	3220
ERR163258	nST65	70	192	289	1842	2221	3221
ERR163261	170	120	193	346	1843	2222	3222
ERR163262	170	120	131	346	1843	2223	3223
ERR163264	170	120	131	346	1843	2224	3224
ERR163265	170	67	194	347	1844	2225	3225
ERR163266	170	120	131	348	1845	2226	3226
ERR163267	170	120	131	348	1845	2226	3226
ERR163269	680	121	195	349	1846	2227	3227
ERR163270	170	122	131	350	1847	2228	3228
ERR164744	554	43	105	351	1848	2229	3229
ERR164746	73	28	97	245	1849	2230	3230
ERR164747	73	28	86	352	1850	2231	3231
ERR164748	73	35	90	245	1851	2232	3232
ERR164749	73	35	90	245	1852	2233	3233
ERR164756	73	28	97	243	1849	2234	3234
ERR180907	163	123	196	353	1853	2235	3235
ERR180908	nST66	124	197	354	1854	2236	3236
ERR180911	163	123	196	353	1853	2237	3237
ERR180909	163	123	196	353	1853	2237	3237
ERR180910	nST66	124	197	354	1855	2236	3238
ERR180912	759	125	198	355	1856	2238	3239
ERR1878113	nST8	3	4	53	723	2239	3240
ERR1879536	nST9	1	1	1	1857	2240	3241
ERR1879596	nST10	1	199	356	1858	2241	3242
ERR1879635	71	1	200	356	1859	2242	3243
ERR1953527	nST123	126	201	357	1860	2243	3244
ERR1953585	212	127	202	358	1861	2244	3245
ERR1953532	212	127	202	358	1861	2244	3245
ERR1953565	366	128	203	359	1862	2245	3246
ERR1953562	366	128	203	359	1862	2245	3246
ERR1953614	163	129	204	360	1863	2246	3247
ERR1953616	nST122	130	205	361	1864	2247	3248
ERR1953619	#N/A	131	206	362	1865	2248	3249
ERR2008310	68	28	207	363	1866	2249	3250
ERR2008311	68	28	207	363	1867	2250	3251
ERR2008312	68	28	208	364	1868	2251	3252
ERR2008351	737	77	144	298	1869	2252	3253
ERR2008354	170	67	131	286	1769	2253	3254
ERR2008355	737	77	144	298	1870	2252	3255
ERR2008356	170	67	131	286	1770	2254	3256
ERR2008357	731	132	209	365	1871	2255	3257
ERR2008415	170	67	131	286	1770	2253	3258
ERR2008745	170	67	131	286	1770	2253	3258
ERR2008431	170	67	131	286	1770	2253	3258
ERR2008416	173	70	192	289	1872	2256	3259
ERR2008417	nST37	133	210	366	1873	2257	3260
ERR2008427	737	76	144	298	1874	2258	3261
ERR2008428	737	76	144	298	1875	2259	3262
ERR2008429	737	77	144	298	1876	2260	3263
ERR2008432	737	77	144	298	1877	2261	3264
ERR2008435	nST37	133	211	367	1878	2262	3265
ERR2008743	nST37	133	211	367	1879	2262	3266
ERR2008744	737	77	144	298	1880	2252	3267
ERR2008747	173	70	134	289	1881	2263	3268
ERR2008754	48	134	212	368	1882	2264	3269
ERR2008755	nST38	135	213	369	1883	2265	3270
ERR2008763	75	59	214	255	1884	2266	3271	Peru	South America
ERR2008764	nST39	72	215	370	1885	2267	3272
SRR4039812	48	134	212	368	1886	2268	3273	Brazil	South America	1978
ERR2008765	48	134	212	368	1886	2268	3273
ERR2008766	75	59	216	371	1887	2269	3274	El Salvador	South America
ERR2008767	731	73	217	365	1888	2270	3275
ERR2008768	nST40	73	218	372	1889	2271	3276
ERR2008769	nST40	135	213	369	1890	2272	3277
ERR2008770	nST41	136	219	373	1891	2273	3278
ERR2008771	48	134	212	368	1892	2274	3279
ERR2144799	nST44	137	220	374	1893	2275	3280
ERR2265676	nST45	3	6	12	824	2276	3281
ERR2525431	555	48	111	375	1894	2277	3282
ERR2632087	nST10	50	221	376	1895	2278	3283
ERR2632088	nST10	50	222	377	1896	2279	3284
ERR2632091	nST11	138	223	378	1897	2280	3285
ERR2632096	nST13	140	225	380	1898	2282	3286
ERR2632099	nST14	141	226	381	1899	2283	3287
ERR2632100	nST15	142	227	382	1900	2284	3288
ERR2632103	nST16	143	228	383	1901	2285	3289
ERR2632104	nST17	144	229	384	1902	2286	3290
ERR2632107	nST18	145	230	385	1903	2287	3291
ERR2632108	nST19	146	231	386	1904	2288	3292
ERR2632111	nST20	147	232	387	1905	2289	3293
ERR2632115	nST21	148	233	388	1906	2290	3294
ERR2632116	nST22	149	234	389	1907	2291	3295
ERR2632119	nST23	150	235	390	1908	2292	3296
ERR2632123	71	151	236	391	1909	2293	3297
ERR2632124	nST24	152	237	392	1910	2294	3298
ERR2632127	nST25	153	238	393	1911	2295	3299
ERR2632128	564	154	239	394	1912	2296	3300
ERR2632131	nST26	155	240	395	1913	2297	3301
ERR2632132	nST27	156	241	396	1914	2298	3302
ERR2632150	42	157	242	397	1915	2299	3303
ERR2632151	nST28	158	243	398	1916	2300	3304
ERR2632180	73	28	244	243	1917	2301	3305
ERR2632181	73	35	90	245	1918	2302	3306
ERR2632182	nST29	159	245	399	1919	2303	3307
ERR2668698	nST34	2	246	66	1920	2304	3308
ERR2668699	nST35	2	19	66	399	2305	3309
ERR2668707	794	160	247	400	1921	2306	3310
ERR2668727	nST36	161	248	401	1922	2307	3311
ERR2748091	nST30	2	19	57	900	2308	3312
ERR2748124	623	162	249	402	1923	2309	3313
ERR2748129	nST31	163	250	403	1924	2310	3314
ERR2748153	nST31	2	19	57	1925	2311	3315
ERR2748156	nST32	2	19	57	1926	2312	3316
ERR2748157	nST32	2	19	57	1927	2312	3317
ERR2748187	nST33	164	251	404	1928	2313	3318
ERR2748232	623	162	249	402	1929	2314	3319
ERR2748353	nST42	165	252	405	1930	2315	3320
ERR2748354	nST42	165	252	405	1931	2315	3321
ERR2748606	nST43	166	253	406	1932	2316	3322
ERR2748605	nST43	166	253	406	1932	2316	3322
ERR2760846	nST45	167	254	407	1933	2317	3323
ERR2760848	nST45	167	254	407	1933	2318	3324
ERR2760847	nST45	167	254	407	1933	2318	3324
ERR2760849	nST45	167	255	407	1934	2319	3325
ERR298221	nST67	168	256	408	1935	2320	3326
ERR298222	nST68	169	257	409	1936	2321	3327
ERR298223	nST68	55	118	272	1937	2131	3328
ERR298227	nST70	55	118	272	1937	2131	3328
ERR298224	nST69	170	258	410	1938	2322	3329
ERR298225	nST70	171	259	411	1939	2323	3330
ERR298228	nST71	172	260	412	1940	2324	3331
ERR298229	nST71	55	118	272	1941	2131	3332
ERR298230	nST71	55	118	272	1753	2131	3333
ERR298231	nST71	55	118	272	1753	2131	3334
ERR298232	nST71	55	118	272	1753	2131	3335
ERR298234	nST73	173	261	413	1942	2325	3336
ERR298235	nST72	174	262	414	1943	2326	3337
ERR298236	nST74	175	263	415	1944	2327	3338
ERR298237	nST75	176	264	416	1945	2328	3339
ERR298238	nST75	175	263	415	1946	2327	3340
ERR298240	886	177	265	417	1947	2329	3341
ERR298242	nST77	178	266	418	1948	2330	3342
ERR298243	nST76	179	267	419	1949	2331	3343
ERR298246	19	180	268	420	1950	2332	3344
ERR298247	nST78	181	269	421	1951	2333	3345
ERR298249	nST78	55	118	272	1952	2334	3346
ERR298251	nST79	182	270	422	1953	2335	3347
ERR298255	nST80	184	271	423	1954	2336	3348
ERR298258	355	185	272	424	1955	2337	3349
ERR298259	nST81	186	273	425	1956	2338	3350
ERR298260	nST81	186	273	425	1957	2339	3351
ERR298261	nST81	2	19	66	1958	2340	3352
ERR3269046	612	187	274	426	1959	2341	3353	Democratic Republic of the Congo	Africa	2015
ERR3269030	612	187	274	426	1959	2341	3353	Democratic Republic of the Congo	Africa	2015
ERR3269067	612	187	274	426	1959	2341	3354	Democratic Republic of the Congo	Africa	2017
ERR3269068	613	188	275	427	1960	2342	3355	Democratic Republic of the Congo	Africa	2015
ERR3269069	612	187	274	426	1959	2341	3356	Democratic Republic of the Congo	Africa	2015
ERR3771928	nST147	63	276	282	1961	2343	3357
ERR3771965	nST146	1	2	21	1962	2344	3358
ERR3771980	nST147	1	2	21	1963	2345	3359
ERR3772025	75	59	277	276	1964	2135	3360
ERR3772050	nST123	189	278	428	1965	2346	3361
ERR3772051	nST124	190	279	429	1966	2347	3362
ERR3772061	nST124	190	279	429	1967	2348	3363
ERR3772063	nST125	191	280	430	1968	2349	3364
ERR3772069	nST126	192	281	431	1969	2350	3365
ERR3772074	nST127	193	282	432	1970	2351	3366
ERR3772083	nST128	194	283	433	1971	2352	3367
ERR3772085	nST129	195	284	434	1972	2353	3368
ERR3772086	nST130	196	285	435	1973	2354	3369
ERR3772093	nST131	197	286	436	1974	2355	3370
ERR3772094	nST132	198	287	437	1975	2356	3371
ERR3772097	438	193	288	438	1976	2357	3372
ERR3772098	nST133	199	289	439	1977	2358	3373
ERR3772100	nST134	200	290	440	1978	2359	3374
ERR3772108	nST134	199	289	441	1979	2360	3375
ERR3772144	nST143	199	289	441	1979	2360	3375
ERR3772109	nST135	201	291	442	1980	2361	3376
ERR3772111	729	60	123	277	1981	2362	3377
ERR3772118	nST136	190	279	444	1983	2364	3378
ERR3772124	nST137	203	293	445	1984	2365	3379
ERR3772125	nST138	204	294	446	1985	2366	3380
ERR3772127	nST139	205	295	447	1986	2367	3381
ERR3772130	nST140	206	296	448	1987	2368	3382
ERR3772132	nST141	207	297	449	1988	2369	3383
ERR3772133	nST142	208	298	450	1989	2370	3384
ERR3772137	nST143	209	299	451	1990	2371	3385
ERR3772146	nST144	210	300	452	1991	2372	3386
ERR3772148	nST144	211	301	453	1992	2373	3387
ERR3772149	173	70	192	289	1993	2374	3388
ERR3772158	nST146	212	302	454	1994	2375	3389
ERR3772167	338	65	129	284	1995	2376	3390
ERR3772177	nST145	213	303	455	1996	2377	3391
ERR3772259	173	70	192	289	1997	2378	3392
ERR3772271	nST148	214	304	456	1998	2379	3393
ERR3772272	680	121	305	457	1999	2380	3394
ERR3772274	832	215	306	458	2000	2381	3395
ERR3772275	75	59	307	459	2001	2382	3396
ERR3772278	nST149	216	308	460	2002	2383	3397
ERR3772279	nST150	217	309	461	2003	2384	3398
ERR3772284	nST151	218	310	462	2004	2385	3399
ERR386634	330	219	311	463	2005	2386	3400
ERR386635	nST84	220	312	464	2006	2387	3401
ERR572603	nST91	220	312	464	2006	2387	3401
ERR386654	nST83	221	313	465	2007	2388	3402
ERR386671	88	26	314	466	2008	2389	3403
ERR386705	nST84	3	8	467	2009	2390	3404
ERR386714	nST86	220	312	464	2010	2391	3405
ERR386722	nST87	219	315	468	2011	2392	3406
ERR572711	nST91	219	315	468	2011	2392	3406
ERR386725	330	219	311	469	2012	2393	3407
ERR386732	nST88	222	316	470	2013	2394	3408
ERR572845	nST92	222	316	470	2013	2394	3408
ERR386735	nST82	220	312	464	2014	2395	3409
ERR572604	nST91	220	312	464	2014	2395	3409
ERR386756	nST86	220	312	464	2010	2396	3410
ERR572602	nST91	220	312	464	2010	2396	3410
ERR386771	nST86	224	317	471	2015	2397	3411
ERR425088	nST89	225	318	472	2016	2398	3412
ERR425093	nST89	225	318	472	2016	2398	3412
ERR425237	nST90	226	319	473	2017	2399	3413
ERR471142	nST91	227	320	474	2018	2400	3414
ERR572727	8	228	321	475	2019	2401	3415
ERR484736	8	228	321	475	2019	2401	3415
ERR568405	nST93	229	322	476	2020	2402	3416
ERR572669	73	28	323	245	2021	2403	3417
ERR572709	330	219	311	463	2005	2404	3418
ERR572717	nST91	219	315	468	2022	2405	3419
ERR572729	330	219	311	463	2023	2406	3420
ERR572741	nST91	220	312	464	2010	2407	3421
ERR572834	nST92	230	324	477	2024	2408	3422
ERR576972	nST93	1	325	478	2025	2409	3423
ERR579050	nST94	1	326	479	2026	2410	3424
ERR579319	nST93	1	325	478	2025	2411	3425
ERR579877	nST94	1	326	479	2027	2412	3426
ERR579986	nST95	2	327	105	2028	2413	3427
ERR632093	75	231	328	480	2029	2414	3428
ERR632096	75	59	102	481	2030	2415	3429
ERR632094	75	59	102	481	2030	2415	3429
ERR632095	75	231	328	480	2029	2416	3430	China	Asia
ERR773749	nST96	232	329	482	2031	2417	3431
ERR776113	73	31	97	243	1849	2418	3432
ERR976462	73	233	331	484	2033	2420	3433
ERR976490	48	134	212	368	2034	2421	3434
ERR976491	48	134	212	368	2035	2422	3435
ERR976509	542	234	332	485	2036	2423	3436
ERR998680	73	28	97	245	2037	2424	3437
ERR998706	nST97	3	4	98	711	2425	3438
SRR10012247	nST253	235	333	486	2038	2426	3439	United States of America	North America
SRR10012249	nST254	236	334	487	2039	2427	3440	United States of America	North America
SRR10012251	42	237	335	488	2040	2428	3441	United States of America	North America
SRR10012525	nST255	238	336	489	2041	2429	3442	United States of America	North America
SRR10038445	nST256	239	337	490	2042	2430	3443	United States of America	North America
SRR10038621	8	240	338	491	2043	2431	3444	United States of America	North America
SRR10070456	328	241	339	492	2044	2432	3445	United States of America	North America
SRR10072283	696	242	340	493	2045	2433	3446	United States of America	North America
SRR10072288	nST258	243	341	494	2046	2434	3447	United States of America	North America
SRR10072294	555	244	342	495	2047	2435	3448	United States of America	North America
SRR10072296	nST257	245	343	496	2048	2436	3449	United States of America	North America
SRR10085731	nST259	246	344	497	2049	2437	3450	United States of America	North America
SRR10085736	nST260	247	345	498	2050	2438	3451	United States of America	North America
SRR10092057	nST261	248	346	499	2051	2439	3452	United States of America	North America
SRR10099732	nST262	249	347	500	2052	2440	3453	United States of America	North America
SRR10099734	nST262	249	347	500	2052	2440	3453	United States of America	North America
SRR10124053	nST263	250	348	501	2053	2441	3454	United States of America	North America
SRR10125245	770	251	349	502	2054	2442	3455	United States of America	North America
SRR10137687	nST264	252	350	503	2055	2443	3456	United States of America	North America
SRR10152986	nST265	253	351	504	2056	2444	3457	United States of America	North America
SRR10153030	nST265	247	345	505	2057	2445	3458	United States of America	North America
SRR10153033	nST265	239	352	506	2058	2446	3459	United States of America	North America
SRR10180032	nST266	254	353	507	2059	2447	3460	United States of America	North America
SRR10387911	73	28	86	245	2060	2448	3461	Norway	Europe	2017
SRR10387914	73	28	86	245	2060	2449	3462	Norway	Europe	2017
SRR10441545	474	117	354	508	2061	2450	3463
SRR10441554	611	255	355	509	2062	2451	3464
SRR10441564	nST268	256	356	510	2063	2452	3465
SRR10441586	166	258	358	512	2065	2453	3466
SRR10520812	680	259	359	513	2066	2454	3467	Iraq	Asia	2017
SRR10531433	579	118	360	514	2067	2455	3468	United Kingdom	Europe	2019
SRR10531435	nST269	260	361	515	2068	2456	3469	United Kingdom	Europe	2019
SRR10852055	nST270	261	362	516	2069	2457	3470	United States of America	North America
SRR11032119	75	118	189	342	2070	2458	3471	South Africa	Africa	2019
SRR1201809	nST165	262	363	517	2071	2459	3472	Russia	Europe	2010
SRR1270116	729	60	364	518	2072	2460	3473	Haiti	North America	2012
SRR135539	nST160	263	365	519	2073	2461	3474
SRR135541	918	264	366	520	2074	2462	3475
SRR135542	739	265	367	521	2075	2463	3476
SRR135547	733	49	112	522	2076	2464	3477
SRR227305	740	266	368	523	2077	2465	3478
SRR227316	740	266	368	523	2077	2465	3478
SRR135602	740	266	368	523	2077	2465	3478
SRR135604	740	266	368	523	2077	2465	3478
SRR190873	740	266	368	523	2077	2465	3478
SRR191346	740	266	368	523	2077	2465	3478
SRR227331	740	266	368	523	2077	2465	3478
SRR341227	740	266	368	523	2077	2465	3478
SRR1573258	nST166	267	369	524	2078	2466	3479	United States of America	North America
SRR1587385	nST164	268	370	525	2079	2467	3480
SRR212959	736	269	371	526	2080	2468	3481
SRR221551	730	270	372	527	2081	2469	3482
SRR227317	nST162	271	373	528	2082	2470	3483
SRR227319	173	70	141	289	2083	2158	3484
SRR227328	740	266	368	523	2077	2465	3485
SRR227330	740	266	368	523	2084	2465	3486
SRR227332	740	266	368	523	2085	2471	3487
SRR2738124	75	272	374	529	2086	2472	3488	China	Asia	2007
SRR2738125	75	272	375	530	2087	2473	3489	China	Asia	2009
SRR2738126	170	273	376	531	2088	2474	3490	China	Asia	2011
SRR2738127	169	274	377	532	2089	2475	3491	China	Asia	2005
SRR2738128	169	274	378	533	2090	2476	3492	China	Asia	2009
SRR2738129	75	272	375	530	2091	2473	3493	China	Asia	2009
SRR2738130	75	272	379	534	2092	2477	3494	China	Asia	2009
SRR2738131	75	272	379	534	2092	2477	3494	China	Asia	2009
SRR2738132	75	272	379	534	2093	2478	3495	China	Asia	2009
SRR2738133	75	272	379	534	2092	2479	3496	China	Asia	2009
SRR2738134	75	272	379	534	2092	2480	3497	China	Asia	2009
SRR2738135	75	272	375	535	2094	2481	3498	China	Asia	2010
SRR2738136	75	272	375	529	2095	2482	3499	China	Asia	2005
SRR2814834	73	28	97	245	2096	2483	3500
SRR2815081	68	28	207	536	2097	2484	3501	India	Asia	1963
SRR2815176	nST166	268	370	525	2098	2485	3502	Germany	Europe
SRR3020419	nST166	2	19	209	2099	2486	3503	China	Asia	2003
SRR3020487	nST166	2	19	66	2100	2487	3504	China	Asia	1994
SRR3020553	nST166	2	19	209	2099	2488	3505	China	Asia	2003
SRR346331	733	49	112	522	2101	2489	3506
SRR346405	733	49	112	522	2101	2464	3507
SRR346406	740	266	368	523	2077	2465	3508
SRR346408	740	266	368	523	2102	2465	3509
SRR363852	736	269	371	526	2080	2490	3510
SRR350020	736	269	371	526	2080	2490	3510
SRR350630	737	76	142	296	2103	2159	3511
SRR4039802	nST167	40	380	254	2104	2491	3512	Bangladesh	Asia	1996
SRR4039803	75	59	102	537	2105	2492	3513	United States of America	North America	1980
SRR4039804	742	275	381	538	2106	2493	3514	United States of America	North America	1977
SRR4039805	nST168	40	380	254	2107	2494	3515	United States of America	North America	1979
SRR4039806	731	73	382	539	2108	2495	3516	United States of America	North America	1986
SRR4039807	75	59	102	537	2109	2496	3517	United States of America	North America	1986
SRR4039808	75	59	102	537	2105	2497	3518	United States of America	North America	1987
SRR4039809	731	276	383	540	2110	2498	3519	United States of America	North America	1974
SRR4039810	3	54	384	541	2111	2499	3520	Guam	Oceania	1974
SRR4039811	3	54	384	541	2112	2500	3521	Guam	Oceania	1974
SRR4039813	738	277	385	542	2113	2501	3522	Brazil	South America	1978
SRR4039814	28	183	386	543	2114	2502	3523	Bangladesh	Asia	2011
SRR4039817	nST170	279	388	545	2116	2503	3524	United States of America	North America	2000
SRR4039818	68	28	207	363	2117	2504	3525	Sudan	Africa
SRR4039819	734	280	389	546	2118	2505	3526	Mexico	North America	2007
SRR4039820	nST171	281	390	547	2119	2506	3527	Haiti	North America	2011
SRR4039821	nST167	74	138	293	2120	2507	3528	United States of America	North America
SRR4039822	735	282	391	548	2121	2508	3529	United States of America	North America
SRR4039823	nST168	283	392	549	2122	2509	3530	United States of America	North America	2009
SRR4039824	nST168	283	392	549	2123	2510	3531	United States of America	North America	2009
SRR4039825	75	284	102	537	2124	2511	3532	United States of America	North America	1978
SRR4039826	738	277	385	542	2113	2501	3533	United States of America	North America	1978
SRR4039827	75	284	102	537	2125	2512	3534	United States of America	North America	1986
SRR4097310	75	118	393	550	2126	2513	3535	Asia	China
SRR4097317	163	285	394	551	2127	2514	3536	China	Asia
SRR4097318	163	286	395	552	2128	2515	3537
SRR4097328	161	287	396	553	2129	2516	3538
SRR4097337	nST167	288	397	554	2130	2517	3539
SRR4432998	nST173	289	398	555	2131	2518	3540	United States of America	North America	2009
SRR4432999	nST174	290	399	556	2132	2519	3541	United States of America	North America	2009
SRR4433000	nST172	291	400	557	2133	2520	3542	United States of America	North America	2008
SRR4433001	750	292	401	558	2134	2521	3543	United States of America	North America	2008
SRR4433002	nST174	290	399	556	2132	2522	3544	United States of America	North America	2009
SRR491122	743	293	402	559	2135	2523	3545
SRR491160	73	28	86	262	1741	2117	3546
SRR491174	48	134	212	368	2136	2524	3547
SRR495601	nST163	294	403	560	2137	2525	3548
SRR5182236	nST175	245	343	496	2138	2526	3549	United States of America	North America
SRR531234	73	28	86	245	2060	2527	3550
SRR5460637	nST176	1	1	1	71	2528	3551	China	Asia	2014
SRR5462532	nST176	295	404	561	2139	2529	3552	China	Asia	2014
SRR5468082	nST176	295	404	561	2139	2529	3553	China	Asia	2014
SRR5808312	nST177	296	405	562	2140	2530	3554	United States of America	North America
SRR5808313	777	297	406	563	2141	2531	3555	United States of America	North America
SRR5820079	777	297	406	563	2141	2531	3555	United States of America	North America
SRR6027638	nST183	298	407	564	2142	2532	3556	Thailand	Asia	1985
SRR6027639	nST184	299	408	565	2143	2533	3557	Thailand	Asia	1985
SRR6027640	nST181	300	409	566	2144	2534	3558	Thailand	Asia	1985
SRR6027641	nST182	301	410	567	2145	2535	3559	Thailand	Asia	1985
SRR6027642	nST179	302	411	568	2146	2536	3560	Thailand	Asia	1985
SRR6027643	nST180	303	412	569	2147	2537	3561	Thailand	Asia	1985
SRR6027648	338	304	413	570	2148	2538	3562	India	Asia	1992
SRR6027650	177	70	414	571	2149	2539	3563	Japan	Asia	1980
SRR6027652	177	70	414	571	2150	2539	3564	Japan	Asia	1980
SRR6027657	177	70	414	571	2151	2540	3565	Japan	Asia	1980
SRR6027669	73	35	90	572	2152	2541	3566	Bangladesh	Asia	1986
SRR6027674	nST184	305	415	573	2153	2542	3567	Philippines	Asia	1961
SRR6027678	73	28	416	574	2154	2543	3568	Japan	Asia
SRR6027679	73	28	417	575	2155	2544	3569	Japan	Asia
SRR6027680	73	28	416	576	2156	2545	3570	Japan	Asia
SRR6027681	73	306	418	577	2157	2546	3571	Japan	Asia
SRR6027684	73	28	416	578	2158	2547	3572	Japan	Asia
SRR6027685	73	307	419	579	2159	2548	3573	Thailand	Asia
SRR6027711	nST178	305	420	573	2153	2549	3574	Malaysia	Asia	1961
SRR6027714	nST184	305	420	580	2153	2550	3575	Philippines	Asia	1961
SRR6027717	nST184	305	420	573	2153	2551	3576	Philippines	Asia	1961
SRR6038675	562	308	421	581	2160	2552	3577	United States of America	North America
SRR6058017	573	309	422	582	2161	2553	3578	United States of America	North America
SRR6058020	573	309	422	582	2161	2553	3578	United States of America	North America
SRR6058019	835	310	423	583	2162	2554	3579	United States of America	North America
SRR6058022	573	309	422	582	2161	2553	3580	United States of America	North America
SRR6371347	nST185	311	424	584	2163	2555	3581	United States of America	North America
SRR6384537	731	73	425	585	2164	2556	3582	United States of America	North America	2017
SRR6456907	nST186	312	426	586	2165	2557	3583	United States of America	North America
SRR6680684	770	313	427	587	2166	2558	3584	United States of America	North America
SRR6853661	835	314	428	588	2167	2559	3585	China	Asia	2010
SRR6853662	835	314	428	588	2168	2559	3586	China	Asia	2010
SRR6853663	162	315	429	589	2169	2560	3587	China	Asia	2007
SRR6934867	nST189	316	430	590	2170	2561	3588
SRR6934876	nST194	1	2	21	2171	2562	3589
SRR6934881	nST194	1	2	591	2172	2563	3590
SRR6934914	nST193	1	431	592	2173	2564	3591
SRR6934944	nST187	1	432	593	2174	2565	3592
SRR6934951	nST191	1	433	594	2175	2566	3593
SRR6934955	nST190	1	431	595	2176	2567	3594
SRR6934957	nST191	1	434	596	2177	2568	3595
SRR6934976	nST194	1	435	597	2178	2569	3596
SRR6934997	nST194	1	436	598	2179	2570	3597
SRR6935047	nST188	1	437	596	2180	2571	3598
SRR6935064	nST194	1	438	599	2181	2572	3599
SRR6935084	nST192	1	439	600	2182	2573	3600
SRR6935098	nST194	1	440	601	2183	2574	3601
SRR6935138	nST191	1	441	602	2184	2575	3602
SRR6935151	nST193	316	442	603	2185	2576	3603
SRR6935155	nST192	317	443	604	2186	2577	3604
SRR6935161	nST192	318	444	605	2187	2578	3605
SRR7062492	535	319	445	606	2188	2579	3606
SRR7062493	558	320	446	607	2189	2580	3607
SRR7062494	560	321	447	608	2190	2581	3608
SRR7062496	525	322	448	609	2191	2582	3609
SRR7062497	580	323	449	610	2192	2583	3610
SRR7062498	539	324	450	611	2193	2584	3611
SRR7062501	579	118	451	612	2194	2585	3612
SRR7062502	611	325	452	613	2195	2586	3613
SRR7062504	573	326	453	614	2196	2587	3614
SRR7062505	559	116	454	615	2197	2588	3615
SRR7062506	270	327	455	616	2198	2589	3616
SRR7062507	546	328	456	617	2199	2590	3617
SRR7062508	294	329	457	618	2200	2591	3618
SRR7062510	548	330	458	619	2201	2592	3619
SRR7062511	538	331	153	620	2202	2593	3620
SRR7062512	568	332	459	621	2203	2594	3621
SRR7062513	530	333	460	622	2204	2595	3622
SRR7062514	542	334	461	623	2205	2596	3623
SRR7062637	542	334	461	623	2205	2596	3623
SRR7062515	542	334	461	623	2206	2597	3624
SRR7062516	526	335	462	624	2207	2598	3625
SRR7062517	547	161	463	625	2208	2599	3626
SRR7062518	576	336	464	626	2209	2600	3627
SRR7062519	578	337	465	627	2210	2601	3628
SRR7062520	570	338	466	628	2211	2602	3629
SRR7062522	554	43	467	629	2212	2603	3630
SRR7062523	440	339	468	630	2213	2604	3631
SRR7062524	610	340	469	631	2214	2605	3632
SRR7062527	555	48	111	632	2215	2606	3633
SRR7062528	609	341	470	633	2216	2607	3634
SRR7062530	32	342	471	634	2217	2608	3635
SRR7062533	366	343	472	635	2218	2609	3636
SRR7062534	565	344	473	636	2219	2610	3637
SRR7062535	543	345	474	637	2220	2611	3638
SRR7062536	552	346	475	638	2221	2612	3639
SRR7062537	169	347	476	639	2222	2613	3640
SRR7062538	563	348	477	640	2223	2614	3641
SRR7062539	553	349	478	641	2224	2615	3642
SRR7062540	582	350	479	642	2225	2616	3643
SRR7062541	583	351	480	643	2226	2617	3644
SRR7062550	583	351	480	643	2226	2617	3644
SRR7062542	547	161	481	644	2227	2618	3645
SRR7062544	545	352	482	645	2228	2619	3646
SRR7062547	577	353	483	646	2229	2620	3647
SRR7062548	557	354	484	647	2230	2621	3648
SRR7647202	466	355	485	648	2231	2622	3649
SRR7062549	466	355	485	648	2231	2622	3649
SRR7062552	541	356	486	649	2232	2623	3650
SRR7062554	529	357	487	650	2233	2624	3651
SRR7647204	73	233	97	651	2234	2625	3652
SRR7062555	73	233	97	651	2234	2625	3652
SRR7062557	532	358	488	652	2235	2626	3653
SRR7062558	528	359	489	653	2236	2627	3654
SRR7062560	528	359	489	653	2236	2627	3654
SRR7062561	576	336	464	626	2237	2628	3655
SRR7062562	595	360	490	654	2238	2629	3656
SRR7062563	596	361	491	655	2239	2630	3657
SRR7062564	592	362	492	656	2240	2631	3658
SRR7062565	593	363	493	657	2241	2632	3659
SRR7062566	594	364	494	658	2242	2633	3660
SRR7062568	569	365	495	659	2243	2634	3661
SRR7062569	564	366	496	660	2244	2635	3662
SRR7062570	558	367	497	661	2245	2636	3663
SRR7062572	566	368	498	662	2246	2637	3664
SRR7062574	163	369	499	663	2247	2638	3665
SRR7062575	555	370	500	664	2248	2639	3666
SRR7062577	591	371	501	665	2249	2640	3667
SRR7062578	32	342	502	666	2250	2641	3668
SRR7062579	584	372	503	667	2251	2642	3669
SRR7062580	575	373	504	668	2252	2643	3670
SRR7062581	524	374	505	669	2253	2644	3671
SRR7062582	558	375	506	670	2254	2645	3672
SRR7062583	574	376	507	671	2255	2646	3673
SRR7062584	540	377	508	672	2256	2647	3674
SRR7062585	527	378	509	673	2257	2648	3675
SRR7062589	562	379	510	674	2258	2649	3676
SRR7062590	522	380	511	675	2259	2650	3677
SRR7062591	549	381	512	676	2260	2651	3678
SRR7062592	537	382	513	677	2261	2652	3679
SRR7062593	550	383	514	678	2262	2653	3680
SRR7062594	521	384	515	679	2263	2654	3681
SRR7062595	521	384	515	679	2263	2654	3681
SRR7062596	585	385	516	680	2264	2655	3682
SRR7062597	86	386	517	681	2265	2656	3683
SRR7062598	554	387	518	682	2266	2657	3684
SRR7062599	572	388	519	683	2267	2658	3685
SRR7062600	73	233	97	483	2268	2659	3686
SRR7062601	167	389	520	684	2269	2660	3687
SRR7062602	607	390	521	685	2270	2661	3688
SRR7062603	73	28	97	245	2271	2662	3689
SRR7062604	605	391	522	686	2272	2663	3690
SRR7062605	606	392	523	687	2273	2664	3691
SRR7062606	603	393	524	688	2274	2665	3692
SRR7062607	604	394	525	689	2275	2666	3693
SRR7062608	523	395	526	690	2276	2667	3694
SRR7062609	586	396	527	691	2277	2668	3695
SRR7062610	551	397	528	692	2278	2669	3696
SRR7062611	608	398	529	693	2279	2670	3697
SRR7062612	533	399	530	694	2280	2671	3698
SRR7062616	581	400	531	695	2281	2672	3699
SRR7062619	531	333	532	696	2282	2673	3700
SRR7062621	571	401	533	697	2283	2674	3701
SRR7062622	600	402	534	698	2284	2675	3702
SRR7062624	86	403	535	699	2285	2676	3703
SRR7062625	601	404	536	700	2286	2677	3704
SRR7062626	558	375	537	701	2287	2678	3705
SRR7062627	579	118	538	514	2288	2679	3706
SRR7062628	599	405	539	702	2289	2680	3707
SRR7062629	597	406	540	703	2290	2681	3708
SRR7062630	602	407	541	704	2291	2682	3709
SRR7062631	75	272	542	705	2292	2683	3710	England	Europe
SRR7062633	561	408	543	706	2293	2684	3711
SRR7062635	555	370	544	707	2294	2685	3712
SRR7062639	556	387	545	708	2295	2686	3713
SRR7062640	536	409	546	709	2296	2687	3714
SRR7062642	544	410	547	710	2297	2688	3715
SRR7089174	nST196	411	549	712	2299	2689	3716	United States of America	North America
SRR7089175	524	412	550	713	2300	2690	3717	United States of America	North America
SRR7162669	524	412	551	713	2301	2691	3718	United States of America	North America
SRR7532458	nST198	413	552	714	2303	2692	3719	United States of America	North America
SRR7551167	nST200	414	553	715	2304	2693	3720	United States of America	North America
SRR7551173	nST199	415	554	716	2305	2694	3721	United States of America	North America
SRR7610451	nST203	416	555	717	2306	2695	3722	United States of America	North America	2018
SRR7628885	nST201	417	556	718	2307	2696	3723	United States of America	North America
SRR7628906	735	418	391	719	2308	2697	3724	United States of America	North America
SRR7647160	631	419	557	720	2309	2698	3725
SRR7647161	630	420	558	721	2310	2699	3726
SRR7647163	626	421	559	722	2311	2700	3727
SRR7647164	625	422	560	723	2312	2701	3728
SRR7647165	624	423	561	724	2313	2702	3729
SRR7647166	623	424	562	725	2314	2703	3730
SRR7647167	629	425	563	726	2315	2704	3731
SRR7647168	628	426	564	727	2316	2705	3732
SRR7647169	627	427	565	728	2317	2706	3733
SRR7647170	73	28	97	245	2318	2707	3734
SRR8169142	697	428	566	729	2319	2708	3735
SRR7647171	697	428	566	729	2319	2708	3735
SRR7647172	704	429	567	730	2320	2709	3736
SRR7647173	270	430	568	731	2321	2710	3737
SRR7647174	632	431	569	732	2322	2711	3738
SRR7647179	328	432	570	733	2323	2712	3739
SRR7647178	328	432	570	733	2323	2712	3739
SRR7647180	703	433	571	734	2324	2713	3740
SRR7647182	411	434	572	735	2325	2714	3741
SRR7647206	616	435	573	736	2326	2715	3742
SRR7647183	616	435	573	736	2326	2715	3742
SRR7647184	15	436	574	737	2327	2716	3743
SRR7647185	619	437	575	738	2328	2717	3744
SRR7647186	620	438	576	739	2329	2718	3745
SRR7647187	621	439	577	740	2330	2719	3746
SRR7647188	604	394	578	741	2331	2720	3747
SRR7647190	622	440	579	742	2332	2721	3748
SRR7647191	14	441	580	743	2333	2722	3749
SRR7647192	698	442	581	744	2334	2723	3750
SRR7647193	699	443	582	745	2335	2724	3751
SRR7647194	701	444	583	746	2336	2725	3752
SRR7647195	700	445	584	747	2337	2726	3753
SRR7647196	86	386	517	748	2338	2727	3754
SRR7647197	702	446	585	749	2339	2728	3755
SRR7647200	598	447	586	750	2340	2729	3756
SRR7647203	73	28	97	245	2021	2662	3757
SRR7647205	615	448	587	751	2341	2730	3758
SRR7647207	nST202	449	588	752	2342	2731	3759
SRR7647430	680	450	589	753	2343	2732	3760	United States of America	North America
SRR7696551	nST206	451	590	754	2344	2733	3761	United States of America	North America	2018
SRR7696552	nST205	452	591	755	2345	2734	3762	United States of America	North America	2018
SRR7696553	438	453	592	756	2346	2735	3763	United States of America	North America	2018
SRR7725759	438	453	592	756	2346	2735	3763	United States of America	North America	2018
SRR7696574	nST204	454	593	757	2347	2736	3764	United States of America	North America	2018
SRR7696575	318	455	594	758	2348	2737	3765	United States of America	North America	2018
SRR7696576	nST204	454	593	757	2347	2738	3766	United States of America	North America	2018
SRR7696586	nST206	456	593	757	2347	2736	3767	United States of America	North America	2018
SRR7725760	nST207	456	593	757	2347	2736	3767	United States of America	North America	2018
SRR7702357	nST207	457	595	759	2349	2739	3768	United States of America	North America
SRR7722379	555	244	342	760	2350	2740	3769	United States of America	North America
SRR7757726	nST209	458	596	761	2351	2741	3770	United States of America	North America
SRR7757728	nST208	354	597	762	2352	2742	3771	United States of America	North America
SRR7781454	552	346	598	638	2353	2743	3772	United States of America	North America
SRR7791592	75	272	599	529	2354	2744	3773	Taiwan	Asia	2015
SRR7791605	75	272	599	529	2354	2744	3773	Taiwan	Asia	2015
SRR7791620	75	272	599	529	2354	2744	3773	Taiwan	Asia	2015
SRR7791593	75	272	375	529	2095	2745	3774	Taiwan	Asia	2013
SRR7791594	169	273	600	763	2355	2746	3775	Taiwan	Asia	2013
SRR7791597	75	272	601	529	2356	2747	3776	Taiwan	Asia	2012
SRR7791598	727	272	602	529	2357	2748	3777	Taiwan	Asia	2011
SRR7791599	75	272	375	529	2358	2749	3778	Taiwan	Asia	2011
SRR7791601	75	118	603	764	2359	2750	3779	Taiwan	Asia	2010
SRR7791602	726	272	604	765	2360	2751	3780	Taiwan	Asia	2010
SRR7791604	75	272	605	766	2361	2752	3781	Taiwan	Asia	2016
SRR7791606	75	272	605	767	2362	2753	3782	Taiwan	Asia	2018
SRR8668526	75	272	605	767	2362	2753	3782	Taiwan	Asia	2018
SRR7791607	75	272	375	529	2095	2754	3783	Taiwan	Asia	2009
SRR7791608	725	459	375	529	2363	2755	3784	Taiwan	Asia	2009
SRR7791609	724	70	414	571	2364	2756	3785	Taiwan	Asia	2006
SRR7791611	75	272	605	767	2365	2757	3786	Taiwan	Asia	2016
SRR7791612	75	272	605	768	2366	2758	3787	Taiwan	Asia	2016
SRR7791613	75	272	375	529	2367	2759	3788	Taiwan	Asia	2016
SRR7791614	75	272	375	529	2367	2759	3789	Taiwan	Asia	2016
SRR7791624	75	272	375	529	2367	2759	3789	Taiwan	Asia	2016
SRR7791615	75	272	375	529	2368	2760	3790	Taiwan	Asia	2013
SRR7791616	75	118	603	764	2359	2761	3791	Taiwan	Asia	2013
SRR7791617	75	272	599	529	2369	2744	3792	Taiwan	Asia	2014
SRR7791618	726	272	606	765	2370	2762	3793	Taiwan	Asia	2014
SRR7791619	75	272	605	768	2371	2758	3794	Taiwan	Asia	2014
SRR7791621	75	272	375	529	2095	2763	3795	Taiwan	Asia	2009
SRR7791622	75	272	607	769	2095	2764	3796	Taiwan	Asia	2010
SRR8668528	75	272	599	529	2372	2744	3797	Taiwan	Asia	2018
SRR7791623	75	272	599	529	2372	2744	3797	Taiwan	Asia	2016
SRR7791625	75	272	599	529	2354	2765	3798	Taiwan	Asia	2015
SRR7791627	75	272	375	770	2095	2766	3799	Taiwan	Asia	2012
SRR7791629	75	272	375	529	2373	2767	3800	Taiwan	Asia	2012
SRR7791630	75	272	375	529	2373	2768	3801	Taiwan	Asia	2012
SRR7791631	73	28	97	245	1849	2769	3802
SRR7791632	75	272	375	529	2374	2768	3803	Taiwan	Asia	2012
SRR7791634	75	272	605	767	2375	2770	3804	Taiwan	Asia	2017
SRR7791639	75	272	375	529	2095	2771	3805	Taiwan	Asia	2015
SRR7791641	75	272	375	529	2095	2771	3805	Taiwan	Asia	2015
SRR7791642	75	272	375	529	2095	2771	3805	Taiwan	Asia	2015
SRR7795398	nST210	460	608	771	2376	2772	3806	United States of America	North America
SRR7818135	nST211	461	609	772	2377	2773	3807	United States of America	North America
SRR7852156	nST212	462	610	773	2378	2774	3808	United States of America	North America
SRR7945812	nST214	463	611	774	2379	2775	3809	United States of America	North America
SRR7945816	nST213	464	612	775	2380	2776	3810	United States of America	North America
SRR7945819	328	465	613	776	2381	2777	3811	United States of America	North America
SRR7968351	nST215	466	614	777	2382	2778	3812	United States of America	North America
SRR7968355	nST215	466	614	777	2382	2778	3812	United States of America	North America
SRR7968352	295	467	615	778	2383	2779	3813	United States of America	North America
SRR7985087	nST216	468	616	779	2384	2780	3814	United States of America	North America
SRR7985088	8	469	617	780	2385	2781	3815	United States of America	North America
SRR7985089	nST217	470	618	781	2386	2782	3816	United States of America	North America
SRR8030296	328	241	619	782	2387	2783	3817	United States of America	North America
SRR8030300	nST218	471	620	783	2388	2784	3818	United States of America	North America
SRR8128072	nST219	472	621	784	2389	2785	3819	United States of America	North America
SRR8169143	711	473	622	785	2390	2786	3820
SRR8169144	705	474	623	786	2391	2787	3821
SRR8169145	706	475	624	787	2392	2788	3822
SRR8169146	707	476	625	788	2393	2789	3823
SRR8169147	708	477	626	789	2394	2790	3824
SRR8169148	616	478	627	790	2395	2791	3825
SRR8169150	710	479	628	791	2396	2792	3826
SRR8169151	709	480	629	792	2397	2793	3827
SRR8169152	75	118	630	793	2398	2794	3828	England	Europe
SRR8169154	969	481	631	794	2399	2795	3829
SRR8169155	438	193	632	795	2400	2796	3830
SRR8169156	5	482	633	796	2401	2797	3831
SRR8169159	713	483	634	797	2402	2798	3832
SRR8169161	712	484	635	798	2403	2799	3833
SRR8169163	714	485	636	799	2404	2800	3834
SRR8169164	65	486	637	800	2405	2801	3835
SRR8169165	32	342	638	801	2406	2802	3836
SRR8169167	716	488	640	803	2408	2804	3837
SRR8169168	717	489	641	804	2409	2805	3838
SRR8169170	715	490	642	805	2410	2806	3839
SRR8169171	611	255	355	509	2062	2807	3840
SRR8169172	604	394	525	689	2275	2808	3841
SRR8169173	718	491	643	806	2411	2809	3842
SRR8186504	nST220	492	644	807	2412	2810	3843	China	Asia
SRR8187076	295	493	645	808	2413	2811	3844	United States of America	North America
SRR8244364	nST221	494	646	809	2414	2812	3845	United States of America	North America
SRR8382972	nST224	496	647	811	2415	2813	3846	United States of America	North America
SRR8382973	nST222	193	648	812	2416	2814	3847	United States of America	North America
SRR8452455	nST229	497	649	814	2417	2815	3848	United States of America	North America
SRR8535047	nST228	498	650	815	2418	2816	3849	United States of America	North America	2018
SRR8535057	nST228	498	650	815	2418	2816	3849	United States of America	North America	2018
SRR8535054	nST228	498	650	815	2418	2816	3849	United States of America	North America	2018
SRR8535049	nST228	499	651	816	2419	2817	3850	United States of America	North America	2018
SRR8535154	nST229	499	651	816	2419	2817	3850	United States of America	North America	2018
SRR8535059	nST228	500	652	815	2420	2818	3851	United States of America	North America	2018
SRR8535124	nST228	501	653	817	2421	2819	3852	United States of America	North America	2018
SRR8535186	nST226	502	654	818	2422	2820	3853	United States of America	North America	2018
SRR8535187	nST228	502	654	818	2422	2820	3853	United States of America	North America	2018
SRR8535129	nST228	502	654	818	2422	2820	3853	United States of America	North America	2018
SRR8535141	nST227	501	653	817	2421	2821	3854	United States of America	North America	2018
SRR8535184	nST228	501	653	817	2421	2821	3855	United States of America	North America	2018
SRR8535170	nST229	501	653	817	2421	2821	3855	United States of America	North America	2018
SRR8535147	nST229	501	653	817	2421	2821	3855	United States of America	North America	2018
SRR8535149	nST229	501	653	817	2421	2821	3855	United States of America	North America	2018
SRR8535155	nST225	503	655	819	2423	2822	3856	United States of America	North America	2018
SRR8535175	nST227	503	655	819	2423	2822	3856	United States of America	North America	2018
SRR8535179	nST229	499	651	816	2419	2823	3857	United States of America	North America	2018
SRR8535181	nST229	500	652	815	2424	2824	3858	United States of America	North America	2018
SRR8535188	444	504	656	820	2425	2825	3859	United States of America	North America	2018
SRR8535191	nST228	502	654	818	2426	2820	3860	United States of America	North America	2018
SRR8535193	nST229	499	651	816	2419	2826	3861	United States of America	North America	2018
SRR8535198	444	504	656	820	2425	2825	3862	United States of America	North America	2018
SRR8535199	444	504	656	820	2425	2825	3863	United States of America	North America	2018
SRR8582859	835	505	657	821	2427	2827	3864	United States of America	North America
SRR8599080	nST230	506	658	822	2428	2828	3865	United States of America	North America
SRR8616819	73	28	659	823	2429	2829	3866	Russia	Europe
SRR8616820	73	28	97	824	2430	2830	3867	Russia	Europe
SRR8616821	73	28	660	825	2431	2831	3868	Russia	Europe
SRR8616822	73	28	416	576	2432	2832	3869	Russia	Europe
SRR8616823	73	507	660	826	2433	2833	3870	Russia	Europe
SRR8616824	73	28	660	827	2434	2834	3871	Russia	Europe
SRR8616825	73	28	661	823	2435	2835	3872	Russia	Europe
SRR8616826	73	28	97	245	2436	2836	3873	Russia	Europe
SRR8616827	73	28	660	828	2437	2837	3874	Russia	Europe
SRR8616828	73	508	662	829	2438	2838	3875	Russia	Europe
SRR8616829	73	28	86	245	1743	2839	3876	Russia	Europe
SRR8616830	73	28	91	245	2439	2840	3877	Russia	Europe
SRR8616831	73	28	660	830	2440	2841	3878	Russia	Europe
SRR8616832	73	28	663	245	2441	2842	3879	Russia	Europe
SRR8616833	73	28	664	831	2442	2843	3880	Russia	Europe
SRR8616834	73	28	97	832	2443	2844	3881	Russia	Europe
SRR8616835	73	28	91	243	2444	2845	3882	Russia	Europe
SRR8616836	73	28	665	833	2445	2846	3883	Russia	Europe
SRR8668513	75	272	666	834	2446	2847	3884	Taiwan	Asia	2018
SRR8668514	75	272	667	529	2447	2848	3885	Taiwan	Asia	2018
SRR8668516	723	509	668	835	2448	2849	3886	Taiwan	Asia	2002
SRR8668517	75	272	599	529	2449	2850	3887	Taiwan	Asia	2018
SRR8668520	75	272	669	836	2450	2851	3888	Taiwan	Asia	2015
SRR8668521	75	272	670	529	2447	2852	3889	Taiwan	Asia	2016
SRR8668522	728	272	375	529	2451	2853	3890	Taiwan	Asia	2013
SRR8668527	75	272	605	767	2452	2854	3891	Taiwan	Asia	2018
SRR8723290	nST231	510	671	837	2453	2855	3892	United States of America	North America
SRR8723291	nST233	511	672	838	2454	2856	3893	United States of America	North America
SRR8723293	nST232	512	673	839	2455	2857	3894	United States of America	North America
SRR8815666	nST234	513	674	840	2456	2858	3895	United States of America	North America
SRR8858729	543	345	675	841	2457	2859	3896	United States of America	North America
SRR8890816	nST235	514	676	842	2458	2860	3897	United States of America	North America
SRR8897546	nST236	515	677	843	2459	2861	3898	United States of America	North America
SRR9007135	nST237	516	678	844	2460	2862	3899	United States of America	North America	2019
SRR9007136	438	517	679	845	2461	2863	3900	United States of America	North America
SRR9028947	nST238	244	342	846	2462	2864	3901	United States of America	North America
SRR9028949	797	518	680	847	2463	2865	3902	United States of America	North America
SRR9028951	42	237	335	848	2464	2866	3903	United States of America	North America
SRR9099499	nST240	519	681	849	2465	2867	3904	United States of America	North America
SRR9099500	nST239	520	682	850	2466	2868	3905	United States of America	North America
SRR9157595	577	521	683	851	2467	2869	3906
SRR9157598	562	308	684	852	2468	2870	3907
SRR9157599	977	522	685	853	2469	2871	3908
SRR9157600	978	523	686	854	2470	2872	3909
SRR9157601	978	523	686	854	2470	2872	3909
SRR9157602	979	524	687	855	2471	2873	3910
SRR9157603	980	525	688	856	2472	2874	3911
SRR9157604	981	310	689	857	2473	2875	3912
SRR9157605	981	310	689	857	2473	2875	3912
SRR9157606	696	526	690	858	2474	2876	3913
SRR9157607	972	527	691	859	2475	2877	3914
SRR9157608	971	528	692	860	2476	2878	3915
SRR9157609	970	529	693	861	2477	2879	3916
SRR9157610	532	530	694	862	2478	2880	3917
SRR9157611	835	314	428	863	2479	2881	3918
SRR9157613	562	308	695	864	2480	2882	3919
SRR9157615	73	233	97	483	2481	2883	3920
SRR9157623	974	531	696	865	2482	2884	3921
SRR9157617	974	531	696	865	2482	2884	3921
SRR9157618	975	532	697	866	2483	2885	3922
SRR9157621	973	533	698	867	2484	2886	3923
SRR9157629	976	534	699	868	2485	2887	3924
SRR9157628	976	534	699	868	2485	2887	3924
SRR9157631	nST241	535	700	869	2486	2888	3925
SRR9158325	nST242	536	701	870	2487	2889	3926	United States of America	North America
SRR9201323	680	121	702	871	2488	2890	3927	United States of America	North America
SRR9201324	nST242	537	703	872	2489	2891	3928	United States of America	North America
SRR9265483	nST243	538	704	873	2490	2892	3929	United States of America	North America
SRR9596666	nST244	539	705	874	2491	2893	3930	United States of America	North America
SRR9597224	438	517	679	845	2461	2894	3931	United States of America	North America
SRR9641271	270	540	706	875	2492	2895	3932	United States of America	North America
SRR9641273	nST245	541	707	876	2493	2896	3933	United States of America	North America
SRR9641275	nST246	542	708	877	2494	2897	3934	United States of America	North America	2018
SRR9669716	nST246	354	597	762	2495	2898	3935	United States of America	North America
SRR9724323	nST246	543	614	878	2496	2899	3936	United States of America	North America
SRR9724456	696	242	340	879	2497	2900	3937	United States of America	North America
SRR9733756	nST247	544	709	880	2498	2901	3938	United States of America	North America
SRR9883187	nST249	545	710	881	2499	2902	3939	United States of America	North America
SRR9883200	nST248	237	711	882	2500	2903	3940	United States of America	North America
SRR9902227	nST250	546	712	883	2501	2904	3941	United States of America	North America
SRR9902401	8	547	338	884	2502	2905	3942	United States of America	North America
SRR9929364	604	394	713	885	2503	2906	3943	United States of America	North America
SRR9929365	nST251	548	714	886	2504	2907	3944	United States of America	North America
SRR9986033	nST252	549	715	887	2505	2908	3945	United States of America	North America
SRR9988124	680	121	716	888	2506	2909	3946	United States of America	North America
SRR9988241	711	550	717	889	2507	2910	3947	United States of America	North America
