# Supplementary material for: Multilevel Genome Typing Describes Short- and Long-Term Vibrio cholerae Molecular Epidemiology
Source: mSystems. 2021 Aug 24;6(4):e00134-21. doi: 10.1128/mSystems.00134-21 (PMC8407458; doi:10.1128/mSystems.00134-21)
Supplement: DATA SET S2 [file msystems.00134-21-sd002.xlsx]

## Sheet: Metadata
ID	MGT1	MGT2	MGT3	MGT4	MGT5	MGT6	MGT7	MGT8	Year	Short-Year	Number of Virulence Genes	ctxB_Identity%	tcpA_Identity%	ctxB_tcpA_Identity%	ctxB_Allele	tcpA_Allele	ctxB_tcpA_Allele
DRR068856	69	3	5	5	5	5	5	5	2013	2013	49	99.47	99.85	99.47-99.85	ctxB1	tcpA_A226G	ctxB1-tcpA_A226G
DRR068857	69	3	5	5	6	5	6	6	2013	2013	50	99.47	99.85	99.47-99.85	ctxB1	tcpA_A226G	ctxB1-tcpA_A226G
DRR069011	69	3	6	6	7	6	7	7	2007	2007	52	99.2	99.85	99.2-99.85	ctxB7	tcpA_A226G	ctxB7-tcpA_A226G
DRR069012	69	3	6	6	8	7	8	8	2007	2007	52	99.2	99.85	99.2-99.85	ctxB7	tcpA_A226G	ctxB7-tcpA_A226G
DRR069013	69	3	5	7	9	8	9	9	2007	2007	52	99.47	99.85	99.47-99.85	ctxB1	tcpA_A226G	ctxB1-tcpA_A226G
DRR069014	69	3	5	8	9	9	10	10	2007	2007	52	99.47	99.85	99.47-99.85	ctxB1	tcpA_A226G	ctxB1-tcpA_A226G
DRR069015	69	3	5	8	10	10	11	11	2007	2007	51	99.47	99.85	99.47-99.85	ctxB1	tcpA_A226G	ctxB1-tcpA_A226G
DRR069016	69	3	5	7	9	11	12	12	2007	2007	51	99.47	99.85	99.47-99.85	ctxB1	tcpA_A226G	ctxB1-tcpA_A226G
DRR069017	69	3	5	8	9	12	13	13	2007	2007	52	99.47	99.85	99.47-99.85	ctxB1	tcpA_A226G	ctxB1-tcpA_A226G
DRR069019	69	3	5	7	9	14	15	15	2007	2007	52	99.47	99.85	99.47-99.85	ctxB1	tcpA_A226G	ctxB1-tcpA_A226G
DRR069020	69	3	5	8	9	15	16	16	2007	2007	52	99.47	99.85	99.47-99.85	ctxB1	tcpA_A226G	ctxB1-tcpA_A226G
DRR069021	69	3	5	7	12	16	17	17	2008	2008	52	99.47	99.85	99.47-99.85	ctxB1	tcpA_A226G	ctxB1-tcpA_A226G
DRR069022	69	3	5	7	13	17	18	18	2008	2008	52	99.47	99.85	99.47-99.85	ctxB1	tcpA_A226G	ctxB1-tcpA_A226G
DRR069023	69	3	5	7	14	18	19	19	2008	2008	52	99.47	99.85	99.47-99.85	ctxB1	tcpA_A226G	ctxB1-tcpA_A226G
DRR069024	69	3	5	7	12	16	20	20	2008	2008	52	99.47	99.85	99.47-99.85	ctxB1	tcpA_A226G	ctxB1-tcpA_A226G
DRR069025	69	3	5	7	15	19	21	21	2008	2008	52	99.47	99.85	99.47-99.85	ctxB1	tcpA_A226G	ctxB1-tcpA_A226G
DRR069026	69	3	6	9	16	20	22	22	2008	2008	52	99.2	99.85	99.2-99.85	ctxB7	tcpA_A226G	ctxB7-tcpA_A226G
DRR069027	69	3	5	7	17	16	23	23	2008	2008	51	99.47	99.85	99.47-99.85	ctxB1	tcpA_A226G	ctxB1-tcpA_A226G
DRR069028	69	3	5	7	18	21	24	24	2008	2008	51	99.47	99.85	99.47-99.85	ctxB1	tcpA_A226G	ctxB1-tcpA_A226G
DRR069029	69	3	6	9	16	22	25	25	2008	2008	51	99.2	99.85	99.2-99.85	ctxB7	tcpA_A226G	ctxB7-tcpA_A226G
DRR069030	69	3	6	9	16	22	26	26	2009	2009	52	99.2	99.85	99.2-99.85	ctxB7	tcpA_A226G	ctxB7-tcpA_A226G
DRR069031	69	3	6	9	16	22	27	27	2009	2009	52	99.2	99.85	99.2-99.85	ctxB7	tcpA_A226G	ctxB7-tcpA_A226G
DRR069032	69	3	6	9	19	23	28	28	2009	2009	52	99.2	99.85	99.2-99.85	ctxB7	tcpA_A226G	ctxB7-tcpA_A226G
DRR069033	69	3	6	9	20	24	29	29	2009	2009	52	99.2	99.85	99.2-99.85	ctxB7	tcpA_A226G	ctxB7-tcpA_A226G
DRR069034	69	3	5	7	21	25	30	30	2009	2009	52	99.47	99.85	99.47-99.85	ctxB1	tcpA_A226G	ctxB1-tcpA_A226G
DRR069036	69	3	5	7	23	18	32	32	2009	2009	51	99.47	99.85	99.47-99.85	ctxB1	tcpA_A226G	ctxB1-tcpA_A226G
DRR069037	69	3	5	7	14	27	33	33	2009	2009	49	99.47	99.85	99.47-99.85	ctxB1	tcpA_A226G	ctxB1-tcpA_A226G
DRR069038	69	3	5	7	24	28	34	34	2009	2009	52	99.47	99.85	99.47-99.85	ctxB1	tcpA_A226G	ctxB1-tcpA_A226G
DRR069039	69	3	5	7	22	29	35	35	2009	2009	52	99.47	99.85	99.47-99.85	ctxB1	tcpA_A226G	ctxB1-tcpA_A226G
DRR069040	69	3	6	10	25	30	36	36	2010	2010	52	99.2	99.85	99.2-99.85	ctxB7	tcpA_A226G	ctxB7-tcpA_A226G
DRR069041	69	3	6	6	26	31	37	37	2010	2010	52	99.2	99.85	99.2-99.85	ctxB7	tcpA_A226G	ctxB7-tcpA_A226G
DRR069042	69	3	6	6	27	31	38	38	2010	2010	52	99.2	99.85	99.2-99.85	ctxB7	tcpA_A226G	ctxB7-tcpA_A226G
DRR069043	69	3	6	6	28	31	39	39	2010	2010	52	99.2	99.85	99.2-99.85	ctxB7	tcpA_A226G	ctxB7-tcpA_A226G
DRR069044	69	3	6	6	27	32	40	40	2010	2010	52	99.2	99.85	99.2-99.85	ctxB7	tcpA_A226G	ctxB7-tcpA_A226G
DRR069045	69	3	6	6	27	33	41	41	2010	2010	52	99.2	99.85	99.2-99.85	ctxB7	tcpA_A226G	ctxB7-tcpA_A226G
DRR069046	69	3	6	6	29	34	42	42	2010	2010	52	99.2	99.85	99.2-99.85	ctxB7	tcpA_A226G	ctxB7-tcpA_A226G
DRR069047	69	3	6	6	27	35	43	43	2010	2010	52	99.2	99.85	99.2-99.85	ctxB7	tcpA_A226G	ctxB7-tcpA_A226G
DRR069048	69	3	6	6	27	36	44	44	2010	2010	52	99.2	99.85	99.2-99.85	ctxB7	tcpA_A226G	ctxB7-tcpA_A226G
DRR069049	69	3	5	7	12	37	45	45	2010	2010	52	99.47	99.85	99.47-99.85	ctxB1	tcpA_A226G	ctxB1-tcpA_A226G
DRR069050	69	3	6	11	30	38	46	46	2011	2011	52	99.2	99.85	99.2-99.85	ctxB7	tcpA_A226G	ctxB7-tcpA_A226G
DRR069051	69	3	6	11	30	39	47	47	2011	2011	52	99.2	99.85	99.2-99.85	ctxB7	tcpA_A226G	ctxB7-tcpA_A226G
DRR069052	69	3	6	11	30	40	48	48	2011	2011	52	99.2	99.85	99.2-99.85	ctxB7	tcpA_A226G	ctxB7-tcpA_A226G
DRR069053	69	3	6	11	30	41	49	49	2011	2011	52	99.2	99.85	99.2-99.85	ctxB7	tcpA_A226G	ctxB7-tcpA_A226G
DRR069054	69	3	6	12	31	42	50	50	2011	2011	52	99.2	99.85	99.2-99.85	ctxB7	tcpA_A226G	ctxB7-tcpA_A226G
DRR069055	69	3	6	11	30	38	51	51	2011	2011	49	99.2	99.85	99.2-99.85	ctxB7	tcpA_A226G	ctxB7-tcpA_A226G
DRR069056	69	3	6	11	30	38	52	52	2011	2011	52	99.2	99.85	99.2-99.85	ctxB7	tcpA_A226G	ctxB7-tcpA_A226G
DRR069057	69	3	6	11	32	43	53	53	2011	2011	51	99.2	99.85	99.2-99.85	ctxB7	tcpA_A226G	ctxB7-tcpA_A226G
DRR069058	69	3	6	11	33	44	54	54	2011	2011	51	99.2	99.85	99.2-99.85	ctxB7	tcpA_A226G	ctxB7-tcpA_A226G
DRR069059	69	3	6	11	33	45	55	55	2011	2011	51	99.2	99.85	99.2-99.85	ctxB7	tcpA_A226G	ctxB7-tcpA_A226G
DRR069060	69	3	7	11	34	38	56	56	2012	2012	52	99.2	99.85	99.2-99.85	ctxB7	tcpA_A226G	ctxB7-tcpA_A226G
DRR069061	69	3	7	11	35	38	57	57	2012	2012	52	99.2	99.85	99.2-99.85	ctxB7	tcpA_A226G	ctxB7-tcpA_A226G
DRR069062	69	3	6	12	36	46	58	58	2012	2012	52	99.2	99.85	99.2-99.85	ctxB7	tcpA_A226G	ctxB7-tcpA_A226G
DRR069063	69	3	6	12	37	47	59	59	2012	2012	52	99.2	99.85	99.2-99.85	ctxB7	tcpA_A226G	ctxB7-tcpA_A226G
DRR069064	69	3	6	12	38	47	60	60	2012	2012	51	99.2	99.85	99.2-99.85	ctxB7	tcpA_A226G	ctxB7-tcpA_A226G
DRR069065	69	3	7	11	35	48	61	61	2012	2012	50	99.2	99.85	99.2-99.85	ctxB7	tcpA_A226G	ctxB7-tcpA_A226G
DRR069066	69	3	6	12	39	49	62	62	2012	2012	52	99.2	99.85	99.2-99.85	ctxB7	tcpA_A226G	ctxB7-tcpA_A226G
DRR069067	69	3	6	12	37	47	59	59	2012	2012	52	99.2	99.85	99.2-99.85	ctxB7	tcpA_A226G	ctxB7-tcpA_A226G
DRR069068	69	3	6	12	40	50	63	63	2012	2012	52	99.2	99.85	99.2-99.85	ctxB7	tcpA_A226G	ctxB7-tcpA_A226G
DRR069069	69	3	6	12	41	49	64	64	2012	2012	52	99.2	99.85	99.2-99.85	ctxB7	tcpA_A226G	ctxB7-tcpA_A226G
DRR069070	69	3	6	12	42	47	65	65	2013	2013	51	99.2	99.85	99.2-99.85	ctxB7	tcpA_A226G	ctxB7-tcpA_A226G
DRR069071	69	3	6	12	42	51	66	66	2013	2013	52	99.2	99.85	99.2-99.85	ctxB7	tcpA_A226G	ctxB7-tcpA_A226G
DRR069072	69	3	6	12	43	52	67	67	2013	2013	52	99.2	99.85	99.2-99.85	ctxB7	tcpA_A226G	ctxB7-tcpA_A226G
DRR069073	69	3	6	12	42	47	65	65	2013	2013	52	99.2	99.85	99.2-99.85	ctxB7	tcpA_A226G	ctxB7-tcpA_A226G
DRR069074	69	3	6	12	42	47	65	65	2013	2013	52	99.2	99.85	99.2-99.85	ctxB7	tcpA_A226G	ctxB7-tcpA_A226G
DRR069075	69	3	6	12	43	47	68	68	2013	2013	52	99.2	99.85	99.2-99.85	ctxB7	tcpA_A226G	ctxB7-tcpA_A226G
DRR069076	69	3	6	12	42	53	69	69	2013	2013	52	99.2	99.85	99.2-99.85	ctxB7	tcpA_A226G	ctxB7-tcpA_A226G
DRR069077	69	3	6	12	42	54	70	70	2013	2013	52	99.2	99.85	99.2-99.85	ctxB7	tcpA_A226G	ctxB7-tcpA_A226G
DRR069078	69	3	6	12	44	55	71	71	2013	2013	52	99.2	99.85	99.2-99.85	ctxB7	tcpA_A226G	ctxB7-tcpA_A226G
DRR069079	69	3	6	12	42	56	72	72	2013	2013	52	99.2	99.85	99.2-99.85	ctxB7	tcpA_A226G	ctxB7-tcpA_A226G
DRR069080	69	3	6	12	44	57	73	73	2014	2014	52	99.2	99.85	99.2-99.85	ctxB7	tcpA_A226G	ctxB7-tcpA_A226G
DRR069081	69	3	6	12	44	55	74	74	2014	2014	52	99.2	99.85	99.2-99.85	ctxB7	tcpA_A226G	ctxB7-tcpA_A226G
DRR069082	69	3	6	12	42	47	75	75	2014	2014	52	99.2	99.85	99.2-99.85	ctxB7	tcpA_A226G	ctxB7-tcpA_A226G
DRR069083	69	3	6	12	42	47	76	76	2014	2014	52	99.2	99.85	99.2-99.85	ctxB7	tcpA_A226G	ctxB7-tcpA_A226G
DRR069084	69	3	6	12	45	58	77	77	2014	2014	52	99.2	99.85	99.2-99.85	ctxB7	tcpA_A226G	ctxB7-tcpA_A226G
DRR069085	69	3	6	12	46	58	78	78	2014	2014	52	99.2	99.85	99.2-99.85	ctxB7	tcpA_A226G	ctxB7-tcpA_A226G
DRR069086	69	3	6	13	42	59	79	79	2014	2014	52	99.2	99.85	99.2-99.85	ctxB7	tcpA_A226G	ctxB7-tcpA_A226G
DRR069087	69	3	6	12	42	47	76	76	2014	2014	52	99.2	99.85	99.2-99.85	ctxB7	tcpA_A226G	ctxB7-tcpA_A226G
DRR069088	69	3	6	12	47	60	80	80	2014	2014	52	99.2	99.85	99.2-99.85	ctxB7	tcpA_A226G	ctxB7-tcpA_A226G
DRR069089	69	3	6	12	42	47	76	76	2014	2014	52	99.2	99.85	99.2-99.85	ctxB7	tcpA_A226G	ctxB7-tcpA_A226G
ERR018112	69	3	5	14	9	61	81	81	2006	2006	46	99.47	99.85	99.47-99.85	ctxB1	tcpA_A226G	ctxB1-tcpA_A226G
ERR018113	69	3	6	6	48	62	82	82	2001	2001	39	99.47	99.85	99.47-99.85	ctxB1	tcpA_A226G	ctxB1-tcpA_A226G
ERR018115	69	3	6	6	49	63	83	83	2001	2001	45	99.47	99.85	99.47-99.85	ctxB1	tcpA_A226G	ctxB1-tcpA_A226G
ERR019290	69	3	8	15	50	64	84	84	2007	2007	50	99.47	100	99.47-100	ctxB1	tcpA_el	ctxB1-tcpA_el
ERR019296	69	3	8	15	51	65	85	85	2005	2005	51	99.47	100	99.47-100	ctxB1	tcpA_el	ctxB1-tcpA_el
ERR019297	69	3	8	15	50	66	86	86	2005	2005	50	99.47	100	99.47-100	ctxB1	tcpA_el	ctxB1-tcpA_el
ERR025356	69	2	9	16	52	67	87	87	2005	2005	49	99.47	100	99.47-100	ctxB1	tcpA_el	ctxB1-tcpA_el
ERR025357	69	3	5	8	53	9	88	88	2007	2007	50	99.47	99.85	99.47-99.85	ctxB1	tcpA_A226G	ctxB1-tcpA_A226G
ERR025358	69	3	5	7	54	16	89	89	2007	2007	50	99.47	99.85	99.47-99.85	ctxB1	tcpA_A226G	ctxB1-tcpA_A226G
ERR025359	69	3	5	8	9	9	90	90	2007	2007	48	99.47	99.85	99.47-99.85	ctxB1	tcpA_A226G	ctxB1-tcpA_A226G
ERR025360	69	3	6	6	55	68	91	91	2007	2007	50	99.2	99.85	99.2-99.85	ctxB7	tcpA_A226G	ctxB7-tcpA_A226G
ERR025361	69	3	5	17	56	69	92	92	2004	2004	47	99.47	99.85	99.47-99.85	ctxB1	tcpA_A226G	ctxB1-tcpA_A226G
ERR025362	69	2	9	18	57	70	93	93	2004	2004	50	99.47	100	99.47-100	ctxB1	tcpA_el	ctxB1-tcpA_el
ERR025364	69	2	9	18	58	71	94	94	2003	2003	50	99.47	100	99.47-100	ctxB1	tcpA_el	ctxB1-tcpA_el
ERR025366	69	3	5	7	9	72	95	95	2007	2007	50	99.47	99.85	99.47-99.85	ctxB1	tcpA_A226G	ctxB1-tcpA_A226G
ERR025367	69	2	9	16	52	67	96	96	2005	2005	49	99.47	100	99.47-100	ctxB1	tcpA_el	ctxB1-tcpA_el
ERR025368	69	3	5	8	9	73	97	97	2007	2007	50	99.47	99.85	99.47-99.85	ctxB1	tcpA_A226G	ctxB1-tcpA_A226G
ERR025369	69	3	5	14	9	74	98	98	2006	2006	50	99.47	99.85	99.47-99.85	ctxB1	tcpA_A226G	ctxB1-tcpA_A226G
ERR025370	69	3	8	19	59	75	99	99	2009	2009	50	99.47	100	99.47-100	ctxB1	tcpA_el	ctxB1-tcpA_el
ERR025371	69	3	5	7	60	76	100	100	2007	2007	50	99.47	99.85	99.47-99.85	ctxB1	tcpA_A226G	ctxB1-tcpA_A226G
ERR025372	69	3	5	14	9	61	81	81	2007	2007	50	99.47	99.85	99.47-99.85	ctxB1	tcpA_A226G	ctxB1-tcpA_A226G
ERR025373	69	3	6	6	61	77	101	101	2001	2001	50	99.47	99.7	99.47-99.7	ctxB1	tcpA_A226G	ctxB1-tcpA_A226G
ERR025374	69	3	6	6	62	78	102	102	2005	2005	50	99.2	99.85	99.2-99.85	ctxB7	tcpA_A226G	ctxB7-tcpA_A226G
ERR025375	69	3	5	7	63	79	103	103	2007	2007	48	99.47	99.85	99.47-99.85	ctxB1	tcpA_A226G	ctxB1-tcpA_A226G
ERR025377	69	2	9	20	64	80	104	104	2005	2005	50	99.47	100	99.47-100	ctxB1	tcpA_el	ctxB1-tcpA_el
ERR025378	69	1	2	21	65	81	105	105	1991	1991	50	100	100	100-100	ctxB3	tcpA_el	ctxB3-tcpA_el
ERR025379	69	1	2	2	66	82	106	106	1980	1960-1990	50	100	100	100-100	ctxB3	tcpA_el	ctxB3-tcpA_el
ERR025381	69	1	2	22	67	83	107	107	1989	1960-1990	50	100	100	100-100	ctxB3	tcpA_el	ctxB3-tcpA_el
ERR025382	69	1	10	23	68	84	108	108	1957	1960-1990	48	100	100	100-100	ctxB3	tcpA_el	ctxB3-tcpA_el
ERR025383	69	2	3	24	69	85	109	109	1979	1960-1990	48	100	100	100-100	ctxB3	tcpA_el	ctxB3-tcpA_el
ERR025384	69	1	10	23	70	86	110	110	1977	1960-1990	50	100	100	100-100	ctxB3	tcpA_el	ctxB3-tcpA_el
ERR025385	69	1	1	1	71	87	111	111	1971	1960-1990	48	100	100	100-100	ctxB3	tcpA_el	ctxB3-tcpA_el
ERR025386	69	1	1	25	72	88	112	112	1979	1960-1990	50	100	100	100-100	ctxB3	tcpA_el	ctxB3-tcpA_el
ERR025388	69	1	2	21	65	89	113	113	1991	1991	51	100	100	100-100	ctxB3	tcpA_el	ctxB3-tcpA_el
ERR025389	69	1	2	21	73	81	114	114	1991	1991	50	100	100	100-100	ctxB3	tcpA_el	ctxB3-tcpA_el
ERR025390	69	1	2	21	65	81	115	115	1991	1991	50	100	100	100-100	ctxB3	tcpA_el	ctxB3-tcpA_el
ERR025392	69	2	9	26	74	90	116	116	1994	1994	50	99.47	100	99.47-100	ctxB1	tcpA_el	ctxB1-tcpA_el
ERR025393	69	3	6	6	75	91	117	117	2006	2006	48	99.47	99.85	99.47-99.85	ctxB1	tcpA_A226G	ctxB1-tcpA_A226G
ERR025395	69	3	6	6	49	63	83	118	2007	2007	50	99.47	99.85	99.47-99.85	ctxB1	tcpA_A226G	ctxB1-tcpA_A226G
ERR025396	69	2	3	3	76	92	118	119	1991	1991	50	100	100	100-100	ctxB3	tcpA_el	ctxB3-tcpA_el
ERR028074	69	3	8	27	77	93	119	120	2009	2009	52	99.47	100	99.47-100	ctxB1	tcpA_el	ctxB1-tcpA_el
ERR028076	69	3	8	27	77	93	119	120	2009	2009	48	99.47	100	99.47-100	ctxB1	tcpA_el	ctxB1-tcpA_el
ERR037741	69	3	8	15	96	110	149	153	2009	2009	52	99.47	100	99.47-100	ctxB1	tcpA_el	ctxB1-tcpA_el
ERR042733	69	2	9	26	117	129	200	217	1994	1994	50	99.47	100	99.47-100	ctxB1	tcpA_el	ctxB1-tcpA_el
ERR042738	69	2	9	26	119	131	205	222	1994	1994	50	99.47	100	99.47-100	ctxB1	tcpA_el	ctxB1-tcpA_el
ERR042745	69	1	2	2	125	137	212	229	1970	1960-1990	47	100	100	100-100	ctxB3	tcpA_el	ctxB3-tcpA_el
ERR042748	69	1	10	32	128	138	215	232	1970	1960-1990	51	100	100	100-100	ctxB3	tcpA_el	ctxB3-tcpA_el
ERR042749	69	1	2	2	129	140	216	233	1970	1960-1990	51	100	100	100-100	ctxB3	tcpA_el	ctxB3-tcpA_el
ERR042754	69	2	9	33	132	141	219	236	1992	1992	51	99.47	100	99.47-100	ctxB1	tcpA_el	ctxB1-tcpA_el
ERR044779	69	2	9	36	185	175	287	308	1991	1991	52	99.47	100	99.47-100	ctxB1	tcpA_el	ctxB1-tcpA_el
ERR044780	69	1	2	21	65	176	288	309	1991	1991	52	100	100	100-100	ctxB3	tcpA_el	ctxB3-tcpA_el
ERR044781	69	2	9	37	186	177	289	310	1991	1991	51	99.47	100	99.47-100	ctxB1	tcpA_el	ctxB1-tcpA_el
ERR044782	69	1	2	21	187	81	290	311	1992	1992	52	100	100	100-100	ctxB3	tcpA_el	ctxB3-tcpA_el
ERR044783	69	2	9	33	132	141	219	236	1992	1992	52	99.47	100	99.47-100	ctxB1	tcpA_el	ctxB1-tcpA_el
ERR044784	69	1	2	21	65	178	291	312	1993	1993	50	100	100	100-100	ctxB3	tcpA_el	ctxB3-tcpA_el
ERR044785	69	2	9	37	188	179	292	313	1993	1993	51	99.47	100	99.47-100	ctxB1	tcpA_el	ctxB1-tcpA_el
ERR044786	69	2	9	37	189	180	293	314	1993	1993	51	99.47	100	99.47-100	ctxB1	tcpA_el	ctxB1-tcpA_el
ERR044788	69	1	2	21	190	181	294	315	1995	1995	50	100	100	100-100	ctxB3	tcpA_el	ctxB3-tcpA_el
ERR044791	69	2	9	37	191	182	295	316	1997	1997	52	99.47	100	99.47-100	ctxB1	tcpA_el	ctxB1-tcpA_el
ERR044794	69	1	1	38	192	183	296	317	1996	1996	51	100	100	100-100	ctxB3	tcpA_el	ctxB3-tcpA_el
ERR044798	69	3	6	39	194	185	298	319	2009	2009	52	99.47	99.85	99.47-99.85	ctxB1	tcpA_A226G	ctxB1-tcpA_A226G
ERR044799	69	2	9	16	195	186	299	320	2009	2009	51	99.47	100	99.47-100	ctxB1	tcpA_el	ctxB1-tcpA_el
ERR044800	69	2	9	16	196	186	300	321	2009	2009	51	99.47	100	99.47-100	ctxB1	tcpA_el	ctxB1-tcpA_el
ERR051745	69	3	6	40	194	185	301	322	2010	2010	52	99.47	99.85	99.47-99.85	ctxB1	tcpA_A226G	ctxB1-tcpA_A226G
ERR051746	69	3	6	40	197	187	302	323	2010	2010	50	99.47	99.85	99.47-99.85	ctxB1	tcpA_A226G	ctxB1-tcpA_A226G
ERR051748	69	3	6	40	194	185	303	324	2010	2010	52	99.47	99.85	99.47-99.85	ctxB1	tcpA_A226G	ctxB1-tcpA_A226G
ERR051749	69	3	6	40	197	187	304	325	2010	2010	52	99.47	99.85	99.47-99.85	ctxB1	tcpA_A226G	ctxB1-tcpA_A226G
ERR051751	69	3	6	40	197	187	305	326	2010	2010	52	99.47	99.85	99.47-99.85	ctxB1	tcpA_A226G	ctxB1-tcpA_A226G
ERR051752	69	3	6	40	194	188	306	327	2010	2010	52	99.47	99.85	99.47-99.85	ctxB1	tcpA_A226G	ctxB1-tcpA_A226G
ERR051756	69	3	6	40	197	187	307	328	2010	2010	52	99.47	99.85	99.47-99.85	ctxB1	tcpA_A226G	ctxB1-tcpA_A226G
ERR051759	69	3	6	40	198	189	308	329	2010	2010	52	99.47	99.85	99.47-99.85	ctxB1	tcpA_A226G	ctxB1-tcpA_A226G
ERR051760	69	3	6	40	199	189	309	330	2010	2010	50	99.47	99.85	99.47-99.85	ctxB1	tcpA_A226G	ctxB1-tcpA_A226G
ERR051761	69	3	6	40	200	187	310	331	2010	2010	52	99.47	99.85	99.47-99.85	ctxB1	tcpA_A226G	ctxB1-tcpA_A226G
ERR051762	69	3	6	40	197	190	311	332	2010	2010	52	99.47	99.85	99.47-99.85	ctxB1	tcpA_A226G	ctxB1-tcpA_A226G
ERR051763	69	3	6	40	199	191	312	333	2010	2010	52	99.47	99.85	99.47-99.85	ctxB1	tcpA_A226G	ctxB1-tcpA_A226G
ERR051764	69	3	6	40	197	192	313	334	2010	2010	52	99.47	99.85	99.47-99.85	ctxB1	tcpA_A226G	ctxB1-tcpA_A226G
ERR051765	69	3	5	41	201	193	314	335	2010	2010	49	99.47	99.85	99.47-99.85	ctxB1	tcpA_A226G	ctxB1-tcpA_A226G
ERR051767	69	3	5	41	201	193	314	335	2010	2010	52	99.47	99.85	99.47-99.85	ctxB1	tcpA_A226G	ctxB1-tcpA_A226G
ERR051768	69	3	5	42	201	193	315	336	2010	2010	52	99.47	99.85	99.47-99.85	ctxB1	tcpA_A226G	ctxB1-tcpA_A226G
ERR051769	69	3	5	42	201	193	315	336	2010	2010	52	99.47	99.85	99.47-99.85	ctxB1	tcpA_A226G	ctxB1-tcpA_A226G
ERR051770	69	3	5	42	201	193	316	337	2010	2010	52	99.47	99.85	99.47-99.85	ctxB1	tcpA_A226G	ctxB1-tcpA_A226G
ERR051771	69	3	6	40	197	187	317	338	2010	2010	52	99.47	99.85	99.47-99.85	ctxB1	tcpA_A226G	ctxB1-tcpA_A226G
ERR051772	69	3	5	42	201	193	318	339	2010	2010	52	99.47	99.85	99.47-99.85	ctxB1	tcpA_A226G	ctxB1-tcpA_A226G
ERR051773	69	3	6	40	202	194	319	340	2010	2010	48	99.47	99.85	99.47-99.85	ctxB1	tcpA_A226G	ctxB1-tcpA_A226G
ERR051775	69	3	6	40	199	191	320	341	2010	2010	48	99.47	99.85	99.47-99.85	ctxB1	tcpA_A226G	ctxB1-tcpA_A226G
ERR051776	69	3	6	40	199	191	320	341	2010	2010	48	99.47	99.85	99.47-99.85	ctxB1	tcpA_A226G	ctxB1-tcpA_A226G
ERR051777	69	3	6	40	194	195	321	342	2010	2010	48	99.47	99.85	99.47-99.85	ctxB1	tcpA_A226G	ctxB1-tcpA_A226G
ERR051779	69	3	6	40	197	187	317	343	2010	2010	52	99.47	99.85	99.47-99.85	ctxB1	tcpA_A226G	ctxB1-tcpA_A226G
ERR051780	69	3	6	40	197	190	311	332	2010	2010	52	99.47	99.85	99.47-99.85	ctxB1	tcpA_A226G	ctxB1-tcpA_A226G
ERR051781	69	3	6	40	203	196	322	344	2010	2010	52	99.47	99.85	99.47-99.85	ctxB1	tcpA_A226G	ctxB1-tcpA_A226G
ERR051783	69	3	6	40	204	187	323	345	2010	2010	51	99.47	99.85	99.47-99.85	ctxB1	tcpA_A226G	ctxB1-tcpA_A226G
ERR051784	69	3	6	40	197	192	313	334	2010	2010	52	99.47	99.85	99.47-99.85	ctxB1	tcpA_A226G	ctxB1-tcpA_A226G
ERR051785	69	3	6	40	204	187	323	345	2010	2010	52	99.47	99.85	99.47-99.85	ctxB1	tcpA_A226G	ctxB1-tcpA_A226G
ERR051786	69	3	5	42	201	193	315	336	2010	2010	52	99.47	99.85	99.47-99.85	ctxB1	tcpA_A226G	ctxB1-tcpA_A226G
ERR051787	69	3	6	40	205	197	324	346	2010	2010	52	99.47	99.85	99.47-99.85	ctxB1	tcpA_A226G	ctxB1-tcpA_A226G
ERR051788	69	3	6	40	206	187	325	347	2010	2010	52	99.47	99.85	99.47-99.85	ctxB1	tcpA_A226G	ctxB1-tcpA_A226G
ERR051789	69	3	6	40	194	185	303	324	2010	2010	52	99.47	99.85	99.47-99.85	ctxB1	tcpA_A226G	ctxB1-tcpA_A226G
ERR051790	69	3	6	40	205	197	324	346	2010	2010	52	99.47	99.85	99.47-99.85	ctxB1	tcpA_A226G	ctxB1-tcpA_A226G
ERR1024518	69	3	18	53	319	321	507	536	2011	2011	52	99.47	100	99.47-100	ctxB1	tcpA_el	ctxB1-tcpA_el
ERR1024521	69	3	6	54	321	323	509	538	2014	2014	52	99.2	99.85	99.2-99.85	ctxB7	tcpA_A226G	ctxB7-tcpA_A226G
ERR1024524	69	3	6	54	322	323	511	540	2014	2014	52	99.2	99.85	99.2-99.85	ctxB7	tcpA_A226G	ctxB7-tcpA_A226G
ERR1024526	69	3	6	54	321	323	509	538	2014	2014	52	99.2	99.85	99.2-99.85	ctxB7	tcpA_A226G	ctxB7-tcpA_A226G
ERR108516	69	2	9	37	324	325	513	542	1998	1998	52	99.47	100	99.47-100	ctxB1	tcpA_el	ctxB1-tcpA_el
ERR108517	69	2	9	56	325	326	514	543	1999	1999	52	99.47	100	99.47-100	ctxB1	tcpA_el	ctxB1-tcpA_el
ERR108518	69	2	9	37	132	327	515	544	1999	1999	52	99.47	100	99.47-100	ctxB1	tcpA_el	ctxB1-tcpA_el
ERR108522	69	2	9	37	326	328	516	545	2000	2000	52	99.47	100	99.47-100	ctxB1	tcpA_el	ctxB1-tcpA_el
ERR108535	69	1	2	21	327	329	517	546	2004	2004	52	100	100	100-100	ctxB3	tcpA_el	ctxB3-tcpA_el
ERR108536	69	1	2	21	65	330	518	547	2005	2005	52	100	100	100-100	ctxB3	tcpA_el	ctxB3-tcpA_el
ERR108537	69	1	2	21	328	329	519	548	2006	2006	52	100	100	100-100	ctxB3	tcpA_el	ctxB3-tcpA_el
ERR114415	69	3	8	27	77	413	619	648	2009	2009	52	99.47	100	99.47-100	ctxB1	tcpA_el	ctxB1-tcpA_el
ERR114416	69	3	8	27	77	413	620	649	2009	2009	52	99.47	100	99.47-100	ctxB1	tcpA_el	ctxB1-tcpA_el
ERR114418	69	3	6	67	400	414	622	651	2009	2009	51	99.47	99.85	99.47-99.85	ctxB1	tcpA_A226G	ctxB1-tcpA_A226G
ERR117473	69	3	8	27	77	413	623	652	2010	2010	51	99.47	100	99.47-100	ctxB1	tcpA_el	ctxB1-tcpA_el
ERR117480	69	3	8	27	401	415	624	653	2009	2009	50	99.47	100	99.47-100	ctxB1	tcpA_el	ctxB1-tcpA_el
ERR117482	69	3	8	27	401	416	625	654	2009	2009	48	99.47	100	99.47-100	ctxB1	tcpA_el	ctxB1-tcpA_el
ERR117484	69	3	8	27	77	413	623	652	2010	2010	50	99.47	100	99.47-100	ctxB1	tcpA_el	ctxB1-tcpA_el
ERR117485	69	3	8	27	401	415	624	653	2010	2010	52	99.47	100	99.47-100	ctxB1	tcpA_el	ctxB1-tcpA_el
ERR117490	69	3	8	27	77	413	623	652	2010	2010	50	99.47	100	99.47-100	ctxB1	tcpA_el	ctxB1-tcpA_el
ERR117569	69	3	8	27	401	415	624	653	2010	2010	50	99.47	100	99.47-100	ctxB1	tcpA_el	ctxB1-tcpA_el
ERR117571	69	3	8	15	402	417	626	655	2010	2010	52	99.47	100	99.47-100	ctxB1	tcpA_el	ctxB1-tcpA_el
ERR117572	69	3	8	27	401	415	624	653	2009	2009	51	99.47	100	99.47-100	ctxB1	tcpA_el	ctxB1-tcpA_el
ERR117573	69	3	8	15	403	418	627	656	2010	2010	48	99.47	100	99.47-100	ctxB1	tcpA_el	ctxB1-tcpA_el
ERR117577	69	3	8	27	77	413	619	648	2010	2010	49	99.47	100	99.47-100	ctxB1	tcpA_el	ctxB1-tcpA_el
ERR117579	69	3	8	27	401	415	624	653	2007	2007	52	99.47	100	99.47-100	ctxB1	tcpA_el	ctxB1-tcpA_el
ERR117586	69	3	8	27	77	420	631	660	2010	2010	51	99.47	100	99.47-100	ctxB1	tcpA_el	ctxB1-tcpA_el
ERR117587	69	3	6	67	400	414	622	651	2010	2010	47	99.47	99.85	99.47-99.85	ctxB1	tcpA_A226G	ctxB1-tcpA_A226G
ERR117588	69	3	8	15	403	110	632	661	2010	2010	52	99.47	100	99.47-100	ctxB1	tcpA_el	ctxB1-tcpA_el
ERR117590	69	3	8	27	405	415	633	662	2010	2010	51	99.47	100	99.47-100	ctxB1	tcpA_el	ctxB1-tcpA_el
ERR117591	69	3	8	15	403	110	634	663	2010	2010	51	99.47	100	99.47-100	ctxB1	tcpA_el	ctxB1-tcpA_el
ERR117593	69	3	8	15	407	110	636	665	2007	2007	51	99.47	100	99.47-100	ctxB1	tcpA_el	ctxB1-tcpA_el
ERR117599	69	3	8	27	408	415	642	671	2010	2010	49	99.47	100	99.47-100	ctxB1	tcpA_el	ctxB1-tcpA_el
ERR117600	69	3	6	30	110	424	643	672	2009	2009	49	99.2	99.85	99.2-99.85	ctxB7	tcpA_A226G	ctxB7-tcpA_A226G
ERR117603	69	3	6	30	110	426	645	674	2009	2009	49	99.2	99.85	99.2-99.85	ctxB7	tcpA_A226G	ctxB7-tcpA_A226G
ERR117604	69	3	8	27	77	93	621	650	2009	2009	52	99.47	100	99.47-100	ctxB1	tcpA_el	ctxB1-tcpA_el
ERR117605	69	3	8	27	401	425	644	673	2009	2009	50	99.47	100	99.47-100	ctxB1	tcpA_el	ctxB1-tcpA_el
ERR117606	69	3	8	27	77	427	646	675	2008	2008	50	99.47	100	99.47-100	ctxB1	tcpA_el	ctxB1-tcpA_el
ERR117607	69	3	8	27	401	428	647	676	2009	2009	50	99.47	100	99.47-100	ctxB1	tcpA_el	ctxB1-tcpA_el
ERR117609	69	3	8	27	401	429	648	677	2009	2009	52	99.47	100	99.47-100	ctxB1	tcpA_el	ctxB1-tcpA_el
ERR117610	69	3	8	27	77	413	649	678	2009	2009	52	99.47	100	99.47-100	ctxB1	tcpA_el	ctxB1-tcpA_el
ERR117613	69	3	8	27	77	430	650	679	2009	2009	51	99.47	100	99.47-100	ctxB1	tcpA_el	ctxB1-tcpA_el
ERR1366100	69	3	6	54	110	431	651	680	2011	2011	50	99.2	99.85	99.2-99.85	ctxB7	tcpA_A226G	ctxB7-tcpA_A226G
ERR1366101	69	3	6	54	110	432	652	681	2011	2011	50	99.2	99.85	99.2-99.85	ctxB7	tcpA_A226G	ctxB7-tcpA_A226G
ERR1366102	69	3	6	54	110	431	653	682	2011	2011	52	99.2	99.85	99.2-99.85	ctxB7	tcpA_A226G	ctxB7-tcpA_A226G
ERR1366103	69	3	6	54	409	431	654	683	2011	2011	52	99.2	99.85	99.2-99.85	ctxB7	tcpA_A226G	ctxB7-tcpA_A226G
ERR1366104	69	3	6	54	410	431	655	684	2011	2011	52	99.2	99.85	99.2-99.85	ctxB7	tcpA_A226G	ctxB7-tcpA_A226G
ERR1366105	69	3	6	54	110	431	656	685	2011	2011	52	99.2	99.85	99.2-99.85	ctxB7	tcpA_A226G	ctxB7-tcpA_A226G
ERR1366106	69	3	6	54	410	431	655	684	2011	2011	52	99.2	99.85	99.2-99.85	ctxB7	tcpA_A226G	ctxB7-tcpA_A226G
ERR1366107	69	3	6	54	410	433	657	686	2011	2011	48	99.2	99.85	99.2-99.85	ctxB7	tcpA_A226G	ctxB7-tcpA_A226G
ERR1366108	69	3	6	54	410	431	655	684	2011	2011	52	99.2	99.85	99.2-99.85	ctxB7	tcpA_A226G	ctxB7-tcpA_A226G
ERR1366109	69	3	6	54	110	431	656	685	2011	2011	50	99.2	99.85	99.2-99.85	ctxB7	tcpA_A226G	ctxB7-tcpA_A226G
ERR1366110	69	3	6	54	410	431	658	687	2011	2011	52	99.2	99.85	99.2-99.85	ctxB7	tcpA_A226G	ctxB7-tcpA_A226G
ERR1366111	69	3	6	54	410	434	659	688	2011	2011	52	99.2	99.85	99.2-99.85	ctxB7	tcpA_A226G	ctxB7-tcpA_A226G
ERR1366112	69	3	6	54	410	431	655	684	2011	2011	50	99.2	99.85	99.2-99.85	ctxB7	tcpA_A226G	ctxB7-tcpA_A226G
ERR1366113	69	3	6	54	110	435	660	689	2011	2011	52	99.2	99.85	99.2-99.85	ctxB7	tcpA_A226G	ctxB7-tcpA_A226G
ERR1366114	69	3	6	54	110	436	661	690	2010	2010	52	99.2	99.85	99.2-99.85	ctxB7	tcpA_A226G	ctxB7-tcpA_A226G
ERR1366115	69	3	6	54	110	436	661	690	2010	2010	52	99.2	99.85	99.2-99.85	ctxB7	tcpA_A226G	ctxB7-tcpA_A226G
ERR1366116	69	3	6	54	110	436	661	690	2010	2010	52	99.2	99.85	99.2-99.85	ctxB7	tcpA_A226G	ctxB7-tcpA_A226G
ERR1366117	69	3	6	54	110	437	662	691	2010	2010	50	99.2	99.85	99.2-99.85	ctxB7	tcpA_A226G	ctxB7-tcpA_A226G
ERR1366118	69	3	6	54	110	438	663	692	2011	2011	52	99.2	99.85	99.2-99.85	ctxB7	tcpA_A226G	ctxB7-tcpA_A226G
ERR1366119	69	3	6	54	110	439	664	693	2011	2011	50	99.2	99.85	99.2-99.85	ctxB7	tcpA_A226G	ctxB7-tcpA_A226G
ERR1366120	69	3	6	54	110	431	656	685	2011	2011	52	99.2	99.85	99.2-99.85	ctxB7	tcpA_A226G	ctxB7-tcpA_A226G
ERR1366121	69	3	6	69	411	440	665	694	2010	2010	49	99.2	99.85	99.2-99.85	ctxB7	tcpA_A226G	ctxB7-tcpA_A226G
ERR1366122	69	3	6	54	110	436	661	690	2010	2010	51	99.2	99.85	99.2-99.85	ctxB7	tcpA_A226G	ctxB7-tcpA_A226G
ERR1366123	69	3	6	54	110	431	666	695	2010	2010	51	99.2	99.85	99.2-99.85	ctxB7	tcpA_A226G	ctxB7-tcpA_A226G
ERR1485207	69	2	9	18	417	446	672	701	2004	2004	52	99.47	100	99.47-100	ctxB1	tcpA_el	ctxB1-tcpA_el
ERR1485209	69	2	9	18	418	447	673	702	2004	2004	51	99.47	100	99.47-100	ctxB1	tcpA_el	ctxB1-tcpA_el
ERR1485211	69	2	9	72	419	448	674	703	2004	2004	51	99.47	100	99.47-100	ctxB1	tcpA_el	ctxB1-tcpA_el
ERR1485213	69	3	20	73	420	449	675	704	2005	2005	52	99.47	100	99.47-100	ctxB1	tcpA_el	ctxB1-tcpA_el
ERR1485215	69	3	20	73	420	449	675	704	2005	2005	50	99.47	100	99.47-100	ctxB1	tcpA_el	ctxB1-tcpA_el
ERR1485225	69	3	6	6	422	451	677	706	2010	2010	52	99.47	99.85	99.47-99.85	ctxB1	tcpA_A226G	ctxB1-tcpA_A226G
ERR1485227	69	3	6	6	423	452	678	707	2010	2010	52	99.47	99.85	99.47-99.85	ctxB1	tcpA_A226G	ctxB1-tcpA_A226G
ERR1485229	69	3	6	6	424	453	679	708	2010	2010	51	99.47	99.85	99.47-99.85	ctxB1	tcpA_A226G	ctxB1-tcpA_A226G
ERR1485231	69	3	6	6	425	454	680	709	2010	2010	50	99.47	99.85	99.47-99.85	ctxB1	tcpA_A226G	ctxB1-tcpA_A226G
ERR1485233	69	3	6	6	425	455	681	710	2010	2010	52	99.47	99.85	99.47-99.85	ctxB1	tcpA_A226G	ctxB1-tcpA_A226G
ERR1485235	69	3	6	74	426	456	682	711	2010	2010	52	99.47	99.85	99.47-99.85	ctxB1	tcpA_A226G	ctxB1-tcpA_A226G
ERR1485237	69	7	24	75	427	457	683	712	2010	2010	52	99.47	99.85	99.47-99.85	ctxB1	tcpA_A226G	ctxB1-tcpA_A226G
ERR1485239	69	3	6	6	428	458	684	713	2010	2010	52	99.47	99.85	99.47-99.85	ctxB1	tcpA_A226G	ctxB1-tcpA_A226G
ERR1485241	69	8	6	6	429	459	685	714	2010	2010	52	99.47	99.85	99.47-99.85	ctxB1	tcpA_A226G	ctxB1-tcpA_A226G
ERR1485245	69	9	25	76	430	460	686	715	2010	2010	50	99.47	99.85	99.47-99.85	ctxB1	tcpA_A226G	ctxB1-tcpA_A226G
ERR1485247	69	3	5	77	431	461	687	716	2010	2010	52	99.47	99.85	99.47-99.85	ctxB1	tcpA_A226G	ctxB1-tcpA_A226G
ERR1485249	69	3	5	78	432	462	688	717	2010	2010	52	99.47	99.85	99.47-99.85	ctxB1	tcpA_A226G	ctxB1-tcpA_A226G
ERR1485253	69	3	5	5	433	463	689	718	2010	2010	50	99.47	99.85	99.47-99.85	ctxB1	tcpA_A226G	ctxB1-tcpA_A226G
ERR1485255	69	3	5	5	434	463	690	719	2010	2010	50	99.47	99.85	99.47-99.85	ctxB1	tcpA_A226G	ctxB1-tcpA_A226G
ERR1485257	69	3	26	5	435	464	691	720	2010	2010	52	99.47	99.85	99.47-99.85	ctxB1	tcpA_A226G	ctxB1-tcpA_A226G
ERR1485261	69	3	5	5	437	463	693	722	2010	2010	52	99.47	99.85	99.47-99.85	ctxB1	tcpA_A226G	ctxB1-tcpA_A226G
ERR1485271	69	2	3	24	438	466	694	723	2000	2000	52	100	100	100-100	ctxB3	tcpA_el	ctxB3-tcpA_el
ERR1485273	69	2	19	66	439	467	695	724	1995	1995	50	100	100	100-100	ctxB3	tcpA_el	ctxB3-tcpA_el
ERR1485275	69	2	19	66	440	468	696	725	1995	1995	46	100	100	100-100	ctxB3	tcpA_el	ctxB3-tcpA_el
ERR1485277	69	2	19	66	441	469	697	726	1995	1995	52	100	100	100-100	ctxB3	tcpA_el	ctxB3-tcpA_el
ERR1485279	69	2	19	66	442	470	698	727	1995	1995	50	100	100	100-100	ctxB3	tcpA_el	ctxB3-tcpA_el
ERR1485281	69	2	19	66	443	471	699	728	1995	1995	50	100	100	100-100	ctxB3	tcpA_el	ctxB3-tcpA_el
ERR1485285	69	2	19	66	445	473	701	730	1995	1995	52	100	100	100-100	ctxB3	tcpA_el	ctxB3-tcpA_el
ERR1485287	69	2	19	66	446	474	702	731	1995	1995	52	100	100	100-100	ctxB3	tcpA_el	ctxB3-tcpA_el
ERR1485291	69	2	19	66	447	475	703	732	1994	1994	51	100	100	100-100	ctxB3	tcpA_el	ctxB3-tcpA_el
ERR1485293	69	10	19	66	448	476	704	733	1994	1994	50	100	100	100-100	ctxB3	tcpA_el	ctxB3-tcpA_el
ERR1485297	69	2	19	66	449	477	705	734	1994	1994	52	100	100	100-100	ctxB3	tcpA_el	ctxB3-tcpA_el
ERR1485307	69	3	5	5	450	5	706	735	2010	2010	52	99.47	99.85	99.47-99.85	ctxB1	tcpA_A226G	ctxB1-tcpA_A226G
ERR1485310	69	3	6	6	425	479	708	737	2010	2010	52	99.47	99.85	99.47-99.85	ctxB1	tcpA_A226G	ctxB1-tcpA_A226G
ERR163233	69	1	2	21	548	605	905	945	1991	1991	52	100	100	100-100	ctxB3	tcpA_el	ctxB3-tcpA_el
ERR163234	69	1	2	21	549	606	906	946	1991	1991	52	100	100	100-100	ctxB3	tcpA_el	ctxB3-tcpA_el
ERR163235	69	1	2	21	550	607	907	947	1991	1991	52	100	100	100-100	ctxB3	tcpA_el	ctxB3-tcpA_el
ERR163236	69	1	2	21	65	81	908	948	1991	1991	52	100	100	100-100	ctxB3	tcpA_el	ctxB3-tcpA_el
ERR163238	69	1	2	21	65	609	910	950	1992	1992	52	100	100	100-100	ctxB3	tcpA_el	ctxB3-tcpA_el
ERR163239	69	1	2	21	551	81	911	951	1992	1992	51	100	100	100-100	ctxB3	tcpA_el	ctxB3-tcpA_el
ERR163240	69	2	9	37	552	610	912	952	1993	1993	52	99.47	100	99.47-100	ctxB1	tcpA_el	ctxB1-tcpA_el
ERR163241	69	2	9	37	189	611	913	953	1994	1994	52	99.47	100	99.47-100	ctxB1	tcpA_el	ctxB1-tcpA_el
ERR163242	69	2	9	37	553	180	914	954	1994	1994	52	99.47	100	99.47-100	ctxB1	tcpA_el	ctxB1-tcpA_el
ERR163244	69	2	9	37	325	612	916	956	1995	1995	52	99.47	100	99.47-100	ctxB1	tcpA_el	ctxB1-tcpA_el
ERR163245	69	1	2	21	554	613	917	957	2004	2004	52	100	100	100-100	ctxB3	tcpA_el	ctxB3-tcpA_el
ERR163246	69	1	2	21	65	329	918	958	2004	2004	52	100	100	100-100	ctxB3	tcpA_el	ctxB3-tcpA_el
ERR163247	69	1	2	21	65	614	919	959	2004	2004	52	100	100	100-100	ctxB3	tcpA_el	ctxB3-tcpA_el
ERR163248	69	1	2	21	65	615	920	960	2004	2004	52	100	100	100-100	ctxB3	tcpA_el	ctxB3-tcpA_el
ERR163249	69	1	2	21	555	616	921	961	2007	2007	52	100	100	100-100	ctxB3	tcpA_el	ctxB3-tcpA_el
ERR163250	69	1	2	21	556	617	922	962	2007	2007	52	100	100	100-100	ctxB3	tcpA_el	ctxB3-tcpA_el
ERR163253	69	1	2	21	65	331	923	963	2008	2008	52	100	100	100-100	ctxB3	tcpA_el	ctxB3-tcpA_el
ERR163254	69	1	2	21	557	618	924	964	2008	2008	52	100	100	100-100	ctxB3	tcpA_el	ctxB3-tcpA_el
ERR163255	69	1	2	21	558	329	925	965	2008	2008	52	100	100	100-100	ctxB3	tcpA_el	ctxB3-tcpA_el
ERR163256	69	1	2	21	559	329	926	966	2008	2008	51	100	100	100-100	ctxB3	tcpA_el	ctxB3-tcpA_el
ERR163259	69	1	2	21	65	329	927	967	2010	2010	50	100	100	100-100	ctxB3	tcpA_el	ctxB3-tcpA_el
ERR163260	69	1	2	21	65	329	927	967	2010	2010	52	100	100	100-100	ctxB3	tcpA_el	ctxB3-tcpA_el
ERR163263	69	1	2	21	65	619	928	968	2010	2010	52	100	100	100-100	ctxB3	tcpA_el	ctxB3-tcpA_el
ERR163268	69	1	2	21	560	620	929	969	2010	2010	52	100	100	100-100	ctxB3	tcpA_el	ctxB3-tcpA_el
ERR163271	69	1	2	21	65	329	927	967	2010	2010	52	100	100	100-100	ctxB3	tcpA_el	ctxB3-tcpA_el
ERR164757	69	1	1	38	575	638	972	1021	1996	1996	52	100	100	100-100	ctxB3	tcpA_el	ctxB3-tcpA_el
ERR164758	69	1	1	38	576	639	973	1022	1996	1996	52	100	100	100-100	ctxB3	tcpA_el	ctxB3-tcpA_el
ERR164759	69	1	1	38	192	640	974	1023	1997	1997	52	100	100	100-100	ctxB3	tcpA_el	ctxB3-tcpA_el
ERR164760	69	1	1	38	192	641	975	1024	1997	1997	50	100	100	100-100	ctxB3	tcpA_el	ctxB3-tcpA_el
ERR164763	69	1	1	95	577	643	978	1027	1997	1997	51	100	100	100-100	ctxB3	tcpA_el	ctxB3-tcpA_el
ERR1767367	69	3	5	97	587	655	998	1047	2015	2015	52	99.47	99.85	99.47-99.85	ctxB1	tcpA_A226G	ctxB1-tcpA_A226G
ERR1767368	69	3	5	97	587	655	998	1047	2015	2015	52	99.47	99.85	99.47-99.85	ctxB1	tcpA_A226G	ctxB1-tcpA_A226G
ERR1767369	69	3	5	97	587	655	998	1047	2015	2015	52	99.47	99.85	99.47-99.85	ctxB1	tcpA_A226G	ctxB1-tcpA_A226G
ERR1877613	69	2	9	16	588	656	999	1048	2001	2001	52	99.47	100	99.47-100	ctxB1	tcpA_el	ctxB1-tcpA_el
ERR1877614	69	1	1	38	589	657	1000	1049	1998	1998	49	100	100	100-100	ctxB3	tcpA_el	ctxB3-tcpA_el
ERR1877615	69	1	1	38	589	658	1001	1050	1998	1998	50	100	100	100-100	ctxB3	tcpA_el	ctxB3-tcpA_el
ERR1877616	69	1	2	2	2	2	2	2	1992	1992	51	100	100	100-100	ctxB3	tcpA_el	ctxB3-tcpA_el
ERR1877617	69	1	1	38	590	659	1002	1051	1992	1992	50	100	100	100-100	ctxB3	tcpA_el	ctxB3-tcpA_el
ERR1877618	69	1	1	38	590	659	1003	1052	1992	1992	51	100	100	100-100	ctxB3	tcpA_el	ctxB3-tcpA_el
ERR1877636	69	1	2	21	591	660	1004	1053	1992	1992	52	100	100	100-100	ctxB3	tcpA_el	ctxB3-tcpA_el
ERR1877637	69	3	4	98	592	661	1005	1054	1999	1999	52	99.47	100	99.47-100	ctxB1	tcpA_el	ctxB1-tcpA_el
ERR1877638	69	3	8	27	593	662	1006	1055	2000	2000	52	99.47	100	99.47-100	ctxB1	tcpA_el	ctxB1-tcpA_el
ERR1877639	69	3	8	27	593	662	1006	1055	2000	2000	52	99.47	100	99.47-100	ctxB1	tcpA_el	ctxB1-tcpA_el
ERR1877640	69	3	8	87	594	663	1007	1056	2000	2000	52	99.47	100	99.47-100	ctxB1	tcpA_el	ctxB1-tcpA_el
ERR1877641	69	3	8	27	595	664	1008	1057	2000	2000	50	99.47	100	99.47-100	ctxB1	tcpA_el	ctxB1-tcpA_el
ERR1877642	69	3	8	27	595	665	1009	1058	2000	2000	52	99.47	100	99.47-100	ctxB1	tcpA_el	ctxB1-tcpA_el
ERR1877643	69	3	4	98	4	666	1010	1059	2000	2000	52	99.47	100	99.47-100	ctxB1	tcpA_el	ctxB1-tcpA_el
ERR1877644	69	3	8	87	596	667	1011	1060	2001	2001	52	99.47	100	99.47-100	ctxB1	tcpA_el	ctxB1-tcpA_el
ERR1877645	69	3	4	98	4	666	1012	1061	2000	2000	52	99.47	100	99.47-100	ctxB1	tcpA_el	ctxB1-tcpA_el
ERR1877646	69	3	4	81	597	668	1013	1062	2001	2001	52	99.47	100	99.47-100	ctxB1	tcpA_el	ctxB1-tcpA_el
ERR1877647	69	3	4	81	598	669	1014	1063	2001	2001	52	99.47	100	99.47-100	ctxB1	tcpA_el	ctxB1-tcpA_el
ERR1877648	69	3	8	87	599	670	1015	1064	2001	2001	50	99.47	100	99.47-100	ctxB1	tcpA_el	ctxB1-tcpA_el
ERR1877939	69	3	8	87	596	667	1011	1060	2000	2000	52	99.47	100	99.47-100	ctxB1	tcpA_el	ctxB1-tcpA_el
ERR1877940	69	3	8	87	600	667	1016	1065	2001	2001	52	99.47	100	99.47-100	ctxB1	tcpA_el	ctxB1-tcpA_el
ERR1877941	69	3	8	19	601	664	1017	1066	2001	2001	52	99.47	100	99.47-100	ctxB1	tcpA_el	ctxB1-tcpA_el
ERR1877942	69	3	8	19	601	664	1017	1067	2001	2001	52	99.47	100	99.47-100	ctxB1	tcpA_el	ctxB1-tcpA_el
ERR1877943	69	2	9	18	58	671	1018	1068	2001	2001	52	99.47	100	99.47-100	ctxB1	tcpA_el	ctxB1-tcpA_el
ERR1877944	69	3	4	98	602	672	1019	1069	2001	2001	52	99.47	100	99.47-100	ctxB1	tcpA_el	ctxB1-tcpA_el
ERR1877945	69	3	4	53	603	673	1020	1070	2001	2001	52	99.47	100	99.47-100	ctxB1	tcpA_el	ctxB1-tcpA_el
ERR1877946	69	3	4	53	603	674	1021	1071	2001	2001	52	99.47	100	99.47-100	ctxB1	tcpA_el	ctxB1-tcpA_el
ERR1877947	69	3	4	53	603	675	1022	1072	2001	2001	52	99.47	100	99.47-100	ctxB1	tcpA_el	ctxB1-tcpA_el
ERR1877948	69	3	4	98	604	672	1023	1073	2001	2001	52	99.47	100	99.47-100	ctxB1	tcpA_el	ctxB1-tcpA_el
ERR1877949	69	3	4	98	604	672	1024	1074	2001	2001	50	99.47	100	99.47-100	ctxB1	tcpA_el	ctxB1-tcpA_el
ERR1877950	69	3	4	53	603	676	1025	1075	2001	2001	52	99.47	100	99.47-100	ctxB1	tcpA_el	ctxB1-tcpA_el
ERR1877952	69	3	8	19	605	678	1027	1077	2001	2001	52	99.47	100	99.47-100	ctxB1	tcpA_el	ctxB1-tcpA_el
ERR1877953	69	3	8	15	606	679	1028	1078	2002	2002	52	99.47	100	99.47-100	ctxB1	tcpA_el	ctxB1-tcpA_el
ERR1877954	69	3	4	81	607	680	1029	1079	2002	2002	52	99.47	100	99.47-100	ctxB1	tcpA_el	ctxB1-tcpA_el
ERR1877956	69	3	4	53	608	682	1031	1081	2002	2002	50	99.47	100	99.47-100	ctxB1	tcpA_el	ctxB1-tcpA_el
ERR1877957	69	3	4	53	608	683	1032	1082	2002	2002	52	99.47	100	99.47-100	ctxB1	tcpA_el	ctxB1-tcpA_el
ERR1878088	69	3	4	81	607	680	1029	1079	2002	2002	52	99.47	100	99.47-100	ctxB1	tcpA_el	ctxB1-tcpA_el
ERR1878089	69	3	4	81	598	668	1033	1083	2002	2002	52	99.47	100	99.47-100	ctxB1	tcpA_el	ctxB1-tcpA_el
ERR1878090	69	3	8	27	593	684	1034	1084	2003	2003	52	99.47	100	99.47-100	ctxB1	tcpA_el	ctxB1-tcpA_el
ERR1878091	69	3	4	53	608	685	1035	1085	2003	2003	52	99.47	100	99.47-100	ctxB1	tcpA_el	ctxB1-tcpA_el
ERR1878092	69	3	4	99	609	686	1036	1086	2003	2003	52	99.47	100	99.47-100	ctxB1	tcpA_el	ctxB1-tcpA_el
ERR1878096	69	2	9	26	612	689	1039	1089	2003	2003	52	99.47	100	99.47-100	ctxB1	tcpA_el	ctxB1-tcpA_el
ERR1878097	69	3	8	27	593	684	1040	1090	2003	2003	52	99.47	100	99.47-100	ctxB1	tcpA_el	ctxB1-tcpA_el
ERR1878098	69	3	4	81	613	690	1041	1091	2003	2003	52	99.47	100	99.47-100	ctxB1	tcpA_el	ctxB1-tcpA_el
ERR1878099	69	3	4	81	613	690	1041	1091	2003	2003	52	99.47	100	99.47-100	ctxB1	tcpA_el	ctxB1-tcpA_el
ERR1878100	69	3	4	81	598	691	1042	1092	2003	2003	52	99.47	100	99.47-100	ctxB1	tcpA_el	ctxB1-tcpA_el
ERR1878102	69	3	4	81	614	668	1044	1094	2003	2003	52	99.47	100	99.47-100	ctxB1	tcpA_el	ctxB1-tcpA_el
ERR1878103	69	3	8	15	606	679	1028	1078	2003	2003	52	99.47	100	99.47-100	ctxB1	tcpA_el	ctxB1-tcpA_el
ERR1878104	69	3	8	15	606	679	1028	1078	2003	2003	52	99.47	100	99.47-100	ctxB1	tcpA_el	ctxB1-tcpA_el
ERR1878105	69	3	4	53	615	676	1045	1095	2004	2004	52	99.47	100	99.47-100	ctxB1	tcpA_el	ctxB1-tcpA_el
ERR1878106	69	3	4	53	615	676	1046	1096	2001	2001	52	99.47	100	99.47-100	ctxB1	tcpA_el	ctxB1-tcpA_el
ERR1878107	69	3	4	53	615	676	1047	1097	2002	2002	52	99.47	100	99.47-100	ctxB1	tcpA_el	ctxB1-tcpA_el
ERR1878108	69	3	4	53	615	676	1045	1095	2004	2004	52	99.47	100	99.47-100	ctxB1	tcpA_el	ctxB1-tcpA_el
ERR1878109	69	3	4	53	616	692	1048	1098	2004	2004	52	99.47	100	99.47-100	ctxB1	tcpA_el	ctxB1-tcpA_el
ERR1878110	69	3	4	53	608	693	1049	1099	2004	2004	52	99.47	100	99.47-100	ctxB1	tcpA_el	ctxB1-tcpA_el
ERR1878111	69	3	4	81	607	694	1050	1100	2004	2004	52	99.47	100	99.47-100	ctxB1	tcpA_el	ctxB1-tcpA_el
ERR1878112	69	3	4	81	607	695	1051	1101	2004	2004	52	99.47	100	99.47-100	ctxB1	tcpA_el	ctxB1-tcpA_el
ERR1878114	69	3	4	98	617	696	1052	1102	2004	2004	52	99.47	100	99.47-100	ctxB1	tcpA_el	ctxB1-tcpA_el
ERR1878115	69	3	4	81	607	694	1050	1100	2004	2004	52	99.47	100	99.47-100	ctxB1	tcpA_el	ctxB1-tcpA_el
ERR1878116	69	3	8	27	593	697	1053	1103	2004	2004	50	99.47	100	99.47-100	ctxB1	tcpA_el	ctxB1-tcpA_el
ERR1878117	69	3	4	81	607	694	1050	1100	2004	2004	52	99.47	100	99.47-100	ctxB1	tcpA_el	ctxB1-tcpA_el
ERR1878127	69	3	4	81	607	698	1054	1104	2004	2004	52	99.47	100	99.47-100	ctxB1	tcpA_el	ctxB1-tcpA_el
ERR1878128	69	3	4	53	615	676	1045	1095	2005	2005	52	99.47	100	99.47-100	ctxB1	tcpA_el	ctxB1-tcpA_el
ERR1878129	69	3	4	53	615	676	1045	1095	2005	2005	52	99.47	100	99.47-100	ctxB1	tcpA_el	ctxB1-tcpA_el
ERR1878130	69	3	4	53	618	699	1055	1105	2005	2005	52	99.47	100	99.47-100	ctxB1	tcpA_el	ctxB1-tcpA_el
ERR1878131	69	3	4	53	618	699	1055	1106	2005	2005	52	99.47	100	99.47-100	ctxB1	tcpA_el	ctxB1-tcpA_el
ERR1878132	69	3	8	27	593	700	1056	1107	2005	2005	47	99.47	100	99.47-100	ctxB1	tcpA_el	ctxB1-tcpA_el
ERR1878133	69	3	4	53	619	701	1057	1108	2005	2005	52	99.47	100	99.47-100	ctxB1	tcpA_el	ctxB1-tcpA_el
ERR1878134	69	3	4	53	619	701	1057	1108	2005	2005	51	99.47	100	99.47-100	ctxB1	tcpA_el	ctxB1-tcpA_el
ERR1878135	69	3	6	6	8	702	1058	1109	2005	2005	52	99.47	99.85	99.47-99.85	ctxB1	tcpA_A226G	ctxB1-tcpA_A226G
ERR1878136	69	3	8	19	620	703	1059	1110	2005	2005	52	99.47	100	99.47-100	ctxB1	tcpA_el	ctxB1-tcpA_el
ERR1878146	69	3	4	98	621	704	1060	1111	2005	2005	52	99.47	100	99.47-100	ctxB1	tcpA_el	ctxB1-tcpA_el
ERR1878147	69	3	4	98	621	704	1060	1111	2005	2005	52	99.47	100	99.47-100	ctxB1	tcpA_el	ctxB1-tcpA_el
ERR1878149	69	3	4	81	623	694	1062	1113	2006	2006	52	99.47	100	99.47-100	ctxB1	tcpA_el	ctxB1-tcpA_el
ERR1878150	69	3	4	81	607	706	1063	1114	2005	2005	50	99.47	100	99.47-100	ctxB1	tcpA_el	ctxB1-tcpA_el
ERR1878151	69	3	6	6	8	707	1064	1115	2006	2006	52	99.2	99.85	99.2-99.85	ctxB7	tcpA_A226G	ctxB7-tcpA_A226G
ERR1878152	69	3	4	53	615	708	1065	1116	2006	2006	52	99.47	100	99.47-100	ctxB1	tcpA_el	ctxB1-tcpA_el
ERR1878153	69	3	8	27	593	415	1066	1117	2006	2006	52	99.47	100	99.47-100	ctxB1	tcpA_el	ctxB1-tcpA_el
ERR1878154	69	3	8	27	593	415	1066	1117	2006	2006	52	99.47	100	99.47-100	ctxB1	tcpA_el	ctxB1-tcpA_el
ERR1878155	69	3	8	19	624	709	1067	1118	2006	2006	52	99.47	100	99.47-100	ctxB1	tcpA_el	ctxB1-tcpA_el
ERR1878544	69	3	18	53	625	710	1068	1119	2006	2006	52	99.47	100	99.47-100	ctxB1	tcpA_el	ctxB1-tcpA_el
ERR1878545	69	3	4	53	619	711	1069	1120	2006	2006	52	99.47	100	99.47-100	ctxB1	tcpA_el	ctxB1-tcpA_el
ERR1878546	69	3	18	53	461	712	1070	1121	2006	2006	52	99.47	100	99.47-100	ctxB1	tcpA_el	ctxB1-tcpA_el
ERR1878547	69	3	18	53	461	712	1070	1122	2006	2006	52	99.47	100	99.47-100	ctxB1	tcpA_el	ctxB1-tcpA_el
ERR1878548	69	3	6	6	8	7	1071	1123	2006	2006	52	99.2	99.85	99.2-99.85	ctxB7	tcpA_A226G	ctxB7-tcpA_A226G
ERR1878549	69	3	4	53	626	713	1072	1124	2007	2007	52	99.47	100	99.47-100	ctxB1	tcpA_el	ctxB1-tcpA_el
ERR1878551	69	3	8	27	593	415	1066	1117	2007	2007	52	99.47	100	99.47-100	ctxB1	tcpA_el	ctxB1-tcpA_el
ERR1878553	69	3	8	27	627	413	1074	1126	2007	2007	52	99.47	100	99.47-100	ctxB1	tcpA_el	ctxB1-tcpA_el
ERR1878554	69	3	8	27	627	413	1074	1126	2007	2007	52	99.47	100	99.47-100	ctxB1	tcpA_el	ctxB1-tcpA_el
ERR1878555	69	2	9	26	117	715	1075	1127	1994	1994	52	99.47	100	99.47-100	ctxB1	tcpA_el	ctxB1-tcpA_el
ERR1878556	69	3	4	81	628	716	1076	1128	2005	2005	52	99.47	100	99.47-100	ctxB1	tcpA_el	ctxB1-tcpA_el
ERR1878557	69	3	4	81	607	706	1077	1129	2006	2006	50	99.47	100	99.47-100	ctxB1	tcpA_el	ctxB1-tcpA_el
ERR1878558	69	3	4	81	628	716	1076	1128	2006	2006	52	99.47	100	99.47-100	ctxB1	tcpA_el	ctxB1-tcpA_el
ERR1878559	69	3	4	81	607	706	1077	1129	2005	2005	50	99.47	100	99.47-100	ctxB1	tcpA_el	ctxB1-tcpA_el
ERR1878560	69	2	9	26	117	131	1078	1130	1994	1994	52	99.47	100	99.47-100	ctxB1	tcpA_el	ctxB1-tcpA_el
ERR1878561	69	3	4	53	619	711	1069	1120	2007	2007	52	99.47	100	99.47-100	ctxB1	tcpA_el	ctxB1-tcpA_el
ERR1878562	69	3	4	53	619	717	1079	1131	2005	2005	52	99.47	100	99.47-100	ctxB1	tcpA_el	ctxB1-tcpA_el
ERR1878563	69	3	4	53	619	717	1079	1131	2005	2005	51	99.47	100	99.47-100	ctxB1	tcpA_el	ctxB1-tcpA_el
ERR1878565	69	3	18	53	630	719	1081	1133	2008	2008	52	99.47	100	99.47-100	ctxB1	tcpA_el	ctxB1-tcpA_el
ERR1878566	69	3	18	53	630	719	1081	1133	2008	2008	52	99.47	100	99.47-100	ctxB1	tcpA_el	ctxB1-tcpA_el
ERR1878569	69	3	8	19	633	722	1084	1136	2008	2008	52	99.47	100	99.47-100	ctxB1	tcpA_el	ctxB1-tcpA_el
ERR1878570	69	3	5	7	14	723	1085	1137	2008	2008	52	99.47	99.85	99.47-99.85	ctxB1	tcpA_A226G	ctxB1-tcpA_A226G
ERR1878571	69	3	4	101	634	724	1086	1138	2006	2006	52	99.47	100	99.47-100	ctxB1	tcpA_el	ctxB1-tcpA_el
ERR1878572	69	3	4	53	619	725	1087	1139	2006	2006	50	99.47	100	99.47-100	ctxB1	tcpA_el	ctxB1-tcpA_el
ERR1878573	69	3	4	53	635	726	1088	1140	2008	2008	52	99.47	100	99.47-100	ctxB1	tcpA_el	ctxB1-tcpA_el
ERR1878575	69	3	6	40	194	727	1089	1141	2009	2009	52	99.47	99.85	99.47-99.85	ctxB1	tcpA_A226G	ctxB1-tcpA_A226G
ERR1878576	69	3	6	40	194	185	962	1142	2009	2009	51	99.47	99.85	99.47-99.85	ctxB1	tcpA_A226G	ctxB1-tcpA_A226G
ERR1878577	69	3	6	40	194	185	1090	1143	2009	2009	52	99.47	99.85	99.47-99.85	ctxB1	tcpA_A226G	ctxB1-tcpA_A226G
ERR1878578	69	3	6	30	110	728	1091	1144	2009	2009	52	99.2	99.85	99.2-99.85	ctxB7	tcpA_A226G	ctxB7-tcpA_A226G
ERR1878579	69	3	6	30	110	728	1091	1144	2009	2009	52	99.2	99.85	99.2-99.85	ctxB7	tcpA_A226G	ctxB7-tcpA_A226G
ERR1878580	69	3	6	30	110	728	1091	1144	2009	2009	52	99.2	99.85	99.2-99.85	ctxB7	tcpA_A226G	ctxB7-tcpA_A226G
ERR1878583	69	3	6	30	110	728	1093	1146	2010	2010	52	99.2	99.85	99.2-99.85	ctxB7	tcpA_A226G	ctxB7-tcpA_A226G
ERR1878586	69	3	18	53	461	321	1094	1147	2010	2010	52	99.47	100	99.47-100	ctxB1	tcpA_el	ctxB1-tcpA_el
ERR1878587	69	3	18	53	461	321	1094	1147	2010	2010	52	99.47	100	99.47-100	ctxB1	tcpA_el	ctxB1-tcpA_el
ERR1878588	69	3	6	54	110	436	661	690	2010	2010	51	99.2	99.85	99.2-99.85	ctxB7	tcpA_A226G	ctxB7-tcpA_A226G
ERR1878589	69	3	6	30	636	728	1095	1148	2010	2010	52	99.2	99.85	99.2-99.85	ctxB7	tcpA_A226G	ctxB7-tcpA_A226G
ERR1878590	69	3	6	54	110	730	1096	1149	2010	2010	52	99.2	99.85	99.2-99.85	ctxB7	tcpA_A226G	ctxB7-tcpA_A226G
ERR1878591	69	3	6	54	110	730	1096	1150	2010	2010	52	99.2	99.85	99.2-99.85	ctxB7	tcpA_A226G	ctxB7-tcpA_A226G
ERR1878592	69	3	6	11	30	47	160	1151	2010	2010	52	99.2	99.85	99.2-99.85	ctxB7	tcpA_A226G	ctxB7-tcpA_A226G
ERR1878593	69	3	6	54	110	431	1097	1152	2011	2011	52	99.2	99.85	99.2-99.85	ctxB7	tcpA_A226G	ctxB7-tcpA_A226G
ERR1878594	69	3	6	54	637	431	1098	1153	2011	2011	50	99.2	99.85	99.2-99.85	ctxB7	tcpA_A226G	ctxB7-tcpA_A226G
ERR1878595	69	3	6	54	110	431	653	1154	2010	2010	52	99.2	99.85	99.2-99.85	ctxB7	tcpA_A226G	ctxB7-tcpA_A226G
ERR1878596	69	3	6	54	110	431	653	1154	2011	2011	52	99.2	99.85	99.2-99.85	ctxB7	tcpA_A226G	ctxB7-tcpA_A226G
ERR1878597	69	3	6	54	638	431	1099	1155	2011	2011	52	99.2	99.85	99.2-99.85	ctxB7	tcpA_A226G	ctxB7-tcpA_A226G
ERR1878598	69	3	6	54	110	436	661	690	2010	2010	52	99.2	99.85	99.2-99.85	ctxB7	tcpA_A226G	ctxB7-tcpA_A226G
ERR1878599	69	3	6	54	639	730	1100	1156	2011	2011	52	99.2	99.85	99.2-99.85	ctxB7	tcpA_A226G	ctxB7-tcpA_A226G
ERR1878600	69	3	6	54	639	730	1100	1156	2011	2011	52	99.2	99.85	99.2-99.85	ctxB7	tcpA_A226G	ctxB7-tcpA_A226G
ERR1878601	69	3	6	54	110	731	1101	1157	2011	2011	52	99.2	99.85	99.2-99.85	ctxB7	tcpA_A226G	ctxB7-tcpA_A226G
ERR1878604	69	3	4	81	455	732	1103	1159	2012	2012	52	99.47	100	99.47-100	ctxB1	tcpA_el	ctxB1-tcpA_el
ERR1878605	69	3	4	81	455	732	1104	1160	2012	2012	52	99.47	100	99.47-100	ctxB1	tcpA_el	ctxB1-tcpA_el
ERR1878609	69	3	6	54	543	735	1107	1163	2014	2014	52	99.2	99.85	99.2-99.85	ctxB7	tcpA_A226G	ctxB7-tcpA_A226G
ERR1878610	69	3	6	54	543	735	1108	1164	2014	2014	52	99.2	99.85	99.2-99.85	ctxB7	tcpA_A226G	ctxB7-tcpA_A226G
ERR1878611	69	3	6	30	110	728	1091	1165	2010	2010	52	99.2	99.85	99.2-99.85	ctxB7	tcpA_A226G	ctxB7-tcpA_A226G
ERR1878612	69	3	6	54	110	736	1109	1166	2010	2010	52	99.2	99.85	99.2-99.85	ctxB7	tcpA_A226G	ctxB7-tcpA_A226G
ERR1878614	69	1	10	32	643	738	1111	1168	1974	1960-1990	52	100	100	100-100	ctxB3	tcpA_el	ctxB3-tcpA_el
ERR1878615	69	2	3	3	644	739	1112	1169	1990	1960-1990	52	100	100	100-100	ctxB3	tcpA_el	ctxB3-tcpA_el
ERR1878616	69	2	3	3	645	740	1113	1170	1990	1960-1990	52	100	100	100-100	ctxB3	tcpA_el	ctxB3-tcpA_el
ERR1879384	69	1	2	22	646	741	1114	1171	1988	1960-1990	52	100	100	100-100	ctxB3	tcpA_el	ctxB3-tcpA_el
ERR1879386	69	3	8	87	648	743	1116	1173	1998	1998	52	99.47	100	99.47-100	ctxB1	tcpA_el	ctxB1-tcpA_el
ERR1879388	69	1	1	1	650	745	1118	1175	1981	1960-1990	52	100	100	100-100	ctxB3	tcpA_el	ctxB3-tcpA_el
ERR1879392	69	1	1	1	653	748	1121	1178	1985	1960-1990	52	100	100	100-100	ctxB3	tcpA_el	ctxB3-tcpA_el
ERR1879393	69	2	9	26	654	749	1122	1179	1994	1994	52	99.47	100	99.47-100	ctxB1	tcpA_el	ctxB1-tcpA_el
ERR1879429	69	2	9	36	655	750	1123	1180	1992	1992	51	99.47	100	99.47-100	ctxB1	tcpA_el	ctxB1-tcpA_el
ERR1879430	69	2	9	36	656	751	1124	1181	1991	1991	51	99.47	100	99.47-100	ctxB1	tcpA_el	ctxB1-tcpA_el
ERR1879432	69	2	9	26	651	752	1125	1182	1993	1993	51	99.47	100	99.47-100	ctxB1	tcpA_el	ctxB1-tcpA_el
ERR1879433	69	2	3	3	645	753	1126	1183	1990	1960-1990	52	100	100	100-100	ctxB3	tcpA_el	ctxB3-tcpA_el
ERR1879434	69	3	4	4	657	754	1127	1184	1994	1994	52	99.47	100	99.47-100	ctxB1	tcpA_el	ctxB1-tcpA_el
ERR1879435	69	1	2	22	658	755	1128	1185	1988	1960-1990	52	100	100	100-100	ctxB3	tcpA_el	ctxB3-tcpA_el
ERR1879437	69	1	2	22	659	757	1130	1187	1981	1960-1990	52	100	100	100-100	ctxB3	tcpA_el	ctxB3-tcpA_el
ERR1879438	69	2	9	26	651	131	1131	1188	1994	1994	52	99.47	100	99.47-100	ctxB1	tcpA_el	ctxB1-tcpA_el
ERR1879537	69	1	1	104	661	759	1133	1190	1985	1960-1990	50	100	100	100-100	ctxB3	tcpA_el	ctxB3-tcpA_el
ERR1879538	69	2	9	105	662	760	1134	1191	1993	1993	52	99.47	100	99.47-100	ctxB1	tcpA_el	ctxB1-tcpA_el
ERR1879540	69	3	8	106	606	762	1136	1193	1998	1998	52	99.47	100	99.47-100	ctxB1	tcpA_el	ctxB1-tcpA_el
ERR1879542	69	1	2	22	664	764	1138	1195	1988	1960-1990	52	100	100	100-100	ctxB3	tcpA_el	ctxB3-tcpA_el
ERR1879543	69	2	3	3	665	765	1139	1196	1998	1998	51	100	100	100-100	ctxB3	tcpA_el	ctxB3-tcpA_el
ERR1879544	69	2	3	3	666	766	1140	1197	1998	1998	52	100	100	100-100	ctxB3	tcpA_el	ctxB3-tcpA_el
ERR1879546	69	2	3	3	668	768	1142	1199	1990	1960-1990	52	100	100	100-100	ctxB3	tcpA_el	ctxB3-tcpA_el
ERR1879547	69	1	2	2	669	769	1143	1200	1990	1960-1990	52	100	100	100-100	ctxB3	tcpA_el	ctxB3-tcpA_el
ERR1879549	69	2	3	3	670	770	1144	1201	1991	1991	51	100	100	100-100	ctxB3	tcpA_el	ctxB3-tcpA_el
ERR1879550	69	2	3	3	671	771	1145	1202	1991	1991	52	100	100	100-100	ctxB3	tcpA_el	ctxB3-tcpA_el
ERR1879553	69	2	9	36	673	773	1147	1204	1992	1992	52	99.47	100	99.47-100	ctxB1	tcpA_el	ctxB1-tcpA_el
ERR1879554	69	1	2	21	674	81	1148	1205	1993	1993	50	100	100	100-100	ctxB3	tcpA_el	ctxB3-tcpA_el
ERR1879559	69	1	10	55	675	774	1149	1206	1971	1960-1990	52	100	100	100-100	ctxB3	tcpA_el	ctxB3-tcpA_el
ERR1879560	69	1	2	2	676	137	1150	1207	1970	1960-1990	52	100	100	100-100	ctxB3	tcpA_el	ctxB3-tcpA_el
ERR1879561	69	1	2	2	129	775	1151	1208	1970	1960-1990	52	100	100	100-100	ctxB3	tcpA_el	ctxB3-tcpA_el
ERR1879562	69	1	10	55	677	776	1152	1209	1962	1960-1990	52	100	100	100-100	ctxB3	tcpA_el	ctxB3-tcpA_el
ERR1879563	69	1	2	2	129	137	1153	1210	1970	1960-1990	52	100	100	100-100	ctxB3	tcpA_el	ctxB3-tcpA_el
ERR1879564	69	1	10	23	678	777	1154	1211	1961	1960-1990	52	100	100	100-100	ctxB3	tcpA_el	ctxB3-tcpA_el
ERR1879565	69	1	10	23	679	778	1155	1212	1961	1960-1990	52	100	100	100-100	ctxB3	tcpA_el	ctxB3-tcpA_el
ERR1879566	69	1	10	55	680	779	1156	1213	1964	1960-1990	52	100	100	100-100	ctxB3	tcpA_el	ctxB3-tcpA_el
ERR1879567	69	1	10	55	679	780	1157	1214	1963	1960-1990	52	100	100	100-100	ctxB3	tcpA_el	ctxB3-tcpA_el
ERR1879568	69	1	10	55	679	781	1158	1215	1965	1960-1990	52	100	100	100-100	ctxB3	tcpA_el	ctxB3-tcpA_el
ERR1879569	69	1	2	2	681	782	1159	1216	1970	1960-1990	52	100	100	100-100	ctxB3	tcpA_el	ctxB3-tcpA_el
ERR1879570	69	2	9	105	682	783	1160	1217	1993	1993	52	99.47	100	99.47-100	ctxB1	tcpA_el	ctxB1-tcpA_el
ERR1879571	69	2	3	24	683	784	1161	1218	1981	1960-1990	52	100	100	100-100	ctxB3	tcpA_el	ctxB3-tcpA_el
ERR1879572	69	2	3	3	684	785	1162	1219	1993	1993	52	100	100	100-100	ctxB3	tcpA_el	ctxB3-tcpA_el
ERR1879573	69	1	10	23	685	786	1163	1220	1963	1960-1990	51	100	100	100-100	ctxB3	tcpA_el	ctxB3-tcpA_el
ERR1879574	69	2	9	36	185	787	1164	1221	1991	1991	52	99.47	100	99.47-100	ctxB1	tcpA_el	ctxB1-tcpA_el
ERR1879575	69	2	3	3	686	788	1165	1222	1994	1994	52	100	100	100-100	ctxB3	tcpA_el	ctxB3-tcpA_el
ERR1879576	69	3	8	4	687	789	1166	1223	1994	1994	52	99.47	100	99.47-100	ctxB1	tcpA_el	ctxB1-tcpA_el
ERR1879577	69	2	9	26	651	131	1167	1224	1994	1994	52	99.47	100	99.47-100	ctxB1	tcpA_el	ctxB1-tcpA_el
ERR1879578	69	1	2	21	688	790	1168	1225	1994	1994	52	100	100	100-100	ctxB3	tcpA_el	ctxB3-tcpA_el
ERR1879579	69	1	2	21	689	791	1169	1226	1995	1995	52	100	100	100-100	ctxB3	tcpA_el	ctxB3-tcpA_el
ERR1879580	69	1	10	55	690	792	1170	1227	1973	1960-1990	52	100	100	100-100	ctxB3	tcpA_el	ctxB3-tcpA_el
ERR1879581	69	1	10	55	691	780	1171	1228	1966	1960-1990	52	100	100	100-100	ctxB3	tcpA_el	ctxB3-tcpA_el
ERR1879582	69	1	10	55	692	793	1172	1229	1968	1960-1990	52	100	100	100-100	ctxB3	tcpA_el	ctxB3-tcpA_el
ERR1879583	69	1	10	55	693	794	1173	1230	1969	1960-1990	52	100	100	100-100	ctxB3	tcpA_el	ctxB3-tcpA_el
ERR1879584	69	1	10	23	694	795	1174	1231	1973	1960-1990	52	100	100	100-100	ctxB3	tcpA_el	ctxB3-tcpA_el
ERR1879585	69	1	2	2	695	796	1175	1232	1974	1960-1990	52	100	100	100-100	ctxB3	tcpA_el	ctxB3-tcpA_el
ERR1879586	69	1	2	2	681	797	1176	1233	1974	1960-1990	52	100	100	100-100	ctxB3	tcpA_el	ctxB3-tcpA_el
ERR1879588	69	2	9	26	697	799	1178	1235	1995	1995	52	99.47	100	99.47-100	ctxB1	tcpA_el	ctxB1-tcpA_el
ERR1879593	69	2	9	26	698	800	1179	1236	1995	1995	52	99.47	100	99.47-100	ctxB1	tcpA_el	ctxB1-tcpA_el
ERR1879594	69	2	9	26	699	800	1180	1237	1995	1995	52	99.47	100	99.47-100	ctxB1	tcpA_el	ctxB1-tcpA_el
ERR1879595	69	2	3	3	700	785	1181	1238	1996	1996	52	100	100	100-100	ctxB3	tcpA_el	ctxB3-tcpA_el
ERR1879597	69	3	20	6	701	801	1182	1239	1996	1996	52	99.47	100	99.47-100	ctxB1	tcpA_el	ctxB1-tcpA_el
ERR1879598	69	3	4	4	702	802	1183	1240	1996	1996	52	99.47	100	99.47-100	ctxB1	tcpA_el	ctxB1-tcpA_el
ERR1879599	69	3	4	4	703	803	1184	1241	1996	1996	52	99.47	100	99.47-100	ctxB1	tcpA_el	ctxB1-tcpA_el
ERR1879600	69	2	3	3	700	785	1185	1242	1996	1996	52	100	100	100-100	ctxB3	tcpA_el	ctxB3-tcpA_el
ERR1879601	69	1	10	55	704	804	1186	1243	1966	1960-1990	52	100	100	100-100	ctxB3	tcpA_el	ctxB3-tcpA_el
ERR1879603	69	1	10	55	706	781	1188	1245	1965	1960-1990	52	100	100	100-100	ctxB3	tcpA_el	ctxB3-tcpA_el
ERR1879604	69	1	10	55	679	781	1189	1246	1965	1960-1990	52	100	100	100-100	ctxB3	tcpA_el	ctxB3-tcpA_el
ERR1879605	69	1	10	55	707	806	1190	1247	1965	1960-1990	52	100	100	100-100	ctxB3	tcpA_el	ctxB3-tcpA_el
ERR1879606	69	1	10	55	679	781	1191	1248	1965	1960-1990	52	100	100	100-100	ctxB3	tcpA_el	ctxB3-tcpA_el
ERR1879607	69	1	10	55	708	781	1192	1249	1965	1960-1990	52	100	100	100-100	ctxB3	tcpA_el	ctxB3-tcpA_el
ERR1879624	69	1	10	32	709	138	1193	1250	1970	1960-1990	52	100	100	100-100	ctxB3	tcpA_el	ctxB3-tcpA_el
ERR1879625	69	1	10	32	127	138	1194	1251	1970	1960-1990	52	100	100	100-100	ctxB3	tcpA_el	ctxB3-tcpA_el
ERR1879626	69	1	10	32	127	138	1194	1251	1970	1960-1990	52	100	100	100-100	ctxB3	tcpA_el	ctxB3-tcpA_el
ERR1879627	69	1	10	32	127	807	1195	1252	1970	1960-1990	52	100	100	100-100	ctxB3	tcpA_el	ctxB3-tcpA_el
ERR1879628	69	1	2	2	129	808	1196	1253	1970	1960-1990	52	100	100	100-100	ctxB3	tcpA_el	ctxB3-tcpA_el
ERR1879629	69	1	10	109	679	86	1197	1254	1962	1960-1990	52	100	100	100-100	ctxB3	tcpA_el	ctxB3-tcpA_el
ERR1879630	69	1	10	55	679	809	1198	1255	1964	1960-1990	52	100	100	100-100	ctxB3	tcpA_el	ctxB3-tcpA_el
ERR1879631	69	1	2	2	676	137	1199	1256	1970	1960-1990	52	100	100	100-100	ctxB3	tcpA_el	ctxB3-tcpA_el
ERR1879632	69	1	2	2	676	137	1200	1257	1970	1960-1990	52	100	100	100-100	ctxB3	tcpA_el	ctxB3-tcpA_el
ERR1879633	69	1	10	55	679	780	1201	1258	1963	1960-1990	52	100	100	100-100	ctxB3	tcpA_el	ctxB3-tcpA_el
ERR1879634	69	1	10	55	679	810	1202	1259	1964	1960-1990	52	100	100	100-100	ctxB3	tcpA_el	ctxB3-tcpA_el
ERR1879636	69	1	1	38	710	811	1203	1260	1997	1997	52	100	100	100-100	ctxB3	tcpA_el	ctxB3-tcpA_el
ERR1879637	69	3	20	6	48	812	1204	1261	1997	1997	52	99.47	100	99.47-100	ctxB1	tcpA_el	ctxB1-tcpA_el
ERR1879638	69	3	4	98	711	813	1205	1262	1998	1998	52	99.47	100	99.47-100	ctxB1	tcpA_el	ctxB1-tcpA_el
ERR1879644	69	2	9	110	712	814	1206	1263	1999	1999	52	99.47	100	99.47-100	ctxB1	tcpA_el	ctxB1-tcpA_el
ERR1879645	69	2	9	110	713	815	1207	1264	1999	1999	52	99.47	100	99.47-100	ctxB1	tcpA_el	ctxB1-tcpA_el
ERR1879646	69	3	4	98	4	816	1208	1265	1999	1999	52	99.47	100	99.47-100	ctxB1	tcpA_el	ctxB1-tcpA_el
ERR1879647	69	2	3	85	714	817	1209	1266	1999	1999	52	100	100	100-100	ctxB3	tcpA_el	ctxB3-tcpA_el
ERR1879648	69	3	20	6	715	818	1210	1267	1999	1999	52	99.47	100	99.47-100	ctxB1	tcpA_el	ctxB1-tcpA_el
ERR1879649	69	3	20	6	715	818	1210	1267	1999	1999	52	99.47	100	99.47-100	ctxB1	tcpA_el	ctxB1-tcpA_el
ERR1879650	69	2	3	85	716	819	1211	1268	1999	1999	52	100	100	100-100	ctxB3	tcpA_el	ctxB3-tcpA_el
ERR1879651	69	1	2	22	717	820	1212	1269	1993	1993	52	100	100	100-100	ctxB3	tcpA_el	ctxB3-tcpA_el
ERR1879652	69	2	3	3	645	785	1213	1270	1993	1993	50	100	100	100-100	ctxB3	tcpA_el	ctxB3-tcpA_el
ERR1879655	69	1	1	38	192	823	1216	1273	1997	1997	52	100	100	100-100	ctxB3	tcpA_el	ctxB3-tcpA_el
ERR1879656	69	3	4	98	711	824	1217	1274	1997	1997	52	99.47	100	99.47-100	ctxB1	tcpA_el	ctxB1-tcpA_el
ERR1879658	69	1	1	112	192	825	1218	1275	1997	1997	51	100	100	100-100	ctxB3	tcpA_el	ctxB3-tcpA_el
ERR1880761	69	1	1	112	719	826	1219	1276	1997	1997	52	100	100	100-100	ctxB3	tcpA_el	ctxB3-tcpA_el
ERR1880763	69	2	9	26	196	827	1220	1277	1997	1997	51	99.47	100	99.47-100	ctxB1	tcpA_el	ctxB1-tcpA_el
ERR1880764	69	1	1	38	720	828	1221	1278	1998	1998	52	100	100	100-100	ctxB3	tcpA_el	ctxB3-tcpA_el
ERR1880765	69	1	1	38	721	829	1222	1279	1998	1998	52	100	100	100-100	ctxB3	tcpA_el	ctxB3-tcpA_el
ERR1880766	69	3	8	87	606	830	1223	1280	1998	1998	51	99.47	100	99.47-100	ctxB1	tcpA_el	ctxB1-tcpA_el
ERR1880767	69	3	8	87	606	664	1224	1281	1998	1998	52	99.47	100	99.47-100	ctxB1	tcpA_el	ctxB1-tcpA_el
ERR1880768	69	2	9	26	722	827	1225	1282	2002	2002	51	99.47	100	99.47-100	ctxB1	tcpA_el	ctxB1-tcpA_el
ERR1880769	69	2	9	26	722	827	1225	1282	2002	2002	52	99.47	100	99.47-100	ctxB1	tcpA_el	ctxB1-tcpA_el
ERR1880770	69	3	4	53	723	686	1226	1283	2003	2003	50	99.47	100	99.47-100	ctxB1	tcpA_el	ctxB1-tcpA_el
ERR1880771	69	3	4	53	723	686	1227	1284	2003	2003	51	99.47	100	99.47-100	ctxB1	tcpA_el	ctxB1-tcpA_el
ERR1880772	69	3	4	81	724	831	1228	1285	2008	2008	50	99.47	100	99.47-100	ctxB1	tcpA_el	ctxB1-tcpA_el
ERR1880773	69	3	4	81	724	831	1229	1286	2008	2008	50	99.47	100	99.47-100	ctxB1	tcpA_el	ctxB1-tcpA_el
ERR1880774	69	2	9	26	725	832	1230	1287	2001	2001	52	99.47	100	99.47-100	ctxB1	tcpA_el	ctxB1-tcpA_el
ERR1880775	69	2	9	26	722	827	1231	1288	2001	2001	52	99.47	100	99.47-100	ctxB1	tcpA_el	ctxB1-tcpA_el
ERR1880776	69	2	9	26	726	827	1232	1289	2001	2001	52	99.47	100	99.47-100	ctxB1	tcpA_el	ctxB1-tcpA_el
ERR1880777	69	2	9	26	722	827	1233	1290	2001	2001	52	99.47	100	99.47-100	ctxB1	tcpA_el	ctxB1-tcpA_el
ERR1880778	69	2	9	26	727	833	1234	1291	2001	2001	51	99.47	100	99.47-100	ctxB1	tcpA_el	ctxB1-tcpA_el
ERR1880779	69	2	9	26	728	834	1235	1292	2001	2001	52	99.47	100	99.47-100	ctxB1	tcpA_el	ctxB1-tcpA_el
ERR1880780	69	2	9	26	728	834	1235	1292	2001	2001	52	99.47	100	99.47-100	ctxB1	tcpA_el	ctxB1-tcpA_el
ERR1880781	69	2	9	26	722	827	1225	1282	2001	2001	52	99.43	100	99.43-100	ctxB1	tcpA_el	ctxB1-tcpA_el
ERR1880782	69	2	9	16	729	835	1236	1293	2001	2001	52	99.47	100	99.47-100	ctxB1	tcpA_el	ctxB1-tcpA_el
ERR1880783	69	2	9	16	730	836	1237	1294	2001	2001	52	99.47	100	99.47-100	ctxB1	tcpA_el	ctxB1-tcpA_el
ERR1880784	69	2	9	16	730	836	1238	1295	2001	2001	52	99.47	100	99.47-100	ctxB1	tcpA_el	ctxB1-tcpA_el
ERR1880785	69	2	9	26	728	827	1239	1296	2001	2001	52	99.47	100	99.47-100	ctxB1	tcpA_el	ctxB1-tcpA_el
ERR1880786	69	1	2	2	731	837	1240	1297	1980	1960-1990	50	100	100	100-100	ctxB3	tcpA_el	ctxB3-tcpA_el
ERR1880787	69	2	9	16	730	836	1241	1298	2001	2001	52	99.47	100	99.47-100	ctxB1	tcpA_el	ctxB1-tcpA_el
ERR1880788	69	2	9	26	722	827	1242	1299	2001	2001	51	99.47	100	99.47-100	ctxB1	tcpA_el	ctxB1-tcpA_el
ERR1880789	69	2	9	26	732	827	1243	1300	1998	1998	52	99.43	100	99.43-100	ctxB1	tcpA_el	ctxB1-tcpA_el
ERR1880790	69	2	9	26	733	827	1244	1301	2001	2001	52	99.47	100	99.47-100	ctxB1	tcpA_el	ctxB1-tcpA_el
ERR1880791	69	1	2	2	731	838	1245	1302	1980	1960-1990	50	100	100	100-100	ctxB3	tcpA_el	ctxB3-tcpA_el
ERR1880792	69	1	2	2	731	839	1246	1303	1980	1960-1990	52	100	100	100-100	ctxB3	tcpA_el	ctxB3-tcpA_el
ERR1880795	69	3	4	4	736	842	1249	1306	1994	1994	51	99.47	100	99.47-100	ctxB1	tcpA_el	ctxB1-tcpA_el
ERR1880799	69	3	20	6	739	845	1252	1309	1996	1996	52	99.47	100	99.47-100	ctxB1	tcpA_el	ctxB1-tcpA_el
ERR1880800	69	3	20	6	740	846	1253	1310	1996	1996	52	99.47	100	99.47-100	ctxB1	tcpA_el	ctxB1-tcpA_el
ERR1880801	69	3	8	87	741	847	1254	1311	1997	1997	52	99.47	100	99.47-100	ctxB1	tcpA_el	ctxB1-tcpA_el
ERR1880802	69	3	20	6	48	848	1255	1312	1997	1997	52	99.47	100	99.47-100	ctxB1	tcpA_el	ctxB1-tcpA_el
ERR1880803	69	3	14	6	742	849	1256	1313	1995	1995	52	99.47	100	99.47-100	ctxB1	tcpA_el	ctxB1-tcpA_el
ERR1880805	69	3	4	4	744	851	1258	1315	1993	1993	52	99.47	100	99.47-100	ctxB1	tcpA_el	ctxB1-tcpA_el
ERR1880806	69	3	20	6	48	852	1259	1316	1994	1994	52	99.47	100	99.47-100	ctxB1	tcpA_el	ctxB1-tcpA_el
ERR1880807	69	3	20	6	745	853	1260	1317	1994	1994	52	99.47	100	99.47-100	ctxB1	tcpA_el	ctxB1-tcpA_el
ERR1880808	69	3	14	6	746	854	1261	1318	1995	1995	52	99.47	100	99.47-100	ctxB1	tcpA_el	ctxB1-tcpA_el
ERR1880809	69	3	20	6	747	855	1262	1319	2000	2000	52	99.47	100	99.47-100	ctxB1	tcpA_el	ctxB1-tcpA_el
ERR1880810	69	3	20	6	748	856	1263	1320	2000	2000	51	99.47	100	99.47-100	ctxB1	tcpA_el	ctxB1-tcpA_el
ERR1880811	69	3	20	6	749	857	1264	1321	1998	1998	52	99.47	100	99.47-100	ctxB1	tcpA_el	ctxB1-tcpA_el
ERR1880812	69	3	8	115	750	858	1265	1322	1998	1998	52	99.47	100	99.47-100	ctxB1	tcpA_el	ctxB1-tcpA_el
ERR1880814	69	3	14	52	751	860	1267	1324	2001	2001	50	99.47	100	99.47-100	ctxB1	tcpA_el	ctxB1-tcpA_el
ERR1880815	69	1	2	2	752	861	1268	1325	1975	1960-1990	52	100	100	100-100	ctxB3	tcpA_el	ctxB3-tcpA_el
ERR1880816	69	1	10	117	753	862	1269	1326	1980	1960-1990	51	100	100	100-100	ctxB3	tcpA_el	ctxB3-tcpA_el
ERR1880817	69	3	20	6	754	863	1270	1327	2002	2002	52	99.47	100	99.47-100	ctxB1	tcpA_el	ctxB1-tcpA_el
ERR1880818	69	3	14	52	334	864	1271	1328	2002	2002	52	99.47	100	99.47-100	ctxB1	tcpA_el	ctxB1-tcpA_el
ERR1880819	69	3	14	52	755	865	1272	1329	2003	2003	52	99.47	100	99.47-100	ctxB1	tcpA_el	ctxB1-tcpA_el
ERR1880820	69	3	20	6	756	866	1273	1330	2003	2003	52	99.47	100	99.47-100	ctxB1	tcpA_el	ctxB1-tcpA_el
ERR1880821	69	3	5	8	757	867	1274	1331	2007	2007	52	99.47	99.85	99.47-99.85	ctxB1	tcpA_A226G	ctxB1-tcpA_A226G
ERR1880822	69	3	5	7	9	76	1275	1332	2007	2007	52	99.47	99.85	99.47-99.85	ctxB1	tcpA_A226G	ctxB1-tcpA_A226G
ERR1880823	69	3	5	7	758	868	1276	1333	2008	2008	51	99.47	99.85	99.47-99.85	ctxB1	tcpA_A226G	ctxB1-tcpA_A226G
ERR1880824	69	3	6	9	759	869	1277	1334	2008	2008	51	99.2	99.85	99.2-99.85	ctxB7	tcpA_A226G	ctxB7-tcpA_A226G
ERR1880825	69	3	6	9	760	870	1278	1335	2009	2009	52	99.2	99.85	99.2-99.85	ctxB7	tcpA_A226G	ctxB7-tcpA_A226G
ERR1880826	69	3	5	7	24	871	1279	1336	2009	2009	52	99.47	99.85	99.47-99.85	ctxB1	tcpA_A226G	ctxB1-tcpA_A226G
ERR1880827	69	3	6	6	27	872	1280	1337	2010	2010	52	99.2	99.85	99.2-99.85	ctxB7	tcpA_A226G	ctxB7-tcpA_A226G
ERR1880828	69	3	6	6	761	873	1281	1338	2010	2010	52	99.2	99.85	99.2-99.85	ctxB7	tcpA_A226G	ctxB7-tcpA_A226G
ERR1880829	69	3	5	14	762	874	1282	1339	2004	2004	52	99.47	99.85	99.47-99.85	ctxB1	tcpA_A226G	ctxB1-tcpA_A226G
ERR1880830	69	3	5	17	763	875	1283	1340	2004	2004	51	99.47	99.85	99.47-99.85	ctxB1	tcpA_A226G	ctxB1-tcpA_A226G
ERR1880831	69	3	6	6	8	876	1284	1341	2005	2005	52	99.47	99.85	99.47-99.85	ctxB1	tcpA_A226G	ctxB1-tcpA_A226G
ERR1880833	69	3	6	6	8	878	1286	1343	2006	2006	52	99.2	99.85	99.2-99.85	ctxB7	tcpA_A226G	ctxB7-tcpA_A226G
ERR1880834	69	3	6	6	8	7	1287	1344	2006	2006	52	99.2	99.85	99.2-99.85	ctxB7	tcpA_A226G	ctxB7-tcpA_A226G
ERR1880835	69	3	14	6	764	879	1288	1345	1999	1999	52	99.47	100	99.47-100	ctxB1	tcpA_el	ctxB1-tcpA_el
ERR1880836	69	3	20	6	765	880	1289	1346	2001	2001	52	99.47	100	99.47-100	ctxB1	tcpA_el	ctxB1-tcpA_el
ERR1880837	69	2	3	66	766	881	1290	1347	1990	1960-1990	51	100	100	100-100	ctxB3	tcpA_el	ctxB3-tcpA_el
ERR1880838	69	2	3	66	399	882	1291	1348	1989	1960-1990	51	100	100	100-100	ctxB3	tcpA_el	ctxB3-tcpA_el
ERR1880843	69	3	6	6	770	887	1296	1353	1992	1992	52	99.47	99.85	99.47-99.85	ctxB1	tcpA_A226G	ctxB1-tcpA_A226G
ERR1880844	69	3	3	4	771	888	1297	1354	1992	1992	51	100	100	100-100	ctxB3	tcpA_el	ctxB3-tcpA_el
ERR2008340	69	1	2	21	65	900	1321	1387	1991	1991	52	100	100	100-100	ctxB3	tcpA_el	ctxB3-tcpA_el
ERR2008341	69	2	9	36	185	901	1322	1388	1991	1991	52	99.47	100	99.47-100	ctxB1	tcpA_el	ctxB1-tcpA_el
ERR2008342	69	2	9	36	185	180	1323	1389	1991	1991	52	99.47	100	99.47-100	ctxB1	tcpA_el	ctxB1-tcpA_el
ERR2008343	69	1	2	21	775	902	1324	1390	1991	1991	52	100	100	100-100	ctxB3	tcpA_el	ctxB3-tcpA_el
ERR2008344	69	1	2	21	65	903	1325	1391	1991	1991	52	100	100	100-100	ctxB3	tcpA_el	ctxB3-tcpA_el
ERR2008345	69	1	2	21	776	81	1326	1392	1991	1991	52	100	100	100-100	ctxB3	tcpA_el	ctxB3-tcpA_el
ERR2008346	69	1	2	21	777	904	1327	1393	1991	1991	52	100	100	100-100	ctxB3	tcpA_el	ctxB3-tcpA_el
ERR2008347	69	1	2	21	778	905	1328	1394	1991	1991	52	100	100	100-100	ctxB3	tcpA_el	ctxB3-tcpA_el
ERR2008348	69	1	2	21	65	906	1329	1395	1992	1992	52	100	100	100-100	ctxB3	tcpA_el	ctxB3-tcpA_el
ERR2008349	69	1	2	21	779	907	1330	1396	1992	1992	52	100	100	100-100	ctxB3	tcpA_el	ctxB3-tcpA_el
ERR2008350	69	1	2	21	780	908	1331	1397	1992	1992	52	100	100	100-100	ctxB3	tcpA_el	ctxB3-tcpA_el
ERR2008352	69	2	9	37	132	909	1332	1398	1999	1999	52	99.47	100	99.47-100	ctxB1	tcpA_el	ctxB1-tcpA_el
ERR2008353	69	2	9	56	325	910	1333	1399	1999	1999	52	99.47	100	99.47-100	ctxB1	tcpA_el	ctxB1-tcpA_el
ERR2008358	69	1	2	21	65	900	1334	1400	1992	1992	52	100	100	100-100	ctxB3	tcpA_el	ctxB3-tcpA_el
ERR2008359	69	1	2	21	781	900	1335	1401	1992	1992	52	100	100	100-100	ctxB3	tcpA_el	ctxB3-tcpA_el
ERR2008360	69	1	2	21	782	911	1336	1402	1992	1992	52	100	100	100-100	ctxB3	tcpA_el	ctxB3-tcpA_el
ERR2008361	69	1	2	21	783	900	1337	1403	1992	1992	52	100	100	100-100	ctxB3	tcpA_el	ctxB3-tcpA_el
ERR2008362	69	1	2	21	784	912	1338	1404	1992	1992	52	100	100	100-100	ctxB3	tcpA_el	ctxB3-tcpA_el
ERR2008363	69	2	9	33	132	913	1339	1405	1992	1992	50	99.47	100	99.47-100	ctxB1	tcpA_el	ctxB1-tcpA_el
ERR2008364	69	2	9	37	785	180	1340	1406	1992	1992	52	99.47	100	99.47-100	ctxB1	tcpA_el	ctxB1-tcpA_el
ERR2008365	69	2	9	37	786	180	1341	1407	1993	1993	52	99.47	100	99.47-100	ctxB1	tcpA_el	ctxB1-tcpA_el
ERR2008366	69	2	9	120	787	914	1342	1408	1993	1993	52	99.47	100	99.47-100	ctxB1	tcpA_el	ctxB1-tcpA_el
ERR2008386	69	1	2	21	65	900	1343	1409	1993	1993	52	100	100	100-100	ctxB3	tcpA_el	ctxB3-tcpA_el
ERR2008387	69	2	9	37	788	915	1344	1410	1993	1993	52	99.47	100	99.47-100	ctxB1	tcpA_el	ctxB1-tcpA_el
ERR2008388	69	2	9	37	189	180	1345	1411	1993	1993	52	99.47	100	99.47-100	ctxB1	tcpA_el	ctxB1-tcpA_el
ERR2008389	69	1	2	21	65	900	1343	1412	1993	1993	52	100	100	100-100	ctxB3	tcpA_el	ctxB3-tcpA_el
ERR2008390	69	1	2	21	789	916	1346	1413	1993	1993	52	100	100	100-100	ctxB3	tcpA_el	ctxB3-tcpA_el
ERR2008391	69	2	9	37	790	180	1347	1414	1993	1993	52	99.47	100	99.47-100	ctxB1	tcpA_el	ctxB1-tcpA_el
ERR2008392	69	2	9	37	189	917	1348	1415	1994	1994	52	99.47	100	99.47-100	ctxB1	tcpA_el	ctxB1-tcpA_el
ERR2008393	69	2	9	37	325	612	915	955	1994	1994	52	99.47	100	99.47-100	ctxB1	tcpA_el	ctxB1-tcpA_el
ERR2008394	69	2	9	37	325	612	1349	1416	1994	1994	52	99.47	100	99.47-100	ctxB1	tcpA_el	ctxB1-tcpA_el
ERR2008395	69	2	9	37	791	180	1350	1417	1994	1994	52	99.47	100	99.47-100	ctxB1	tcpA_el	ctxB1-tcpA_el
ERR2008396	69	2	9	37	189	180	1351	1418	1994	1994	52	99.47	100	99.47-100	ctxB1	tcpA_el	ctxB1-tcpA_el
ERR2008397	69	2	9	37	792	612	1352	1419	1994	1994	52	99.47	100	99.47-100	ctxB1	tcpA_el	ctxB1-tcpA_el
ERR2008398	69	2	9	37	325	612	1353	1420	1995	1995	52	99.47	100	99.47-100	ctxB1	tcpA_el	ctxB1-tcpA_el
ERR2008399	69	2	9	37	325	612	1354	1421	1995	1995	52	99.47	100	99.47-100	ctxB1	tcpA_el	ctxB1-tcpA_el
ERR2008400	69	2	9	37	793	918	1355	1422	1995	1995	52	99.47	100	99.47-100	ctxB1	tcpA_el	ctxB1-tcpA_el
ERR2008401	69	2	9	37	794	612	1356	1423	1995	1995	51	99.47	100	99.47-100	ctxB1	tcpA_el	ctxB1-tcpA_el
ERR2008402	69	2	9	37	325	612	1357	1424	1995	1995	52	99.47	100	99.47-100	ctxB1	tcpA_el	ctxB1-tcpA_el
ERR2008403	69	2	9	37	325	612	1358	1425	1995	1995	52	99.47	100	99.47-100	ctxB1	tcpA_el	ctxB1-tcpA_el
ERR2008404	69	2	9	37	132	919	1359	1426	1995	1995	52	99.47	100	99.47-100	ctxB1	tcpA_el	ctxB1-tcpA_el
ERR2008405	69	2	9	37	795	920	1360	1427	1995	1995	52	99.47	100	99.47-100	ctxB1	tcpA_el	ctxB1-tcpA_el
ERR2008406	69	2	9	37	325	921	1361	1428	1995	1995	52	99.47	100	99.47-100	ctxB1	tcpA_el	ctxB1-tcpA_el
ERR2008407	69	2	9	37	796	922	1362	1429	1995	1995	51	99.47	100	99.47-100	ctxB1	tcpA_el	ctxB1-tcpA_el
ERR2008408	69	2	9	121	325	612	1363	1430	1995	1995	52	99.47	100	99.47-100	ctxB1	tcpA_el	ctxB1-tcpA_el
ERR2008409	69	2	9	37	325	923	1364	1431	1995	1995	52	99.47	100	99.47-100	ctxB1	tcpA_el	ctxB1-tcpA_el
ERR2008410	69	2	9	37	325	177	1365	1432	1996	1996	52	99.47	100	99.47-100	ctxB1	tcpA_el	ctxB1-tcpA_el
ERR2008411	69	2	9	37	797	924	1366	1433	1996	1996	52	99.47	100	99.47-100	ctxB1	tcpA_el	ctxB1-tcpA_el
ERR2008412	69	2	9	37	132	180	1367	1434	2000	2000	52	99.47	100	99.47-100	ctxB1	tcpA_el	ctxB1-tcpA_el
ERR2008413	69	2	9	37	798	925	1368	1435	1998	1998	54	99.47	100	99.47-100	ctxB1	tcpA_el	ctxB1-tcpA_el
ERR2008414	69	2	9	37	132	926	1369	1436	2000	2000	52	99.47	100	99.47-100	ctxB1	tcpA_el	ctxB1-tcpA_el
ERR2008418	69	2	9	37	132	919	1370	1437	1996	1996	52	99.47	100	99.47-100	ctxB1	tcpA_el	ctxB1-tcpA_el
ERR2008419	69	2	9	37	325	925	1371	1438	1997	1997	52	99.47	100	99.47-100	ctxB1	tcpA_el	ctxB1-tcpA_el
ERR2008420	69	2	9	37	325	925	1372	1439	1997	1997	52	99.47	100	99.47-100	ctxB1	tcpA_el	ctxB1-tcpA_el
ERR2008421	69	2	9	37	325	612	1373	1440	1996	1996	52	99.47	100	99.47-100	ctxB1	tcpA_el	ctxB1-tcpA_el
ERR2008422	69	2	9	37	325	925	1374	1441	1997	1997	52	99.47	100	99.47-100	ctxB1	tcpA_el	ctxB1-tcpA_el
ERR2008423	69	2	9	37	325	927	1375	1442	1997	1997	52	99.47	100	99.47-100	ctxB1	tcpA_el	ctxB1-tcpA_el
ERR2008424	69	2	9	37	799	925	1376	1443	1997	1997	52	99.47	100	99.47-100	ctxB1	tcpA_el	ctxB1-tcpA_el
ERR2008425	69	2	9	37	800	928	1377	1444	1997	1997	48	99.47	100	99.47-100	ctxB1	tcpA_el	ctxB1-tcpA_el
ERR2008426	69	2	9	37	801	929	1378	1445	1997	1997	52	99.47	100	99.47-100	ctxB1	tcpA_el	ctxB1-tcpA_el
ERR2008430	69	2	9	37	802	925	1379	1446	1998	1998	52	99.47	100	99.47-100	ctxB1	tcpA_el	ctxB1-tcpA_el
ERR2008433	69	2	9	37	132	180	1367	1434	2000	2000	52	99.47	100	99.47-100	ctxB1	tcpA_el	ctxB1-tcpA_el
ERR2008434	69	2	9	37	132	180	1367	1434	2000	2000	52	99.47	100	99.47-100	ctxB1	tcpA_el	ctxB1-tcpA_el
ERR2008746	69	2	9	37	325	925	1380	1447	1997	1997	52	99.47	100	99.47-100	ctxB1	tcpA_el	ctxB1-tcpA_el
ERR2008748	69	2	9	37	324	930	1381	1448	1998	1998	52	99.47	100	99.47-100	ctxB1	tcpA_el	ctxB1-tcpA_el
ERR2008749	69	2	9	37	803	925	1382	1449	1998	1998	52	99.47	100	99.47-100	ctxB1	tcpA_el	ctxB1-tcpA_el
ERR2008750	69	2	9	37	804	931	1383	1450	1998	1998	52	99.47	100	99.47-100	ctxB1	tcpA_el	ctxB1-tcpA_el
ERR2008752	69	2	9	37	189	933	1385	1452	1998	1998	52	99.47	100	99.47-100	ctxB1	tcpA_el	ctxB1-tcpA_el
ERR2008756	69	1	2	21	65	934	1386	1453	1991	1991	52	100	100	100-100	ctxB3	tcpA_el	ctxB3-tcpA_el
ERR2008757	69	1	2	21	65	81	1387	1454	1991	1991	52	100	100	100-100	ctxB3	tcpA_el	ctxB3-tcpA_el
ERR2008758	69	1	2	21	806	935	1388	1455	1991	1991	52	100	100	100-100	ctxB3	tcpA_el	ctxB3-tcpA_el
ERR2008759	69	1	2	21	807	936	1389	1456	1991	1991	51	100	100	100-100	ctxB3	tcpA_el	ctxB3-tcpA_el
ERR2008760	69	1	2	21	808	81	1390	1457	1991	1991	52	100	100	100-100	ctxB3	tcpA_el	ctxB3-tcpA_el
ERR2008761	69	1	2	21	809	937	1391	1458	1992	1992	50	100	100	100-100	ctxB3	tcpA_el	ctxB3-tcpA_el
ERR2008762	69	1	2	21	65	81	1392	1459	1991	1991	52	100	100	100-100	ctxB3	tcpA_el	ctxB3-tcpA_el
ERR2265589	69	3	6	12	814	945	1408	1477	2015	2015	52	99.2	99.85	99.2-99.85	ctxB7	tcpA_A226G	ctxB7-tcpA_A226G
ERR2265590	69	3	6	123	815	946	1409	1478	2011	2011	49	99.2	99.85	99.2-99.85	ctxB7	tcpA_A226G	ctxB7-tcpA_A226G
ERR2265649	69	3	6	12	42	47	1413	1482	2014	2014	48	99.2	99.85	99.2-99.85	ctxB7	tcpA_A226G	ctxB7-tcpA_A226G
ERR2265650	69	3	8	19	816	947	1414	1483	2015	2015	50	99.47	100	99.47-100	ctxB1	tcpA_el	ctxB1-tcpA_el
ERR2265651	69	3	8	19	817	541	1415	1484	2015	2015	52	99.47	100	99.47-100	ctxB1	tcpA_el	ctxB1-tcpA_el
ERR2265655	69	3	5	42	818	948	1417	1486	2015	2015	52	99.47	99.85	99.47-99.85	ctxB1	tcpA_A226G	ctxB1-tcpA_A226G
ERR2265656	69	3	5	42	818	949	1418	1487	2015	2015	52	99.47	99.85	99.47-99.85	ctxB1	tcpA_A226G	ctxB1-tcpA_A226G
ERR2265657	69	3	5	42	818	950	1419	1488	2015	2015	52	99.47	99.85	99.47-99.85	ctxB1	tcpA_A226G	ctxB1-tcpA_A226G
ERR2265658	69	3	5	42	818	951	1420	1489	2015	2015	52	99.47	99.85	99.47-99.85	ctxB1	tcpA_A226G	ctxB1-tcpA_A226G
ERR2265659	69	3	5	42	818	952	1421	1490	2015	2015	52	99.47	99.85	99.47-99.85	ctxB1	tcpA_A226G	ctxB1-tcpA_A226G
ERR2265660	69	3	5	42	818	949	1418	1487	2015	2015	52	99.47	99.85	99.47-99.85	ctxB1	tcpA_A226G	ctxB1-tcpA_A226G
ERR2265661	69	3	8	19	816	953	1422	1491	2015	2015	51	99.47	100	99.47-100	ctxB1	tcpA_el	ctxB1-tcpA_el
ERR2265674	69	3	6	12	823	959	1431	1500	2016	2016	52	99.2	99.85	99.2-99.85	ctxB7	tcpA_A226G	ctxB7-tcpA_A226G
ERR2265675	69	3	6	12	823	960	1432	1501	2016	2016	52	99.2	99.85	99.2-99.85	ctxB7	tcpA_A226G	ctxB7-tcpA_A226G
ERR2265677	69	3	6	12	824	960	1433	1502	2016	2016	52	99.2	99.85	99.2-99.85	ctxB7	tcpA_A226G	ctxB7-tcpA_A226G
ERR2265678	69	3	6	12	824	960	1434	1503	2016	2016	52	99.2	99.85	99.2-99.85	ctxB7	tcpA_A226G	ctxB7-tcpA_A226G
ERR2269613	69	3	6	12	823	960	1435	1504	2016	2016	52	99.2	99.85	99.2-99.85	ctxB7	tcpA_A226G	ctxB7-tcpA_A226G
ERR2269614	69	3	6	12	823	960	1432	1501	2016	2016	52	99.2	99.85	99.2-99.85	ctxB7	tcpA_A226G	ctxB7-tcpA_A226G
ERR2269615	69	3	6	12	823	945	1436	1505	2016	2016	52	99.2	99.85	99.2-99.85	ctxB7	tcpA_A226G	ctxB7-tcpA_A226G
ERR2269616	69	3	6	12	823	945	1437	1506	2017	2017	52	99.2	99.85	99.2-99.85	ctxB7	tcpA_A226G	ctxB7-tcpA_A226G
ERR2269617	69	3	6	12	823	945	1438	1507	2017	2017	52	99.2	99.85	99.2-99.85	ctxB7	tcpA_A226G	ctxB7-tcpA_A226G
ERR2269618	69	3	6	12	823	945	1439	1508	2017	2017	52	99.2	99.85	99.2-99.85	ctxB7	tcpA_A226G	ctxB7-tcpA_A226G
ERR2269619	69	3	6	12	824	960	1434	1503	2017	2017	50	99.2	99.85	99.2-99.85	ctxB7	tcpA_A226G	ctxB7-tcpA_A226G
ERR2269620	69	3	6	12	824	961	1440	1509	2017	2017	52	99.2	99.85	99.2-99.85	ctxB7	tcpA_A226G	ctxB7-tcpA_A226G
ERR2269621	69	3	6	12	824	960	1434	1503	2017	2017	52	99.2	99.85	99.2-99.85	ctxB7	tcpA_A226G	ctxB7-tcpA_A226G
ERR2269622	69	3	6	12	825	962	1441	1510	2017	2017	52	99.2	99.85	99.2-99.85	ctxB7	tcpA_A226G	ctxB7-tcpA_A226G
ERR2269640	69	3	6	12	824	960	1434	1503	2017	2017	52	99.2	99.85	99.2-99.85	ctxB7	tcpA_A226G	ctxB7-tcpA_A226G
ERR2269641	69	3	6	12	824	960	1434	1503	2017	2017	52	99.2	99.85	99.2-99.85	ctxB7	tcpA_A226G	ctxB7-tcpA_A226G
ERR2269642	69	3	6	12	824	963	1442	1511	2017	2017	52	99.2	99.85	99.2-99.85	ctxB7	tcpA_A226G	ctxB7-tcpA_A226G
ERR2269643	69	3	6	12	824	960	1434	1503	2017	2017	50	99.2	99.85	99.2-99.85	ctxB7	tcpA_A226G	ctxB7-tcpA_A226G
ERR2269644	69	3	6	12	824	960	1434	1503	2017	2017	50	99.2	99.85	99.2-99.85	ctxB7	tcpA_A226G	ctxB7-tcpA_A226G
ERR2269645	69	3	6	12	824	964	1443	1512	2017	2017	50	99.2	99.85	99.2-99.85	ctxB7	tcpA_A226G	ctxB7-tcpA_A226G
ERR2269646	69	3	6	12	824	960	1434	1503	2017	2017	52	99.2	99.85	99.2-99.85	ctxB7	tcpA_A226G	ctxB7-tcpA_A226G
ERR2269647	69	3	6	12	824	960	1434	1503	2017	2017	52	99.2	99.85	99.2-99.85	ctxB7	tcpA_A226G	ctxB7-tcpA_A226G
ERR2269648	69	3	6	12	824	960	1444	1513	2017	2017	52	99.2	99.85	99.2-99.85	ctxB7	tcpA_A226G	ctxB7-tcpA_A226G
ERR2269649	69	3	6	12	826	965	1445	1514	2017	2017	52	99.2	99.85	99.2-99.85	ctxB7	tcpA_A226G	ctxB7-tcpA_A226G
ERR2269650	69	3	6	12	824	960	1446	1515	2017	2017	51	99.2	99.85	99.2-99.85	ctxB7	tcpA_A226G	ctxB7-tcpA_A226G
ERR2269709	69	3	6	12	827	962	1447	1516	2017	2017	52	99.2	99.85	99.2-99.85	ctxB7	tcpA_A226G	ctxB7-tcpA_A226G
ERR2269710	69	3	6	12	828	960	1448	1517	2017	2017	52	99.2	99.85	99.2-99.85	ctxB7	tcpA_A226G	ctxB7-tcpA_A226G
ERR2269711	69	3	6	12	829	960	1449	1518	2017	2017	52	99.2	99.85	99.2-99.85	ctxB7	tcpA_A226G	ctxB7-tcpA_A226G
ERR2269712	69	3	6	12	824	960	1434	1503	2017	2017	52	99.2	99.85	99.2-99.85	ctxB7	tcpA_A226G	ctxB7-tcpA_A226G
ERR2269713	69	3	6	12	824	966	1450	1519	2017	2017	52	99.2	99.85	99.2-99.85	ctxB7	tcpA_A226G	ctxB7-tcpA_A226G
ERR2269714	69	3	6	12	824	960	1451	1520	2017	2017	52	99.2	99.85	99.2-99.85	ctxB7	tcpA_A226G	ctxB7-tcpA_A226G
ERR2269715	69	3	6	12	824	960	1434	1503	2017	2017	52	99.2	99.85	99.2-99.85	ctxB7	tcpA_A226G	ctxB7-tcpA_A226G
ERR2269716	69	3	6	12	824	960	1452	1521	2017	2017	52	99.2	99.85	99.2-99.85	ctxB7	tcpA_A226G	ctxB7-tcpA_A226G
ERR2269717	69	3	6	12	830	960	1453	1522	2017	2017	52	99.2	99.85	99.2-99.85	ctxB7	tcpA_A226G	ctxB7-tcpA_A226G
ERR2269718	69	3	6	12	824	960	1434	1503	2017	2017	52	99.2	99.85	99.2-99.85	ctxB7	tcpA_A226G	ctxB7-tcpA_A226G
ERR2269808	69	3	6	11	30	47	1454	1523	2010	2010	52	99.2	99.85	99.2-99.85	ctxB7	tcpA_A226G	ctxB7-tcpA_A226G
ERR2269809	69	3	6	12	831	945	1455	1524	2017	2017	52	99.2	99.85	99.2-99.85	ctxB7	tcpA_A226G	ctxB7-tcpA_A226G
ERR2269810	69	3	6	12	831	945	1456	1525	2017	2017	52	99.2	99.85	99.2-99.85	ctxB7	tcpA_A226G	ctxB7-tcpA_A226G
ERR2269811	69	3	6	12	824	960	1434	1503	2017	2017	52	99.2	99.85	99.2-99.85	ctxB7	tcpA_A226G	ctxB7-tcpA_A226G
ERR2269832	69	3	6	12	824	960	1434	1503	2017	2017	52	99.2	99.85	99.2-99.85	ctxB7	tcpA_A226G	ctxB7-tcpA_A226G
ERR2269833	69	3	6	12	824	960	1434	1503	2017	2017	52	99.2	99.85	99.2-99.85	ctxB7	tcpA_A226G	ctxB7-tcpA_A226G
ERR2269834	69	3	6	12	824	960	1434	1503	2017	2017	52	99.2	99.85	99.2-99.85	ctxB7	tcpA_A226G	ctxB7-tcpA_A226G
ERR2269835	69	3	5	42	201	193	1457	1526	2012	2012	52	99.47	99.85	99.47-99.85	ctxB1	tcpA_A226G	ctxB1-tcpA_A226G
ERR2269836	69	3	5	42	201	967	1458	1527	2013	2013	52	99.47	99.85	99.47-99.85	ctxB1	tcpA_A226G	ctxB1-tcpA_A226G
ERR2269837	69	3	5	42	832	968	1459	1528	2013	2013	52	99.47	99.85	99.47-99.85	ctxB1	tcpA_A226G	ctxB1-tcpA_A226G
ERR2269838	69	3	5	42	833	969	1460	1529	2015	2015	52	99.47	99.85	99.47-99.85	ctxB1	tcpA_A226G	ctxB1-tcpA_A226G
ERR2269921	69	3	6	11	834	970	1461	1530	2010	2010	50	99.2	99.85	99.2-99.85	ctxB7	tcpA_A226G	ctxB7-tcpA_A226G
ERR2269922	69	3	6	11	835	971	1462	1531	2010	2010	50	99.2	99.85	99.2-99.85	ctxB7	tcpA_A226G	ctxB7-tcpA_A226G
ERR2269923	69	3	6	125	836	972	1463	1532	2011	2011	50	99.2	99.85	99.2-99.85	ctxB7	tcpA_A226G	ctxB7-tcpA_A226G
ERR2269924	69	3	6	125	836	972	1463	1533	2011	2011	50	99.2	99.85	99.2-99.85	ctxB7	tcpA_A226G	ctxB7-tcpA_A226G
ERR2269925	69	3	6	12	837	973	1464	1534	2011	2011	52	99.2	99.85	99.2-99.85	ctxB7	tcpA_A226G	ctxB7-tcpA_A226G
ERR2269927	69	3	5	7	839	975	1466	1536	2012	2012	50	99.47	99.85	99.47-99.85	ctxB1	tcpA_A226G	ctxB1-tcpA_A226G
ERR2269928	69	3	6	12	840	976	1467	1537	2012	2012	50	99.2	99.85	99.2-99.85	ctxB7	tcpA_A226G	ctxB7-tcpA_A226G
ERR2269929	69	3	6	12	42	977	1468	1538	2012	2012	48	99.2	99.85	99.2-99.85	ctxB7	tcpA_A226G	ctxB7-tcpA_A226G
ERR2269930	69	3	6	12	42	978	1469	1539	2013	2013	52	99.2	99.85	99.2-99.85	ctxB7	tcpA_A226G	ctxB7-tcpA_A226G
ERR2269944	69	3	6	12	42	47	1470	1540	2013	2013	52	99.2	99.85	99.2-99.85	ctxB7	tcpA_A226G	ctxB7-tcpA_A226G
ERR2269945	69	3	6	12	42	47	65	1541	2013	2013	52	99.2	99.85	99.2-99.85	ctxB7	tcpA_A226G	ctxB7-tcpA_A226G
ERR2269946	69	3	6	12	42	979	1471	1542	2013	2013	52	99.2	99.85	99.2-99.85	ctxB7	tcpA_A226G	ctxB7-tcpA_A226G
ERR2269947	69	3	6	12	42	47	1472	1543	2014	2014	52	99.2	99.85	99.2-99.85	ctxB7	tcpA_A226G	ctxB7-tcpA_A226G
ERR2269948	69	3	6	12	45	980	1473	1544	2014	2014	52	99.2	99.85	99.2-99.85	ctxB7	tcpA_A226G	ctxB7-tcpA_A226G
ERR2269949	69	3	6	12	45	980	1474	1545	2014	2014	50	99.2	99.85	99.2-99.85	ctxB7	tcpA_A226G	ctxB7-tcpA_A226G
ERR2269950	69	3	6	12	45	981	1475	1546	2015	2015	52	99.2	99.85	99.2-99.85	ctxB7	tcpA_A226G	ctxB7-tcpA_A226G
ERR2269951	69	3	6	12	42	47	1476	1547	2015	2015	52	99.2	99.85	99.2-99.85	ctxB7	tcpA_A226G	ctxB7-tcpA_A226G
ERR2269952	69	3	6	12	45	58	1477	1548	2015	2015	52	99.2	99.85	99.2-99.85	ctxB7	tcpA_A226G	ctxB7-tcpA_A226G
ERR2269953	69	3	6	12	45	982	1478	1549	2015	2015	52	99.2	99.85	99.2-99.85	ctxB7	tcpA_A226G	ctxB7-tcpA_A226G
ERR2270655	69	3	6	12	841	983	1479	1550	2016	2016	50	99.2	99.85	99.2-99.85	ctxB7	tcpA_A226G	ctxB7-tcpA_A226G
ERR2270656	69	3	6	12	842	984	1480	1551	2016	2016	52	99.2	99.85	99.2-99.85	ctxB7	tcpA_A226G	ctxB7-tcpA_A226G
ERR2270657	69	3	6	12	843	984	1481	1552	2016	2016	52	99.2	99.85	99.2-99.85	ctxB7	tcpA_A226G	ctxB7-tcpA_A226G
ERR2270658	69	3	6	12	42	985	1482	1553	2016	2016	50	99.2	99.85	99.2-99.85	ctxB7	tcpA_A226G	ctxB7-tcpA_A226G
ERR2270659	69	3	6	12	844	986	1483	1554	2017	2017	52	99.2	99.85	99.2-99.85	ctxB7	tcpA_A226G	ctxB7-tcpA_A226G
ERR2270660	69	3	6	127	42	987	1484	1555	2017	2017	52	99.2	99.85	99.2-99.85	ctxB7	tcpA_A226G	ctxB7-tcpA_A226G
ERR2270661	69	3	6	12	42	988	1485	1556	2017	2017	50	99.2	99.85	99.2-99.85	ctxB7	tcpA_A226G	ctxB7-tcpA_A226G
ERR2270662	69	3	6	12	42	988	1485	1556	2017	2017	52	99.2	99.85	99.2-99.85	ctxB7	tcpA_A226G	ctxB7-tcpA_A226G
ERR3269007	69	3	8	19	816	541	1890	1971	2015	2015	52	99.47	100	99.47-100	ctxB1	tcpA_el	ctxB1-tcpA_el
ERR3269008	69	3	8	19	816	541	1891	1972	2015	2015	51	99.47	100	99.47-100	ctxB1	tcpA_el	ctxB1-tcpA_el
ERR3269009	69	3	8	19	816	541	1892	1973	2015	2015	52	99.47	100	99.47-100	ctxB1	tcpA_el	ctxB1-tcpA_el
ERR3269010	69	3	8	175	816	541	1893	1974	2015	2015	49	99.47	100	99.47-100	ctxB1	tcpA_el	ctxB1-tcpA_el
ERR3269012	69	3	8	19	816	541	1891	1972	2015	2015	52	99.47	100	99.47-100	ctxB1	tcpA_el	ctxB1-tcpA_el
ERR3269016	69	3	8	19	816	953	1897	1978	2016	2016	50	99.47	100	99.47-100	ctxB1	tcpA_el	ctxB1-tcpA_el
ERR3269017	69	3	8	19	816	953	1898	1979	2016	2016	50	99.47	100	99.47-100	ctxB1	tcpA_el	ctxB1-tcpA_el
ERR3269019	69	3	8	19	816	1343	1900	1981	2016	2016	52	99.47	100	99.47-100	ctxB1	tcpA_el	ctxB1-tcpA_el
ERR3269020	69	3	8	19	816	1344	1901	1982	2016	2016	44	99.47	100	99.47-100	ctxB1	tcpA_el	ctxB1-tcpA_el
ERR3269021	69	3	8	19	816	1345	1902	1983	2016	2016	52	99.47	100	99.47-100	ctxB1	tcpA_el	ctxB1-tcpA_el
ERR3269022	69	3	8	19	1132	1345	1903	1984	2016	2016	52	99.47	100	99.47-100	ctxB1	tcpA_el	ctxB1-tcpA_el
ERR3269023	69	3	8	19	816	541	1904	1985	2016	2016	52	99.47	100	99.47-100	ctxB1	tcpA_el	ctxB1-tcpA_el
ERR3269024	69	3	8	19	816	1346	1905	1986	2016	2016	50	99.47	100	99.47-100	ctxB1	tcpA_el	ctxB1-tcpA_el
ERR3269025	69	3	8	19	1133	1347	1906	1987	2016	2016	52	99.47	100	99.47-100	ctxB1	tcpA_el	ctxB1-tcpA_el
ERR3269026	69	3	8	19	816	953	1907	1988	2016	2016	52	99.47	100	99.47-100	ctxB1	tcpA_el	ctxB1-tcpA_el
ERR3269028	69	3	8	19	1134	1348	1908	1989	2015	2015	49	99.47	100	99.47-100	ctxB1	tcpA_el	ctxB1-tcpA_el
ERR3269029	69	3	8	19	816	1349	1909	1990	2015	2015	46	99.47	100	99.47-100	ctxB1	tcpA_el	ctxB1-tcpA_el
ERR3269033	69	3	8	19	816	1351	1912	1993	2016	2016	40	99.47	100	99.47-100	ctxB1	tcpA_el	ctxB1-tcpA_el
ERR3269034	69	3	8	19	1136	1351	1913	1994	2016	2016	42	99.47	100	99.47-100	ctxB1	tcpA_el	ctxB1-tcpA_el
ERR3269036	69	3	8	19	1136	1351	1913	1994	2016	2016	49	99.47	100	99.47-100	ctxB1	tcpA_el	ctxB1-tcpA_el
ERR3269037	69	3	8	19	1136	1351	1914	1995	2016	2016	52	99.47	100	99.47-100	ctxB1	tcpA_el	ctxB1-tcpA_el
ERR3269041	69	3	8	19	1137	1351	1916	1997	2014	2014	49	99.47	100	99.47-100	ctxB1	tcpA_el	ctxB1-tcpA_el
ERR3269044	69	3	8	19	816	541	1918	1999	2014	2014	51	99.47	100	99.47-100	ctxB1	tcpA_el	ctxB1-tcpA_el
ERR3269045	69	3	8	19	1139	541	1919	2000	2014	2014	51	99.47	100	99.47-100	ctxB1	tcpA_el	ctxB1-tcpA_el
ERR3269049	69	3	8	19	816	541	1922	2003	2015	2015	50	99.47	100	99.47-100	ctxB1	tcpA_el	ctxB1-tcpA_el
ERR3269050	69	3	8	19	1141	1355	1923	2004	2015	2015	52	99.47	100	99.47-100	ctxB1	tcpA_el	ctxB1-tcpA_el
ERR3269051	69	3	8	19	1142	1356	1924	2005	2014	2014	52	99.47	100	99.47-100	ctxB1	tcpA_el	ctxB1-tcpA_el
ERR3269052	69	3	8	19	816	541	1891	1972	2014	2014	52	99.47	100	99.47-100	ctxB1	tcpA_el	ctxB1-tcpA_el
ERR3269053	69	3	8	19	1141	1357	1925	2006	2014	2014	52	99.47	100	99.47-100	ctxB1	tcpA_el	ctxB1-tcpA_el
ERR3269054	69	3	8	19	1141	1355	1923	2004	2014	2014	52	99.47	100	99.47-100	ctxB1	tcpA_el	ctxB1-tcpA_el
ERR3269055	69	3	8	19	816	1358	1926	2007	2014	2014	52	99.47	100	99.47-100	ctxB1	tcpA_el	ctxB1-tcpA_el
ERR3269056	69	3	8	19	1143	541	1927	2008	2014	2014	50	99.47	100	99.47-100	ctxB1	tcpA_el	ctxB1-tcpA_el
ERR3269059	69	3	8	19	816	541	1891	1972	2014	2014	51	99.47	100	99.47-100	ctxB1	tcpA_el	ctxB1-tcpA_el
ERR3269061	69	3	8	19	816	541	1891	1972	2014	2014	52	99.47	100	99.47-100	ctxB1	tcpA_el	ctxB1-tcpA_el
ERR3269062	69	3	8	19	816	541	1891	1972	2014	2014	52	99.47	100	99.47-100	ctxB1	tcpA_el	ctxB1-tcpA_el
ERR351174	69	3	6	30	1147	1361	1933	2014	2009	2009	52	99.2	99.85	99.2-99.85	ctxB7	tcpA_A226G	ctxB7-tcpA_A226G
ERR351175	69	3	6	30	1147	1361	1933	2015	2009	2009	52	99.2	99.85	99.2-99.85	ctxB7	tcpA_A226G	ctxB7-tcpA_A226G
ERR351177	69	3	6	6	110	1362	1935	2017	2009	2009	50	99.2	99.85	99.2-99.85	ctxB7	tcpA_A226G	ctxB7-tcpA_A226G
ERR351179	69	3	6	30	1147	1361	1933	2015	2009	2009	52	99.2	99.85	99.2-99.85	ctxB7	tcpA_A226G	ctxB7-tcpA_A226G
ERR351182	69	3	6	6	110	1363	1938	2020	2009	2009	50	99.2	99.85	99.2-99.85	ctxB7	tcpA_A226G	ctxB7-tcpA_A226G
ERR351185	69	3	6	30	1147	1365	1940	2022	2009	2009	51	99.2	99.85	99.2-99.85	ctxB7	tcpA_A226G	ctxB7-tcpA_A226G
ERR351186	69	3	6	30	110	1366	1941	2023	2009	2009	49	99.2	99.85	99.2-99.85	ctxB7	tcpA_A226G	ctxB7-tcpA_A226G
ERR351188	69	3	5	7	1148	1367	1942	2024	2009	2009	48	99.47	99.85	99.47-99.85	ctxB1	tcpA_A226G	ctxB1-tcpA_A226G
ERR351191	69	3	6	30	110	1369	1945	2027	2009	2009	50	99.2	99.85	99.2-99.85	ctxB7	tcpA_A226G	ctxB7-tcpA_A226G
ERR351192	69	3	6	30	1147	1361	1933	2015	2009	2009	51	99.2	99.85	99.2-99.85	ctxB7	tcpA_A226G	ctxB7-tcpA_A226G
ERR351193	69	3	6	30	1147	1361	1933	2015	2009	2009	52	99.2	99.85	99.2-99.85	ctxB7	tcpA_A226G	ctxB7-tcpA_A226G
ERR351198	69	3	6	6	110	1364	1939	2031	2009	2009	50	99.2	99.85	99.2-99.85	ctxB7	tcpA_A226G	ctxB7-tcpA_A226G
ERR351199	69	3	6	30	1147	1370	1948	2032	2009	2009	51	99.2	99.85	99.2-99.85	ctxB7	tcpA_A226G	ctxB7-tcpA_A226G
ERR351202	69	3	6	30	1147	1361	1933	2015	2009	2009	49	99.2	99.85	99.2-99.85	ctxB7	tcpA_A226G	ctxB7-tcpA_A226G
ERR351203	69	3	6	30	1147	1361	1933	2015	2009	2009	52	99.2	99.85	99.2-99.85	ctxB7	tcpA_A226G	ctxB7-tcpA_A226G
ERR351205	69	3	6	30	1150	1371	1949	2033	2009	2009	52	99.2	99.85	99.2-99.85	ctxB7	tcpA_A226G	ctxB7-tcpA_A226G
ERR351207	69	3	6	30	1147	1361	1937	2029	2009	2009	52	99.2	99.85	99.2-99.85	ctxB7	tcpA_A226G	ctxB7-tcpA_A226G
ERR351208	69	3	5	7	1151	1372	1950	2035	2009	2009	50	99.47	99.85	99.47-99.85	ctxB1	tcpA_A226G	ctxB1-tcpA_A226G
ERR351210	69	3	5	7	24	1367	1952	2037	2009	2009	50	99.47	99.85	99.47-99.85	ctxB1	tcpA_A226G	ctxB1-tcpA_A226G
ERR386658	69	3	4	81	455	484	737	767	2012	2012	50	99.47	100	99.47-100	ctxB1	tcpA_el	ctxB1-tcpA_el
ERR386666	69	3	4	81	455	484	737	767	2012	2012	52	99.47	100	99.47-100	ctxB1	tcpA_el	ctxB1-tcpA_el
ERR386672	69	3	8	19	523	1384	1979	2068	2009	2009	52	99.47	100	99.47-100	ctxB1	tcpA_el	ctxB1-tcpA_el
ERR386690	69	3	8	19	523	574	1962	2048	2009	2009	52	99.47	100	99.47-100	ctxB1	tcpA_el	ctxB1-tcpA_el
ERR386704	69	3	4	81	455	484	737	767	2012	2012	52	99.47	100	99.47-100	ctxB1	tcpA_el	ctxB1-tcpA_el
ERR466829	69	3	6	11	30	1458	2116	2225	2013	2013	52	99.2	99.85	99.2-99.85	ctxB7	tcpA_A226G	ctxB7-tcpA_A226G
ERR466830	69	3	6	11	30	1458	2116	2225	2013	2013	52	99.2	99.85	99.2-99.85	ctxB7	tcpA_A226G	ctxB7-tcpA_A226G
ERR466831	69	3	6	11	30	1458	2116	2225	2013	2013	52	99.2	99.85	99.2-99.85	ctxB7	tcpA_A226G	ctxB7-tcpA_A226G
ERR466832	69	3	6	11	30	1458	2116	2225	2013	2013	52	99.2	99.85	99.2-99.85	ctxB7	tcpA_A226G	ctxB7-tcpA_A226G
ERR466833	69	3	6	11	30	1458	2116	2225	2013	2013	52	99.2	99.85	99.2-99.85	ctxB7	tcpA_A226G	ctxB7-tcpA_A226G
ERR466834	69	3	6	11	30	1458	2117	2226	2013	2013	52	99.2	99.85	99.2-99.85	ctxB7	tcpA_A226G	ctxB7-tcpA_A226G
ERR466835	69	3	6	11	30	1458	2116	2225	2013	2013	52	99.2	99.85	99.2-99.85	ctxB7	tcpA_A226G	ctxB7-tcpA_A226G
ERR466836	69	3	6	11	30	1458	2116	2225	2013	2013	52	99.2	99.85	99.2-99.85	ctxB7	tcpA_A226G	ctxB7-tcpA_A226G
ERR466837	69	3	6	11	30	1458	2118	2227	2013	2013	52	99.2	99.85	99.2-99.85	ctxB7	tcpA_A226G	ctxB7-tcpA_A226G
ERR466838	69	3	6	11	30	1459	2119	2228	2013	2013	52	99.2	99.85	99.2-99.85	ctxB7	tcpA_A226G	ctxB7-tcpA_A226G
ERR466839	69	3	6	11	30	1458	2116	2225	2013	2013	52	99.2	99.85	99.2-99.85	ctxB7	tcpA_A226G	ctxB7-tcpA_A226G
ERR466840	69	3	6	11	30	1458	2116	2225	2013	2013	51	99.2	99.85	99.2-99.85	ctxB7	tcpA_A226G	ctxB7-tcpA_A226G
ERR466841	69	3	6	11	30	1458	2116	2225	2013	2013	52	99.2	99.85	99.2-99.85	ctxB7	tcpA_A226G	ctxB7-tcpA_A226G
ERR466842	69	3	6	11	30	1458	2116	2225	2013	2013	52	99.2	99.85	99.2-99.85	ctxB7	tcpA_A226G	ctxB7-tcpA_A226G
ERR466843	69	3	6	11	30	1458	2116	2225	2013	2013	52	99.2	99.85	99.2-99.85	ctxB7	tcpA_A226G	ctxB7-tcpA_A226G
ERR466844	69	3	6	11	30	1458	2116	2225	2013	2013	52	99.2	99.85	99.2-99.85	ctxB7	tcpA_A226G	ctxB7-tcpA_A226G
ERR466845	69	3	6	11	30	1458	2116	2229	2013	2013	52	99.2	99.85	99.2-99.85	ctxB7	tcpA_A226G	ctxB7-tcpA_A226G
ERR466846	69	3	6	11	30	1458	2116	2225	2013	2013	52	99.2	99.85	99.2-99.85	ctxB7	tcpA_A226G	ctxB7-tcpA_A226G
ERR466847	69	3	6	11	30	1458	2116	2230	2013	2013	52	99.2	99.85	99.2-99.85	ctxB7	tcpA_A226G	ctxB7-tcpA_A226G
ERR466848	69	3	6	11	30	1458	2116	2225	2013	2013	52	99.2	99.85	99.2-99.85	ctxB7	tcpA_A226G	ctxB7-tcpA_A226G
ERR471120	69	3	6	11	30	1458	2116	2225	2013	2013	52	99.2	99.85	99.2-99.85	ctxB7	tcpA_A226G	ctxB7-tcpA_A226G
ERR471121	69	3	6	11	30	1458	2116	2225	2013	2013	52	99.2	99.85	99.2-99.85	ctxB7	tcpA_A226G	ctxB7-tcpA_A226G
ERR471122	69	3	6	11	30	1458	2116	2225	2013	2013	52	99.2	99.85	99.2-99.85	ctxB7	tcpA_A226G	ctxB7-tcpA_A226G
ERR471123	69	3	6	11	30	1458	2116	2225	2013	2013	52	99.2	99.85	99.2-99.85	ctxB7	tcpA_A226G	ctxB7-tcpA_A226G
ERR471124	69	3	6	11	30	1458	2116	2225	2013	2013	52	99.2	99.85	99.2-99.85	ctxB7	tcpA_A226G	ctxB7-tcpA_A226G
ERR471125	69	3	6	11	30	1458	2116	2225	2013	2013	52	99.2	99.85	99.2-99.85	ctxB7	tcpA_A226G	ctxB7-tcpA_A226G
ERR471126	69	3	6	11	30	1460	2120	2231	2013	2013	52	99.2	99.85	99.2-99.85	ctxB7	tcpA_A226G	ctxB7-tcpA_A226G
ERR471127	69	3	6	11	30	1458	2116	2225	2013	2013	52	99.2	99.85	99.2-99.85	ctxB7	tcpA_A226G	ctxB7-tcpA_A226G
ERR471128	69	3	6	11	30	1458	2116	2225	2013	2013	52	99.2	99.85	99.2-99.85	ctxB7	tcpA_A226G	ctxB7-tcpA_A226G
ERR471129	69	3	6	11	30	1458	2116	2225	2013	2013	52	99.2	99.85	99.2-99.85	ctxB7	tcpA_A226G	ctxB7-tcpA_A226G
ERR572538	69	3	8	19	523	574	2154	2266	2009	2009	52	99.47	100	99.47-100	ctxB1	tcpA_el	ctxB1-tcpA_el
ERR572559	69	3	8	19	478	1487	2166	2278	2013	2013	51	99.47	100	99.47-100	ctxB1	tcpA_el	ctxB1-tcpA_el
ERR572571	69	3	18	53	461	321	719	748	2010	2010	52	99.47	100	99.47-100	ctxB1	tcpA_el	ctxB1-tcpA_el
ERR572572	69	3	18	53	461	321	719	748	2010	2010	52	99.47	100	99.47-100	ctxB1	tcpA_el	ctxB1-tcpA_el
ERR572574	69	3	18	53	461	321	719	748	2010	2010	52	99.47	100	99.47-100	ctxB1	tcpA_el	ctxB1-tcpA_el
ERR572580	69	3	6	54	458	486	1308	1372	2010	2010	52	99.2	99.85	99.2-99.85	ctxB7	tcpA_A226G	ctxB7-tcpA_A226G
ERR572582	69	3	18	53	461	321	719	748	2011	2011	52	99.47	100	99.47-100	ctxB1	tcpA_el	ctxB1-tcpA_el
ERR572585	69	3	6	54	1228	481	2174	2287	2011	2011	52	99.2	99.85	99.2-99.85	ctxB7	tcpA_A226G	ctxB7-tcpA_A226G
ERR572589	69	3	6	54	110	492	729	759	2011	2011	52	99.2	99.85	99.2-99.85	ctxB7	tcpA_A226G	ctxB7-tcpA_A226G
ERR572590	69	3	6	54	458	486	2178	2292	2012	2012	52	99.2	99.85	99.2-99.85	ctxB7	tcpA_A226G	ctxB7-tcpA_A226G
ERR572757	69	3	55	19	1252	1409	2243	2360	2008	2008	52	99.47	100	99.47-100	ctxB1	tcpA_el	ctxB1-tcpA_el
ERR572836	69	3	8	19	1266	1489	2291	2410	2013	2013	52	99.47	100	99.47-100	ctxB1	tcpA_el	ctxB1-tcpA_el
ERR572839	69	3	6	54	1228	481	2173	2286	2010	2010	52	99.2	99.85	99.2-99.85	ctxB7	tcpA_A226G	ctxB7-tcpA_A226G
ERR572840	69	3	18	53	461	321	2293	2412	2011	2011	52	99.47	100	99.47-100	ctxB1	tcpA_el	ctxB1-tcpA_el
ERR572842	69	3	6	54	110	492	729	759	2012	2012	52	99.2	99.85	99.2-99.85	ctxB7	tcpA_A226G	ctxB7-tcpA_A226G
ERR576950	69	1	2	21	1268	1553	2296	2415	1991	1991	50	100	100	100-100	ctxB3	tcpA_el	ctxB3-tcpA_el
ERR576951	69	2	9	18	1269	1554	2297	2416	2001	2001	49	99.47	100	99.47-100	ctxB1	tcpA_el	ctxB1-tcpA_el
ERR576970	69	2	57	182	1270	1555	2298	2417	1990	1960-1990	47	100	100	100-100	ctxB3	tcpA_el	ctxB3-tcpA_el
ERR576971	69	1	10	23	1271	1556	2299	2418	1961	1960-1990	49	100	100	100-100	ctxB3	tcpA_el	ctxB3-tcpA_el
ERR576973	69	1	2	21	65	1557	2300	2419	1991	1991	49	100	100	100-100	ctxB3	tcpA_el	ctxB3-tcpA_el
ERR576974	69	3	5	5	433	5	2301	2420	2010	2010	50	99.47	99.85	99.47-99.85	ctxB1	tcpA_A226G	ctxB1-tcpA_A226G
ERR576975	69	2	9	183	1272	815	2302	2421	2001	2001	49	99.47	100	99.47-100	ctxB1	tcpA_el	ctxB1-tcpA_el
ERR576976	69	2	9	110	1273	1558	2303	2422	1998	1998	49	99.47	100	99.47-100	ctxB1	tcpA_el	ctxB1-tcpA_el
ERR576977	69	2	9	105	1274	1559	2304	2423	1993	1993	50	99.47	100	99.47-100	ctxB1	tcpA_el	ctxB1-tcpA_el
ERR576978	69	1	2	22	1275	1560	2305	2424	1986	1960-1990	50	100	100	100-100	ctxB3	tcpA_el	ctxB3-tcpA_el
ERR576979	69	1	10	55	1276	1561	2306	2425	1964	1960-1990	50	100	100	100-100	ctxB3	tcpA_el	ctxB3-tcpA_el
ERR576981	69	1	10	184	1278	1563	2308	2427	1961	1960-1990	50	100	100	100-100	ctxB3	tcpA_el	ctxB3-tcpA_el
ERR576983	69	1	10	55	1280	1565	2310	2429	1961	1960-1990	50	100	100	100-100	ctxB3	tcpA_el	ctxB3-tcpA_el
ERR576984	69	2	9	110	1281	1566	2311	2430	1999	1999	50	99.47	100	99.47-100	ctxB1	tcpA_el	ctxB1-tcpA_el
ERR576985	69	17	59	186	1282	1567	2312	2431	1994	1994	50	99.47	100	99.47-100	ctxB1	tcpA_el	ctxB1-tcpA_el
ERR576986	69	2	9	105	1283	1568	2313	2432	1993	1993	50	99.47	100	99.47-100	ctxB1	tcpA_el	ctxB1-tcpA_el
ERR576987	69	1	1	1	1284	1569	2314	2433	1988	1960-1990	49	100	100	100-100	ctxB3	tcpA_el	ctxB3-tcpA_el
ERR576988	69	1	1	1	1285	1570	2315	2434	1984	1960-1990	50	100	100	100-100	ctxB3	tcpA_el	ctxB3-tcpA_el
ERR576995	69	1	1	1	1286	1571	2316	2435	1983	1960-1990	48	100	100	100-100	ctxB3	tcpA_el	ctxB3-tcpA_el
ERR576996	69	1	1	1	1287	1572	2317	2436	1983	1960-1990	49	100	100	100-100	ctxB3	tcpA_el	ctxB3-tcpA_el
ERR577139	69	18	1	1	1288	1573	2318	2437	1982	1960-1990	48	100	100	100-100	ctxB3	tcpA_el	ctxB3-tcpA_el
ERR577140	69	1	60	117	1289	1574	2319	2438	1981	1960-1990	50	100	100	100-100	ctxB3	tcpA_el	ctxB3-tcpA_el
ERR577141	69	1	1	1	1287	1575	2320	2439	1980	1960-1990	50	100	100	100-100	ctxB3	tcpA_el	ctxB3-tcpA_el
ERR577142	69	1	10	117	1290	1576	2321	2440	1979	1960-1990	50	100	100	100-100	ctxB3	tcpA_el	ctxB3-tcpA_el
ERR577143	69	1	10	23	1291	1577	2322	2441	1978	1960-1990	49	100	100	100-100	ctxB3	tcpA_el	ctxB3-tcpA_el
ERR579049	69	1	1	1	1292	1578	2323	2442	1977	1960-1990	52	100	100	100-100	ctxB3	tcpA_el	ctxB3-tcpA_el
ERR579051	69	1	10	55	1293	1579	2324	2443	1973	1960-1990	50	100	100	100-100	ctxB3	tcpA_el	ctxB3-tcpA_el
ERR579052	69	1	10	55	1294	1580	2325	2444	1969	1960-1990	51	100	100	100-100	ctxB3	tcpA_el	ctxB3-tcpA_el
ERR579053	69	1	10	23	1295	1581	2326	2445	1965	1960-1990	50	100	100	100-100	ctxB3	tcpA_el	ctxB3-tcpA_el
ERR579054	69	1	10	55	1296	1582	2327	2446	1964	1960-1990	50	100	100	100-100	ctxB3	tcpA_el	ctxB3-tcpA_el
ERR579055	69	1	10	23	1297	1583	2328	2447	1962	1960-1990	50	100	100	100-100	ctxB3	tcpA_el	ctxB3-tcpA_el
ERR579056	69	1	10	23	1298	1584	2329	2448	1966	1960-1990	50	100	100	100-100	ctxB3	tcpA_el	ctxB3-tcpA_el
ERR579057	69	1	61	187	1299	1585	2330	2449	1961	1960-1990	49	100	100	100-100	ctxB3	tcpA_el	ctxB3-tcpA_el
ERR579058	69	1	62	188	1300	1586	2331	2450	1961	1960-1990	51	100	100	100-100	ctxB3	tcpA_el	ctxB3-tcpA_el
ERR579059	69	1	10	23	1301	1556	2332	2451	1961	1960-1990	50	100	100	100-100	ctxB3	tcpA_el	ctxB3-tcpA_el
ERR579060	69	1	10	23	1302	1587	2333	2452	1961	1960-1990	49	100	100	100-100	ctxB3	tcpA_el	ctxB3-tcpA_el
ERR579061	69	2	3	3	1303	1588	2334	2453	1988	1960-1990	50	100	100	100-100	ctxB3	tcpA_el	ctxB3-tcpA_el
ERR579062	69	1	1	1	1287	1589	2335	2454	1979	1960-1990	50	100	100	100-100	ctxB3	tcpA_el	ctxB3-tcpA_el
ERR579063	69	1	10	55	1304	1590	2336	2455	1964	1960-1990	49	100	100	100-100	ctxB3	tcpA_el	ctxB3-tcpA_el
ERR579064	69	2	3	24	1305	1591	2337	2456	1987	1960-1990	49	100	100	100-100	ctxB3	tcpA_el	ctxB3-tcpA_el
ERR579065	69	1	1	1	1306	1592	2338	2457	1981	1960-1990	50	100	100	100-100	ctxB3	tcpA_el	ctxB3-tcpA_el
ERR579066	69	19	63	189	1307	1593	2339	2458	1962	1960-1990	50	100	100	100-100	ctxB3	tcpA_el	ctxB3-tcpA_el
ERR579067	69	2	3	24	1308	1594	2340	2459	1986	1960-1990	48	100	100	100-100	ctxB3	tcpA_el	ctxB3-tcpA_el
ERR579068	69	2	9	183	1309	1595	2341	2460	1995	1995	50	99.47	100	99.47-100	ctxB1	tcpA_el	ctxB1-tcpA_el
ERR579069	69	2	9	110	1310	1596	2342	2461	1998	1998	50	99.47	100	99.47-100	ctxB1	tcpA_el	ctxB1-tcpA_el
ERR579070	69	1	1	190	1311	1597	2343	2462	1989	1960-1990	50	100	100	100-100	ctxB3	tcpA_el	ctxB3-tcpA_el
ERR579073	69	2	9	105	1313	1599	2345	2464	1996	1996	50	99.47	100	99.47-100	ctxB1	tcpA_el	ctxB1-tcpA_el
ERR579074	69	1	10	191	1314	1600	2346	2465	1978	1960-1990	49	100	100	100-100	ctxB3	tcpA_el	ctxB3-tcpA_el
ERR579075	69	3	5	5	1315	1601	2347	2466	2008	2008	49	99.47	99.85	99.47-99.85	ctxB1	tcpA_A226G	ctxB1-tcpA_A226G
ERR579076	69	2	9	110	1316	1602	2348	2467	2000	2000	50	99.47	100	99.47-100	ctxB1	tcpA_el	ctxB1-tcpA_el
ERR579077	69	2	9	110	1316	815	2349	2468	1998	1998	50	99.47	100	99.47-100	ctxB1	tcpA_el	ctxB1-tcpA_el
ERR579078	69	2	9	110	1317	1603	2350	2469	1997	1997	52	99.47	100	99.47-100	ctxB1	tcpA_el	ctxB1-tcpA_el
ERR579079	69	2	9	110	1318	1604	2351	2470	1993	1993	50	99.47	100	99.47-100	ctxB1	tcpA_el	ctxB1-tcpA_el
ERR579080	69	2	3	192	1319	1605	2352	2471	1992	1992	49	100	100	100-100	ctxB3	tcpA_el	ctxB3-tcpA_el
ERR579082	69	2	3	192	1320	1606	2353	2472	1990	1960-1990	52	100	100	100-100	ctxB3	tcpA_el	ctxB3-tcpA_el
ERR579085	69	2	9	193	1321	1607	2354	2473	2002	2002	49	99.47	100	99.47-100	ctxB1	tcpA_el	ctxB1-tcpA_el
ERR579086	69	2	9	183	1322	1608	2355	2474	2001	2001	50	99.47	100	99.47-100	ctxB1	tcpA_el	ctxB1-tcpA_el
ERR579087	69	1	1	1	1323	1609	2356	2475	1978	1960-1990	48	100	100	100-100	ctxB3	tcpA_el	ctxB3-tcpA_el
ERR579088	69	1	1	1	1324	1610	2357	2476	1984	1960-1990	49	100	100	100-100	ctxB3	tcpA_el	ctxB3-tcpA_el
ERR579090	69	3	6	6	425	1612	2359	2478	2008	2008	47	99.47	99.85	99.47-99.85	ctxB1	tcpA_A226G	ctxB1-tcpA_A226G
ERR579091	69	2	9	194	1326	1613	2360	2479	2000	2000	45	99.47	100	99.47-100	ctxB1	tcpA_el	ctxB1-tcpA_el
ERR579092	69	2	9	183	1327	1614	2361	2480	1998	1998	47	99.47	100	99.47-100	ctxB1	tcpA_el	ctxB1-tcpA_el
ERR579093	69	2	9	110	1316	1615	2362	2481	1998	1998	46	99.47	100	99.47-100	ctxB1	tcpA_el	ctxB1-tcpA_el
ERR579309	69	2	9	18	58	1617	2364	2483	2001	2001	49	99.42	100	99.42-100	ctxB1	tcpA_el	ctxB1-tcpA_el
ERR579310	69	2	9	18	58	1617	2364	2483	2001	2001	50	99.47	100	99.47-100	ctxB1	tcpA_el	ctxB1-tcpA_el
ERR579311	69	2	9	105	1274	1618	2365	2484	1994	1994	50	99.47	100	99.47-100	ctxB1	tcpA_el	ctxB1-tcpA_el
ERR579312	69	2	9	105	1274	1619	2366	2485	1994	1994	48	99.47	100	99.47-100	ctxB1	tcpA_el	ctxB1-tcpA_el
ERR579313	69	2	9	105	1329	1620	2367	2486	2001	2001	50	99.47	100	99.47-100	ctxB1	tcpA_el	ctxB1-tcpA_el
ERR579919	69	1	1	1	1334	410	2379	2505	1985	1960-1990	47	100	100	100-100	ctxB3	tcpA_el	ctxB3-tcpA_el
ERR580006	69	1	2	21	1337	1628	2386	2518	1991	1991	50	100	100	100-100	ctxB3	tcpA_el	ctxB3-tcpA_el
ERR976392	69	1	2	2	1340	1630	2390	2524	1990	1960-1990	50	100	100	100-100	ctxB3	tcpA_el	ctxB3-tcpA_el
ERR976394	69	1	2	2	1342	1632	2392	2526	1989	1960-1990	52	100	100	100-100	ctxB3	tcpA_el	ctxB3-tcpA_el
ERR976396	69	1	2	197	1344	1634	2394	2528	1990	1960-1990	50	100	100	100-100	ctxB3	tcpA_el	ctxB3-tcpA_el
ERR976398	69	1	2	2	1346	137	2396	2530	1970	1960-1990	52	100	100	100-100	ctxB3	tcpA_el	ctxB3-tcpA_el
ERR976399	69	1	10	32	1347	1636	2397	2531	1970	1960-1990	52	100	100	100-100	ctxB3	tcpA_el	ctxB3-tcpA_el
ERR976400	69	1	2	2	681	782	2398	2532	1970	1960-1990	52	100	100	100-100	ctxB3	tcpA_el	ctxB3-tcpA_el
ERR976401	69	1	2	2	1348	1637	2399	2533	1971	1960-1990	52	100	100	100-100	ctxB3	tcpA_el	ctxB3-tcpA_el
ERR976402	69	1	2	2	681	782	2400	2534	1970	1960-1990	52	100	100	100-100	ctxB3	tcpA_el	ctxB3-tcpA_el
ERR976403	69	1	2	2	1349	137	2401	2535	1970	1960-1990	52	100	100	100-100	ctxB3	tcpA_el	ctxB3-tcpA_el
ERR976404	69	1	1	38	1350	1638	2402	2536	1988	1960-1990	52	100	100	100-100	ctxB3	tcpA_el	ctxB3-tcpA_el
ERR976405	69	1	2	22	1351	1639	2403	2537	1983	1960-1990	52	100	100	100-100	ctxB3	tcpA_el	ctxB3-tcpA_el
ERR976406	69	1	2	2	1352	1640	2404	2538	1975	1960-1990	52	100	100	100-100	ctxB3	tcpA_el	ctxB3-tcpA_el
ERR976407	69	1	2	2	1353	1641	2405	2539	1982	1960-1990	50	100	100	100-100	ctxB3	tcpA_el	ctxB3-tcpA_el
ERR976408	69	1	2	22	1354	1642	2406	2540	1982	1960-1990	51	100	100	100-100	ctxB3	tcpA_el	ctxB3-tcpA_el
ERR976409	69	2	3	3	668	1643	2407	2541	1986	1960-1990	52	100	100	100-100	ctxB3	tcpA_el	ctxB3-tcpA_el
ERR976410	69	1	1	1	1355	1644	2408	2542	1984	1960-1990	52	100	100	100-100	ctxB3	tcpA_el	ctxB3-tcpA_el
ERR976411	69	1	2	2	1356	1645	2409	2543	1984	1960-1990	52	100	100	100-100	ctxB3	tcpA_el	ctxB3-tcpA_el
ERR976412	69	2	3	3	668	1646	2410	2544	1986	1960-1990	50	100	100	100-100	ctxB3	tcpA_el	ctxB3-tcpA_el
ERR976414	69	1	1	38	589	658	1001	1050	1988	1960-1990	52	100	100	100-100	ctxB3	tcpA_el	ctxB3-tcpA_el
ERR976415	69	1	2	2	1358	1648	2412	2546	1972	1960-1990	52	100	100	100-100	ctxB3	tcpA_el	ctxB3-tcpA_el
ERR976416	69	1	2	2	1359	1649	2413	2547	1972	1960-1990	52	100	100	100-100	ctxB3	tcpA_el	ctxB3-tcpA_el
ERR976418	69	1	2	2	681	782	2414	2548	1974	1960-1990	52	100	100	100-100	ctxB3	tcpA_el	ctxB3-tcpA_el
ERR976419	69	1	2	2	1360	1650	2415	2549	1974	1960-1990	52	100	100	100-100	ctxB3	tcpA_el	ctxB3-tcpA_el
ERR976420	69	1	2	2	681	782	2416	2550	1970	1960-1990	52	100	100	100-100	ctxB3	tcpA_el	ctxB3-tcpA_el
ERR976421	69	1	2	2	681	1649	2417	2551	1970	1960-1990	52	100	100	100-100	ctxB3	tcpA_el	ctxB3-tcpA_el
ERR976422	69	1	2	2	681	782	2400	2534	1970	1960-1990	52	100	100	100-100	ctxB3	tcpA_el	ctxB3-tcpA_el
ERR976423	69	1	2	2	681	1649	2418	2552	1970	1960-1990	52	100	100	100-100	ctxB3	tcpA_el	ctxB3-tcpA_el
ERR976424	69	1	2	2	681	782	2419	2553	1970	1960-1990	52	100	100	100-100	ctxB3	tcpA_el	ctxB3-tcpA_el
ERR976425	69	1	2	2	1361	1651	2420	2554	1973	1960-1990	52	100	100	100-100	ctxB3	tcpA_el	ctxB3-tcpA_el
ERR976426	69	1	2	200	1362	1652	2421	2555	1973	1960-1990	52	100	100	100-100	ctxB3	tcpA_el	ctxB3-tcpA_el
ERR976427	69	1	2	2	1363	1653	2422	2556	1973	1960-1990	52	100	100	100-100	ctxB3	tcpA_el	ctxB3-tcpA_el
ERR976428	69	1	2	2	1364	1654	2423	2557	1970	1960-1990	52	100	100	100-100	ctxB3	tcpA_el	ctxB3-tcpA_el
ERR976429	69	1	2	2	1365	1655	2424	2558	1971	1960-1990	52	100	100	100-100	ctxB3	tcpA_el	ctxB3-tcpA_el
ERR976430	69	1	2	2	1366	782	2425	2559	1971	1960-1990	52	100	100	100-100	ctxB3	tcpA_el	ctxB3-tcpA_el
ERR976431	69	1	2	2	681	782	2426	2560	1970	1960-1990	52	100	100	100-100	ctxB3	tcpA_el	ctxB3-tcpA_el
ERR976433	69	1	2	2	1367	797	2427	2561	1973	1960-1990	52	100	100	100-100	ctxB3	tcpA_el	ctxB3-tcpA_el
ERR976434	69	1	2	2	1368	797	2428	2562	1974	1960-1990	52	100	100	100-100	ctxB3	tcpA_el	ctxB3-tcpA_el
ERR976435	69	1	2	2	681	797	2429	2563	1972	1960-1990	52	100	100	100-100	ctxB3	tcpA_el	ctxB3-tcpA_el
ERR976436	69	1	2	2	1369	797	2430	2564	1971	1960-1990	52	100	100	100-100	ctxB3	tcpA_el	ctxB3-tcpA_el
ERR976437	69	1	2	22	1370	1656	2431	2565	1974	1960-1990	51	100	100	100-100	ctxB3	tcpA_el	ctxB3-tcpA_el
ERR976438	69	1	2	22	1371	1657	2432	2566	1974	1960-1990	52	100	100	100-100	ctxB3	tcpA_el	ctxB3-tcpA_el
ERR976439	69	1	2	22	1372	1658	2433	2567	1972	1960-1990	52	100	100	100-100	ctxB3	tcpA_el	ctxB3-tcpA_el
ERR976440	69	1	2	22	1372	1657	2434	2568	1974	1960-1990	52	100	100	100-100	ctxB3	tcpA_el	ctxB3-tcpA_el
ERR976442	69	1	2	2	1373	1659	2435	2569	1974	1960-1990	52	100	100	100-100	ctxB3	tcpA_el	ctxB3-tcpA_el
ERR976443	69	1	2	2	1374	1660	2436	2570	1974	1960-1990	52	100	100	100-100	ctxB3	tcpA_el	ctxB3-tcpA_el
ERR976444	69	1	2	2	1375	1661	2437	2571	1974	1960-1990	52	100	100	100-100	ctxB3	tcpA_el	ctxB3-tcpA_el
ERR976445	69	1	2	2	129	137	2438	2572	1974	1960-1990	52	100	100	100-100	ctxB3	tcpA_el	ctxB3-tcpA_el
ERR976447	69	1	2	2	1376	1662	2440	2574	1972	1960-1990	50	100	100	100-100	ctxB3	tcpA_el	ctxB3-tcpA_el
ERR976448	69	1	2	2	129	137	2441	2575	1972	1960-1990	50	100	100	100-100	ctxB3	tcpA_el	ctxB3-tcpA_el
ERR976450	69	1	2	2	129	1663	2443	2577	1972	1960-1990	52	100	100	100-100	ctxB3	tcpA_el	ctxB3-tcpA_el
ERR976451	69	1	2	113	1377	1664	2444	2578	1975	1960-1990	52	100	100	100-100	ctxB3	tcpA_el	ctxB3-tcpA_el
ERR976452	69	1	2	113	1377	1665	2445	2579	1975	1960-1990	52	100	100	100-100	ctxB3	tcpA_el	ctxB3-tcpA_el
ERR976453	69	1	2	113	1377	1666	2446	2580	1975	1960-1990	52	100	100	100-100	ctxB3	tcpA_el	ctxB3-tcpA_el
ERR976454	69	1	2	2	129	1667	2447	2581	1971	1960-1990	52	100	100	100-100	ctxB3	tcpA_el	ctxB3-tcpA_el
ERR976456	69	1	2	2	129	782	2448	2582	1970	1960-1990	52	100	100	100-100	ctxB3	tcpA_el	ctxB3-tcpA_el
ERR976457	69	1	2	2	129	782	2449	2583	1970	1960-1990	52	100	100	100-100	ctxB3	tcpA_el	ctxB3-tcpA_el
ERR976458	69	1	2	2	1378	1668	2450	2584	1970	1960-1990	52	100	100	100-100	ctxB3	tcpA_el	ctxB3-tcpA_el
ERR976459	69	1	2	2	1379	782	2451	2585	1970	1960-1990	52	100	100	100-100	ctxB3	tcpA_el	ctxB3-tcpA_el
ERR976460	69	1	2	2	681	782	2452	2586	1970	1960-1990	52	100	100	100-100	ctxB3	tcpA_el	ctxB3-tcpA_el
ERR976463	69	1	10	32	127	138	1194	2587	1970	1960-1990	52	100	100	100-100	ctxB3	tcpA_el	ctxB3-tcpA_el
ERR976464	69	1	2	2	681	782	2453	2588	1970	1960-1990	52	100	100	100-100	ctxB3	tcpA_el	ctxB3-tcpA_el
ERR976465	69	1	2	2	129	137	1153	1210	1970	1960-1990	52	100	100	100-100	ctxB3	tcpA_el	ctxB3-tcpA_el
ERR976466	69	1	2	2	129	137	2454	2589	1970	1960-1990	52	100	100	100-100	ctxB3	tcpA_el	ctxB3-tcpA_el
ERR976467	69	1	2	2	1380	137	2455	2590	1970	1960-1990	52	100	100	100-100	ctxB3	tcpA_el	ctxB3-tcpA_el
ERR976468	69	1	2	2	1381	782	2456	2591	1970	1960-1990	52	100	100	100-100	ctxB3	tcpA_el	ctxB3-tcpA_el
ERR976469	69	1	2	2	1382	1669	2457	2592	1970	1960-1990	52	100	100	100-100	ctxB3	tcpA_el	ctxB3-tcpA_el
ERR976470	69	1	2	2	1383	1667	2458	2593	1970	1960-1990	52	100	100	100-100	ctxB3	tcpA_el	ctxB3-tcpA_el
ERR976471	69	1	2	2	129	137	2459	2594	1970	1960-1990	52	100	100	100-100	ctxB3	tcpA_el	ctxB3-tcpA_el
ERR976472	69	1	2	2	681	782	2400	2534	1970	1960-1990	52	100	100	100-100	ctxB3	tcpA_el	ctxB3-tcpA_el
ERR976473	69	1	2	2	681	1670	2460	2595	1970	1960-1990	52	100	100	100-100	ctxB3	tcpA_el	ctxB3-tcpA_el
ERR976474	69	1	2	2	681	782	2400	2534	1970	1960-1990	52	100	100	100-100	ctxB3	tcpA_el	ctxB3-tcpA_el
ERR976475	69	1	2	2	129	137	1153	1210	1970	1960-1990	52	100	100	100-100	ctxB3	tcpA_el	ctxB3-tcpA_el
ERR976476	69	2	3	3	668	1671	2461	2596	1990	1960-1990	50	100	100	100-100	ctxB3	tcpA_el	ctxB3-tcpA_el
ERR976477	69	2	3	3	668	1672	2462	2597	1986	1960-1990	52	100	100	100-100	ctxB3	tcpA_el	ctxB3-tcpA_el
ERR976478	69	1	1	1	653	1673	2463	2598	1985	1960-1990	52	100	100	100-100	ctxB3	tcpA_el	ctxB3-tcpA_el
ERR976479	69	1	2	22	1384	1674	2464	2599	1984	1960-1990	52	100	100	100-100	ctxB3	tcpA_el	ctxB3-tcpA_el
ERR976480	69	1	2	22	1384	1675	2465	2600	1984	1960-1990	52	100	100	100-100	ctxB3	tcpA_el	ctxB3-tcpA_el
ERR976481	69	1	2	22	1385	1675	2466	2601	1985	1960-1990	52	100	100	100-100	ctxB3	tcpA_el	ctxB3-tcpA_el
ERR976482	69	1	1	1	653	1673	2467	2602	1985	1960-1990	52	100	100	100-100	ctxB3	tcpA_el	ctxB3-tcpA_el
ERR976483	69	1	2	22	1386	1676	2468	2603	1985	1960-1990	52	100	100	100-100	ctxB3	tcpA_el	ctxB3-tcpA_el
ERR976484	69	1	1	38	1387	1677	2469	2604	1988	1960-1990	52	100	100	100-100	ctxB3	tcpA_el	ctxB3-tcpA_el
ERR976485	69	1	2	22	1384	1674	2470	2605	1984	1960-1990	52	100	100	100-100	ctxB3	tcpA_el	ctxB3-tcpA_el
ERR976486	69	1	2	22	1384	1678	2471	2606	1984	1960-1990	52	100	100	100-100	ctxB3	tcpA_el	ctxB3-tcpA_el
ERR976487	69	1	1	1	1388	1679	2472	2607	1984	1960-1990	52	100	100	100-100	ctxB3	tcpA_el	ctxB3-tcpA_el
ERR976488	69	1	2	21	1389	1680	2473	2608	1991	1991	52	100	100	100-100	ctxB3	tcpA_el	ctxB3-tcpA_el
ERR976489	69	1	2	21	65	81	115	2609	1991	1991	52	100	100	100-100	ctxB3	tcpA_el	ctxB3-tcpA_el
ERR976492	69	1	2	21	806	1681	2474	2610	1991	1991	52	100	100	100-100	ctxB3	tcpA_el	ctxB3-tcpA_el
ERR976493	69	1	2	21	1390	1682	2475	2611	1992	1992	52	100	100	100-100	ctxB3	tcpA_el	ctxB3-tcpA_el
ERR976494	69	1	2	21	327	1683	2476	2612	1992	1992	52	100	100	100-100	ctxB3	tcpA_el	ctxB3-tcpA_el
ERR976496	69	1	2	21	1392	620	2478	2614	1992	1992	52	100	100	100-100	ctxB3	tcpA_el	ctxB3-tcpA_el
ERR976497	69	1	2	21	65	1685	2479	2615	1991	1991	52	100	100	100-100	ctxB3	tcpA_el	ctxB3-tcpA_el
ERR976498	69	1	2	22	1393	1686	2480	2616	1988	1960-1990	52	100	100	100-100	ctxB3	tcpA_el	ctxB3-tcpA_el
ERR976499	69	1	2	22	1394	1687	2481	2617	1988	1960-1990	50	100	100	100-100	ctxB3	tcpA_el	ctxB3-tcpA_el
ERR976500	69	1	2	22	1395	1688	2482	2618	1988	1960-1990	52	100	100	100-100	ctxB3	tcpA_el	ctxB3-tcpA_el
ERR976501	69	1	2	22	1396	1689	2483	2619	1988	1960-1990	52	100	100	100-100	ctxB3	tcpA_el	ctxB3-tcpA_el
ERR976506	69	1	2	2	1399	1692	2486	2622	1971	1960-1990	52	100	100	100-100	ctxB3	tcpA_el	ctxB3-tcpA_el
ERR976507	69	1	2	2	1400	1693	2487	2623	1971	1960-1990	52	100	100	100-100	ctxB3	tcpA_el	ctxB3-tcpA_el
ERR976508	69	1	2	2	1401	1694	2488	2624	1974	1960-1990	52	100	100	100-100	ctxB3	tcpA_el	ctxB3-tcpA_el
ERR976510	69	1	2	2	731	782	2489	2625	1974	1960-1990	52	100	100	100-100	ctxB3	tcpA_el	ctxB3-tcpA_el
ERR976511	69	1	2	22	1402	1695	2490	2626	1988	1960-1990	52	100	100	100-100	ctxB3	tcpA_el	ctxB3-tcpA_el
ERR976513	69	2	3	3	668	768	2492	2628	1991	1991	52	100	100	100-100	ctxB3	tcpA_el	ctxB3-tcpA_el
ERR976514	69	2	3	3	1404	1697	2493	2629	1991	1991	52	100	100	100-100	ctxB3	tcpA_el	ctxB3-tcpA_el
ERR976515	69	2	3	3	1404	1697	2493	2629	1991	1991	52	100	100	100-100	ctxB3	tcpA_el	ctxB3-tcpA_el
ERR976516	69	2	3	3	668	1698	2494	2630	1991	1991	52	100	100	100-100	ctxB3	tcpA_el	ctxB3-tcpA_el
ERR976517	69	2	3	3	1405	1699	2495	2631	1991	1991	52	100	100	100-100	ctxB3	tcpA_el	ctxB3-tcpA_el
ERR976518	69	2	3	3	1406	1700	2496	2632	1991	1991	52	100	100	100-100	ctxB3	tcpA_el	ctxB3-tcpA_el
ERR976519	69	2	3	3	668	768	1142	2633	1991	1991	52	100	100	100-100	ctxB3	tcpA_el	ctxB3-tcpA_el
ERR976520	69	2	3	3	1407	1701	2497	2634	1991	1991	52	100	100	100-100	ctxB3	tcpA_el	ctxB3-tcpA_el
ERR976521	69	1	1	38	1408	1702	2498	2635	1991	1991	52	100	100	100-100	ctxB3	tcpA_el	ctxB3-tcpA_el
ERR976522	69	1	2	22	1409	1703	2499	2636	1992	1992	52	100	100	100-100	ctxB3	tcpA_el	ctxB3-tcpA_el
ERR976523	69	1	2	2	1410	1704	2500	2637	1992	1992	52	100	100	100-100	ctxB3	tcpA_el	ctxB3-tcpA_el
ERR976525	69	1	1	38	1412	828	2502	2639	1993	1993	52	100	100	100-100	ctxB3	tcpA_el	ctxB3-tcpA_el
ERR976526	69	1	1	38	1413	1706	2503	2640	1993	1993	52	100	100	100-100	ctxB3	tcpA_el	ctxB3-tcpA_el
ERR976527	69	2	3	3	1414	1707	2504	2641	1993	1993	52	100	100	100-100	ctxB3	tcpA_el	ctxB3-tcpA_el
ERR976528	69	1	1	38	192	1708	2505	2642	1993	1993	52	100	100	100-100	ctxB3	tcpA_el	ctxB3-tcpA_el
ERR976530	69	1	1	38	1416	1710	2507	2644	1993	1993	52	100	100	100-100	ctxB3	tcpA_el	ctxB3-tcpA_el
ERR976531	69	1	1	38	1417	1711	2508	2645	1993	1993	52	100	100	100-100	ctxB3	tcpA_el	ctxB3-tcpA_el
ERR976532	69	1	2	22	1418	1712	2509	2646	1994	1994	52	100	100	100-100	ctxB3	tcpA_el	ctxB3-tcpA_el
ERR976533	69	1	2	22	1419	1713	2510	2647	1994	1994	52	100	100	100-100	ctxB3	tcpA_el	ctxB3-tcpA_el
ERR976534	69	2	3	3	668	1714	2511	2648	1993	1993	52	100	100	100-100	ctxB3	tcpA_el	ctxB3-tcpA_el
ERR976535	69	2	3	3	668	1715	2512	2649	1994	1994	52	100	100	100-100	ctxB3	tcpA_el	ctxB3-tcpA_el
ERR976536	69	2	3	3	668	1714	2511	2648	1993	1993	52	100	100	100-100	ctxB3	tcpA_el	ctxB3-tcpA_el
ERR976537	69	3	4	4	1420	1716	2513	2650	1994	1994	54	99.47	100	99.47-100	ctxB1	tcpA_el	ctxB1-tcpA_el
ERR976538	69	3	4	4	1421	1717	2514	2651	1994	1994	52	99.47	100	99.47-100	ctxB1	tcpA_el	ctxB1-tcpA_el
ERR976539	69	3	4	4	1422	1718	2515	2652	1994	1994	52	99.47	100	99.47-100	ctxB1	tcpA_el	ctxB1-tcpA_el
ERR976540	69	1	1	38	192	1708	2516	2653	1994	1994	52	100	100	100-100	ctxB3	tcpA_el	ctxB3-tcpA_el
ERR976541	69	2	3	3	1423	1707	2517	2654	1994	1994	52	100	100	100-100	ctxB3	tcpA_el	ctxB3-tcpA_el
ERR976542	69	3	4	4	4	4	4	4	1994	1994	52	99.47	100	99.47-100	ctxB1	tcpA_el	ctxB1-tcpA_el
ERR976543	69	3	4	4	4	1719	2518	2655	1994	1994	52	99.47	100	99.47-100	ctxB1	tcpA_el	ctxB1-tcpA_el
ERR976545	69	2	3	3	668	1714	2519	2656	1994	1994	52	100	100	100-100	ctxB3	tcpA_el	ctxB3-tcpA_el
ERR976546	69	2	3	3	668	1720	2520	2657	1994	1994	52	100	100	100-100	ctxB3	tcpA_el	ctxB3-tcpA_el
ERR976547	69	2	3	85	714	817	2521	2658	1997	1997	52	100	100	100-100	ctxB3	tcpA_el	ctxB3-tcpA_el
ERR976548	69	1	1	38	192	823	2522	2659	1997	1997	52	100	100	100-100	ctxB3	tcpA_el	ctxB3-tcpA_el
ERR976550	69	1	1	38	192	823	2522	2659	1997	1997	52	100	100	100-100	ctxB3	tcpA_el	ctxB3-tcpA_el
ERR976552	69	3	8	27	593	664	2523	2660	1998	1998	52	99.47	100	99.47-100	ctxB1	tcpA_el	ctxB1-tcpA_el
ERR976553	69	3	8	27	593	664	2524	2661	1998	1998	52	99.47	100	99.47-100	ctxB1	tcpA_el	ctxB1-tcpA_el
ERR976554	69	3	4	98	4	1721	2525	2662	1997	1997	52	99.47	100	99.47-100	ctxB1	tcpA_el	ctxB1-tcpA_el
ERR976555	69	3	4	98	1424	1722	2526	2663	1997	1997	52	99.47	100	99.47-100	ctxB1	tcpA_el	ctxB1-tcpA_el
ERR976556	69	3	8	87	594	664	2013	2103	1998	1998	52	99.47	100	99.47-100	ctxB1	tcpA_el	ctxB1-tcpA_el
ERR976557	69	3	8	87	594	664	2013	2103	1998	1998	52	99.47	100	99.47-100	ctxB1	tcpA_el	ctxB1-tcpA_el
ERR976558	69	3	8	87	1425	664	2527	2664	1998	1998	52	99.47	100	99.47-100	ctxB1	tcpA_el	ctxB1-tcpA_el
ERR976559	69	2	3	85	714	817	2521	2658	1998	1998	52	100	100	100-100	ctxB3	tcpA_el	ctxB3-tcpA_el
ERR976560	69	2	3	85	714	817	2521	2665	1998	1998	52	100	100	100-100	ctxB3	tcpA_el	ctxB3-tcpA_el
ERR976561	69	2	3	85	716	1723	2528	2666	1998	1998	52	100	100	100-100	ctxB3	tcpA_el	ctxB3-tcpA_el
ERR976562	69	2	3	85	716	819	2529	2667	1998	1998	52	100	100	100-100	ctxB3	tcpA_el	ctxB3-tcpA_el
ERR976563	69	3	8	87	1426	664	2530	2668	1998	1998	52	99.47	100	99.47-100	ctxB1	tcpA_el	ctxB1-tcpA_el
ERR976564	69	3	8	87	1426	664	2530	2668	1998	1998	52	99.47	100	99.47-100	ctxB1	tcpA_el	ctxB1-tcpA_el
ERR976566	69	3	8	27	593	1724	2531	2669	1998	1998	52	99.47	100	99.47-100	ctxB1	tcpA_el	ctxB1-tcpA_el
ERR976567	69	3	8	27	593	1724	2532	2670	1998	1998	52	99.47	100	99.47-100	ctxB1	tcpA_el	ctxB1-tcpA_el
ERR976568	69	2	3	85	716	1725	2533	2671	1998	1998	51	100	100	100-100	ctxB3	tcpA_el	ctxB3-tcpA_el
ERR976569	69	3	8	87	578	664	2534	2672	1998	1998	52	99.47	100	99.47-100	ctxB1	tcpA_el	ctxB1-tcpA_el
ERR976570	69	2	3	85	716	819	2535	2673	1998	1998	52	100	100	100-100	ctxB3	tcpA_el	ctxB3-tcpA_el
ERR976571	69	3	8	87	1427	1726	2536	2674	1998	1998	52	99.47	100	99.47-100	ctxB1	tcpA_el	ctxB1-tcpA_el
ERR976572	69	3	4	98	4	1727	2537	2675	1998	1998	52	99.47	100	99.47-100	ctxB1	tcpA_el	ctxB1-tcpA_el
ERR976573	69	3	4	98	4	1728	2538	2676	1998	1998	52	99.47	100	99.47-100	ctxB1	tcpA_el	ctxB1-tcpA_el
ERR976574	69	3	4	81	613	695	2539	2677	1998	1998	50	99.47	100	99.47-100	ctxB1	tcpA_el	ctxB1-tcpA_el
ERR976575	69	3	8	87	1427	1726	2536	2674	1998	1998	52	99.47	100	99.47-100	ctxB1	tcpA_el	ctxB1-tcpA_el
ERR976576	69	3	4	98	1428	813	2540	2678	1998	1998	52	99.47	100	99.47-100	ctxB1	tcpA_el	ctxB1-tcpA_el
ERR976577	69	3	4	98	711	813	1205	1262	1998	1998	52	99.47	100	99.47-100	ctxB1	tcpA_el	ctxB1-tcpA_el
ERR976578	69	3	4	98	1429	813	2541	2679	1998	1998	52	99.47	100	99.47-100	ctxB1	tcpA_el	ctxB1-tcpA_el
ERR976579	69	3	4	98	711	813	1205	1262	1998	1998	52	99.47	100	99.47-100	ctxB1	tcpA_el	ctxB1-tcpA_el
ERR976580	69	2	3	3	668	1729	2542	2680	1998	1998	52	100	100	100-100	ctxB3	tcpA_el	ctxB3-tcpA_el
ERR976581	69	2	3	3	668	1730	2543	2681	1998	1998	52	100	100	100-100	ctxB3	tcpA_el	ctxB3-tcpA_el
ERR976582	69	2	3	3	1430	1730	2544	2682	1998	1998	52	100	100	100-100	ctxB3	tcpA_el	ctxB3-tcpA_el
ERR976584	69	3	8	27	593	1731	2545	2683	1999	1999	52	99.47	100	99.47-100	ctxB1	tcpA_el	ctxB1-tcpA_el
ERR976585	69	2	9	16	196	827	2546	2684	1999	1999	52	99.47	100	99.47-100	ctxB1	tcpA_el	ctxB1-tcpA_el
ERR976586	69	2	9	16	196	1732	2547	2685	1999	1999	52	99.47	100	99.47-100	ctxB1	tcpA_el	ctxB1-tcpA_el
ERR976587	69	2	9	16	196	1732	2547	2685	1999	1999	52	99.47	100	99.47-100	ctxB1	tcpA_el	ctxB1-tcpA_el
ERR976588	69	3	8	87	594	670	2548	2686	1999	1999	52	99.47	100	99.47-100	ctxB1	tcpA_el	ctxB1-tcpA_el
ERR976589	69	3	8	87	594	670	2549	2687	1999	1999	51	99.47	100	99.47-100	ctxB1	tcpA_el	ctxB1-tcpA_el
ERR976590	69	3	8	87	594	670	2549	2687	1999	1999	52	99.47	100	99.47-100	ctxB1	tcpA_el	ctxB1-tcpA_el
ERR976591	69	3	8	87	594	1733	2550	2688	2000	2000	52	99.47	100	99.47-100	ctxB1	tcpA_el	ctxB1-tcpA_el
ERR976592	69	3	8	87	1431	1733	2551	2689	2000	2000	52	99.47	100	99.47-100	ctxB1	tcpA_el	ctxB1-tcpA_el
ERR976593	69	3	8	87	594	1733	2552	2690	2000	2000	52	99.47	100	99.47-100	ctxB1	tcpA_el	ctxB1-tcpA_el
ERR976594	69	3	8	87	594	1733	2550	2688	2000	2000	52	99.47	100	99.47-100	ctxB1	tcpA_el	ctxB1-tcpA_el
ERR976595	69	3	8	87	594	667	2553	2691	2000	2000	52	99.47	100	99.47-100	ctxB1	tcpA_el	ctxB1-tcpA_el
ERR976596	69	3	8	87	594	667	2554	2692	2000	2000	52	99.47	100	99.47-100	ctxB1	tcpA_el	ctxB1-tcpA_el
ERR976597	69	2	3	3	1432	1734	2555	2693	1994	1994	51	100	100	100-100	ctxB3	tcpA_el	ctxB3-tcpA_el
ERR976598	69	2	3	3	1433	1735	2556	2694	1994	1994	52	100	100	100-100	ctxB3	tcpA_el	ctxB3-tcpA_el
ERR998656	69	2	3	3	1435	1737	2558	2696	1994	1994	50	100	100	100-100	ctxB3	tcpA_el	ctxB3-tcpA_el
ERR998657	69	3	4	4	4	1719	2559	2697	1994	1994	52	99.47	100	99.47-100	ctxB1	tcpA_el	ctxB1-tcpA_el
ERR998658	69	3	4	4	1436	1738	2560	2698	1994	1994	52	99.47	100	99.47-100	ctxB1	tcpA_el	ctxB1-tcpA_el
ERR998660	69	2	3	3	1437	1739	2561	2699	1994	1994	52	100	100	100-100	ctxB3	tcpA_el	ctxB3-tcpA_el
ERR998661	69	2	3	3	1438	1740	2562	2700	1994	1994	52	100	100	100-100	ctxB3	tcpA_el	ctxB3-tcpA_el
ERR998662	69	2	3	3	1435	1737	2558	2696	1994	1994	52	100	100	100-100	ctxB3	tcpA_el	ctxB3-tcpA_el
ERR998663	69	2	3	85	1439	817	2563	2701	1994	1994	52	100	100	100-100	ctxB3	tcpA_el	ctxB3-tcpA_el
ERR998664	69	1	2	22	1440	1741	2564	2702	1995	1995	52	100	100	100-100	ctxB3	tcpA_el	ctxB3-tcpA_el
ERR998665	69	1	2	22	1441	1741	2565	2703	1995	1995	52	100	100	100-100	ctxB3	tcpA_el	ctxB3-tcpA_el
ERR998666	69	2	3	3	1442	1742	2566	2704	1995	1995	52	100	100	100-100	ctxB3	tcpA_el	ctxB3-tcpA_el
ERR998667	69	1	1	38	192	1743	2567	2705	1995	1995	52	100	100	100-100	ctxB3	tcpA_el	ctxB3-tcpA_el
ERR998669	69	1	1	38	1444	1708	2569	2707	1995	1995	52	100	100	100-100	ctxB3	tcpA_el	ctxB3-tcpA_el
ERR998670	69	3	4	4	4	1719	2570	2708	1995	1995	52	99.47	100	99.47-100	ctxB1	tcpA_el	ctxB1-tcpA_el
ERR998671	69	2	3	3	668	1745	2571	2709	1995	1995	52	100	100	100-100	ctxB3	tcpA_el	ctxB3-tcpA_el
ERR998672	69	2	3	3	668	1745	2571	2709	1995	1995	52	100	100	100-100	ctxB3	tcpA_el	ctxB3-tcpA_el
ERR998673	69	3	4	98	4	1719	2572	2710	1995	1995	52	99.47	100	99.47-100	ctxB1	tcpA_el	ctxB1-tcpA_el
ERR998674	69	3	4	98	4	1719	2572	2710	1995	1995	52	99.47	100	99.47-100	ctxB1	tcpA_el	ctxB1-tcpA_el
ERR998675	69	3	4	4	1445	1746	2573	2711	1995	1995	51	99.47	100	99.47-100	ctxB1	tcpA_el	ctxB1-tcpA_el
ERR998676	69	3	4	4	4	1719	2574	2712	1995	1995	52	99.47	100	99.47-100	ctxB1	tcpA_el	ctxB1-tcpA_el
ERR998677	69	3	4	4	1446	1719	2575	2713	1995	1995	52	99.47	100	99.47-100	ctxB1	tcpA_el	ctxB1-tcpA_el
ERR998678	69	3	4	4	1447	1747	2576	2714	1995	1995	52	99.47	100	99.47-100	ctxB1	tcpA_el	ctxB1-tcpA_el
ERR998679	69	3	4	4	1448	1748	2577	2715	1995	1995	52	99.47	100	99.47-100	ctxB1	tcpA_el	ctxB1-tcpA_el
ERR998682	69	3	4	98	1449	1750	2579	2717	1995	1995	52	99.47	100	99.47-100	ctxB1	tcpA_el	ctxB1-tcpA_el
ERR998683	69	3	4	98	4	1719	2580	2718	1995	1995	52	99.47	100	99.47-100	ctxB1	tcpA_el	ctxB1-tcpA_el
ERR998684	69	3	4	4	4	1751	2581	2719	1995	1995	52	99.47	100	99.47-100	ctxB1	tcpA_el	ctxB1-tcpA_el
ERR998685	69	3	4	4	1450	1752	2582	2720	1995	1995	52	99.47	100	99.47-100	ctxB1	tcpA_el	ctxB1-tcpA_el
ERR998686	69	3	4	98	1451	1753	2583	2721	1995	1995	52	99.47	100	99.47-100	ctxB1	tcpA_el	ctxB1-tcpA_el
ERR998687	69	3	4	98	4	1754	2584	2722	1995	1995	52	99.47	100	99.47-100	ctxB1	tcpA_el	ctxB1-tcpA_el
ERR998688	69	3	4	98	1452	1719	2585	2723	1995	1995	52	99.47	100	99.47-100	ctxB1	tcpA_el	ctxB1-tcpA_el
ERR998689	69	3	4	98	1453	1755	2586	2724	1996	1996	52	99.47	100	99.47-100	ctxB1	tcpA_el	ctxB1-tcpA_el
ERR998690	69	3	4	4	1454	1756	2587	2725	1996	1996	52	99.47	100	99.47-100	ctxB1	tcpA_el	ctxB1-tcpA_el
ERR998691	69	3	4	4	1455	1719	2588	2726	1996	1996	52	99.47	100	99.47-100	ctxB1	tcpA_el	ctxB1-tcpA_el
ERR998692	69	3	4	98	711	824	1217	2727	1996	1996	52	99.47	100	99.47-100	ctxB1	tcpA_el	ctxB1-tcpA_el
ERR998693	69	3	4	4	1456	1719	2589	2728	1996	1996	52	99.47	100	99.47-100	ctxB1	tcpA_el	ctxB1-tcpA_el
ERR998694	69	2	3	85	1457	1757	2590	2729	1996	1996	52	100	100	100-100	ctxB3	tcpA_el	ctxB3-tcpA_el
ERR998695	69	3	4	4	702	1758	2591	2730	1996	1996	52	99.47	100	99.47-100	ctxB1	tcpA_el	ctxB1-tcpA_el
ERR998696	69	2	3	85	714	817	2521	2658	1996	1996	52	100	100	100-100	ctxB3	tcpA_el	ctxB3-tcpA_el
ERR998697	69	2	3	85	714	1759	2592	2731	1996	1996	52	100	100	100-100	ctxB3	tcpA_el	ctxB3-tcpA_el
ERR998698	69	2	3	85	1458	1760	2593	2732	1996	1996	52	100	100	100-100	ctxB3	tcpA_el	ctxB3-tcpA_el
ERR998699	69	3	4	81	1459	1761	2594	2733	1996	1996	52	99.47	100	99.47-100	ctxB1	tcpA_el	ctxB1-tcpA_el
ERR998700	69	3	4	98	711	824	2595	2734	1996	1996	52	99.47	100	99.47-100	ctxB1	tcpA_el	ctxB1-tcpA_el
ERR998701	69	3	4	98	1460	824	2596	2735	1996	1996	52	99.47	100	99.47-100	ctxB1	tcpA_el	ctxB1-tcpA_el
ERR998702	69	3	4	98	711	1762	2597	2736	1996	1996	52	99.47	100	99.47-100	ctxB1	tcpA_el	ctxB1-tcpA_el
ERR998703	69	3	4	98	1461	824	2598	2737	1996	1996	52	99.47	100	99.47-100	ctxB1	tcpA_el	ctxB1-tcpA_el
ERR998704	69	3	4	98	1462	1763	2599	2738	1996	1996	52	99.47	100	99.47-100	ctxB1	tcpA_el	ctxB1-tcpA_el
ERR998705	69	3	4	98	711	1764	2600	2739	1996	1996	52	99.47	100	99.47-100	ctxB1	tcpA_el	ctxB1-tcpA_el
ERR998707	69	3	4	98	711	824	1217	2740	1996	1996	52	99.47	100	99.47-100	ctxB1	tcpA_el	ctxB1-tcpA_el
ERR998708	69	3	4	98	1463	1765	2601	2741	1996	1996	52	99.47	100	99.47-100	ctxB1	tcpA_el	ctxB1-tcpA_el
ERR998709	69	3	4	98	711	824	1217	2727	1996	1996	52	99.47	100	99.47-100	ctxB1	tcpA_el	ctxB1-tcpA_el
ERR998710	69	3	4	4	702	1766	2602	2742	1996	1996	52	99.47	100	99.47-100	ctxB1	tcpA_el	ctxB1-tcpA_el
ERR998711	69	3	4	98	1464	824	2603	2743	1996	1996	52	99.47	100	99.47-100	ctxB1	tcpA_el	ctxB1-tcpA_el
ERR998712	69	3	4	98	711	1767	2604	2744	1996	1996	52	99.47	100	99.47-100	ctxB1	tcpA_el	ctxB1-tcpA_el
ERR998713	69	1	1	38	1160	1768	2605	2745	1996	1996	51	100	100	100-100	ctxB3	tcpA_el	ctxB3-tcpA_el
ERR998714	69	1	1	38	1160	1769	2606	2746	1996	1996	52	100	100	100-100	ctxB3	tcpA_el	ctxB3-tcpA_el
ERR998715	69	1	1	38	1160	1770	2607	2747	1996	1996	52	100	100	100-100	ctxB3	tcpA_el	ctxB3-tcpA_el
ERR998717	69	3	4	4	702	1719	2608	2748	1996	1996	52	99.47	100	99.47-100	ctxB1	tcpA_el	ctxB1-tcpA_el
ERR998718	69	3	4	4	702	1719	2608	2748	1996	1996	52	99.47	100	99.47-100	ctxB1	tcpA_el	ctxB1-tcpA_el
ERR998719	69	3	4	4	702	1719	2609	2749	1996	1996	52	99.47	100	99.47-100	ctxB1	tcpA_el	ctxB1-tcpA_el
ERR998720	69	3	4	4	702	1719	2608	2748	1996	1996	52	99.47	100	99.47-100	ctxB1	tcpA_el	ctxB1-tcpA_el
ERR998721	69	1	1	38	590	1771	2610	2750	1996	1996	52	100	100	100-100	ctxB3	tcpA_el	ctxB3-tcpA_el
ERR998722	69	1	1	38	590	1771	2610	2750	1996	1996	52	100	100	100-100	ctxB3	tcpA_el	ctxB3-tcpA_el
ERR998723	69	1	1	38	1465	1768	2611	2751	1997	1997	52	100	100	100-100	ctxB3	tcpA_el	ctxB3-tcpA_el
ERR998724	69	1	1	38	1466	1768	2612	2752	1997	1997	52	100	100	100-100	ctxB3	tcpA_el	ctxB3-tcpA_el
ERR998725	69	3	4	98	711	824	1217	2727	1997	1997	52	99.47	100	99.47-100	ctxB1	tcpA_el	ctxB1-tcpA_el
ERR998726	69	3	4	98	4	1772	2613	2753	1997	1997	52	99.47	100	99.47-100	ctxB1	tcpA_el	ctxB1-tcpA_el
ERR998727	69	2	3	85	1467	1773	2614	2754	1997	1997	52	100	100	100-100	ctxB3	tcpA_el	ctxB3-tcpA_el
ERR998728	69	2	3	85	1467	1773	2615	2755	1997	1997	52	100	100	100-100	ctxB3	tcpA_el	ctxB3-tcpA_el
ERR998729	69	2	3	85	714	817	2521	2658	1997	1997	52	100	100	100-100	ctxB3	tcpA_el	ctxB3-tcpA_el
ERR998730	69	2	3	85	714	817	2521	2658	1997	1997	52	100	100	100-100	ctxB3	tcpA_el	ctxB3-tcpA_el
ERR998731	69	2	3	85	1467	1774	2616	2756	1997	1997	52	100	100	100-100	ctxB3	tcpA_el	ctxB3-tcpA_el
ERR998733	69	1	1	38	1468	1775	2617	2757	1997	1997	52	100	100	100-100	ctxB3	tcpA_el	ctxB3-tcpA_el
ERR998734	69	1	1	38	192	823	1216	1273	1997	1997	52	100	100	100-100	ctxB3	tcpA_el	ctxB3-tcpA_el
ERR998735	69	2	3	85	1469	817	2618	2758	1997	1997	52	100	100	100-100	ctxB3	tcpA_el	ctxB3-tcpA_el
ERR998736	69	2	3	85	714	817	2521	2759	1997	1997	52	100	100	100-100	ctxB3	tcpA_el	ctxB3-tcpA_el
ERR998737	69	2	3	85	1470	817	2619	2760	1997	1997	52	100	100	100-100	ctxB3	tcpA_el	ctxB3-tcpA_el
ERR998738	69	2	3	85	714	817	2521	2759	1997	1997	52	100	100	100-100	ctxB3	tcpA_el	ctxB3-tcpA_el
ERR998739	69	3	4	98	4	1722	2620	2761	1997	1997	51	99.47	100	99.47-100	ctxB1	tcpA_el	ctxB1-tcpA_el
ERR998740	69	3	4	98	4	1722	2620	2762	1997	1997	52	99.47	100	99.47-100	ctxB1	tcpA_el	ctxB1-tcpA_el
ERR998741	69	2	3	85	714	817	2621	2763	1997	1997	52	100	100	100-100	ctxB3	tcpA_el	ctxB3-tcpA_el
ERR998742	69	3	4	98	4	1722	2620	2761	1997	1997	52	99.47	100	99.47-100	ctxB1	tcpA_el	ctxB1-tcpA_el
ERR998743	69	3	4	98	1471	1722	2622	2764	1997	1997	52	99.47	100	99.47-100	ctxB1	tcpA_el	ctxB1-tcpA_el
ERR998744	69	2	3	85	714	817	2521	2759	1997	1997	52	100	100	100-100	ctxB3	tcpA_el	ctxB3-tcpA_el
ERR998745	69	2	3	85	1472	817	2623	2765	1997	1997	52	100	100	100-100	ctxB3	tcpA_el	ctxB3-tcpA_el
ERR998746	69	2	3	85	714	817	2521	2658	1997	1997	52	100	100	100-100	ctxB3	tcpA_el	ctxB3-tcpA_el
ERR998747	69	2	3	85	714	1776	2624	2766	1997	1997	52	100	100	100-100	ctxB3	tcpA_el	ctxB3-tcpA_el
ERR998748	69	2	3	85	714	817	2521	2759	1997	1997	52	100	100	100-100	ctxB3	tcpA_el	ctxB3-tcpA_el
ERR998749	69	3	4	98	1473	1755	2625	2767	1997	1997	52	99.47	100	99.47-100	ctxB1	tcpA_el	ctxB1-tcpA_el
ERR998750	69	3	4	98	1473	1777	2626	2768	1997	1997	52	99.47	100	99.47-100	ctxB1	tcpA_el	ctxB1-tcpA_el
SRR1199311	69	3	6	11	1475	1780	2629	2771	2010	2010	51	99.2	99.85	99.2-99.85	ctxB7	tcpA_A226G	ctxB7-tcpA_A226G
SRR1200837	69	3	6	204	1476	47	2630	2772	2012	2012	43	99.2	99.85	99.2-99.85	ctxB7	tcpA_A226G	ctxB7-tcpA_A226G
SRR1200886	69	3	6	12	42	47	65	2773	2012	2012	46	99.2	99.85	99.2-99.85	ctxB7	tcpA_A226G	ctxB7-tcpA_A226G
SRR1200887	69	3	6	12	1476	1781	2631	2774	2012	2012	50	99.2	99.85	99.2-99.85	ctxB7	tcpA_A226G	ctxB7-tcpA_A226G
SRR1201810	69	3	67	205	1477	1782	2632	2775	2010	2010	48	99.2	99.85	99.2-99.85	ctxB7	tcpA_A226G	ctxB7-tcpA_A226G
SRR1201811	69	3	6	6	27	31	2633	2776	2010	2010	47	99.2	99.85	99.2-99.85	ctxB7	tcpA_A226G	ctxB7-tcpA_A226G
SRR1201822	69	3	6	40	1479	1784	2636	2779	2005	2005	39	99.47	99.85	99.47-99.85	ctxB1	tcpA_A226G	ctxB1-tcpA_A226G
SRR1201823	69	3	6	40	1479	1785	2637	2780	2005	2005	50	99.47	99.85	99.47-99.85	ctxB1	tcpA_A226G	ctxB1-tcpA_A226G
SRR135540	69	3	6	11	30	47	160	354	2010	2010	52	99.2	99.85	99.2-99.85	ctxB7	tcpA_A226G	ctxB7-tcpA_A226G
SRR135544	69	3	6	11	30	47	160	354	2010	2010	52	99.2	99.85	99.2-99.85	ctxB7	tcpA_A226G	ctxB7-tcpA_A226G
SRR135545	69	3	6	11	30	47	159	163	2010	2010	49	99.2	99.85	99.2-99.85	ctxB7	tcpA_A226G	ctxB7-tcpA_A226G
SRR135546	69	3	68	11	30	47	2638	2781	2010	2010	51	99.2	99.85	99.2-99.85	ctxB7	tcpA_A226G	ctxB7-tcpA_A226G
SRR135605	69	3	6	11	30	47	160	354	2010	2010	52	99.2	99.85	99.2-99.85	ctxB7	tcpA_A226G	ctxB7-tcpA_A226G
SRR135607	69	3	6	11	30	47	160	354	2010	2010	51	99.2	99.85	99.2-99.85	ctxB7	tcpA_A226G	ctxB7-tcpA_A226G
SRR135620	69	3	6	11	30	47	160	354	2010	2010	52	99.2	99.85	99.2-99.85	ctxB7	tcpA_A226G	ctxB7-tcpA_A226G
SRR135621	69	3	6	11	30	47	160	354	2010	2010	51	99.2	99.85	99.2-99.85	ctxB7	tcpA_A226G	ctxB7-tcpA_A226G
SRR190870	69	3	68	11	30	47	2638	2781	2010	2010	52	99.2	99.85	99.2-99.85	ctxB7	tcpA_A226G	ctxB7-tcpA_A226G
SRR190877	69	3	6	11	30	47	160	2783	2010	2010	52	99.2	99.85	99.2-99.85	ctxB7	tcpA_A226G	ctxB7-tcpA_A226G
SRR191343	69	3	6	11	30	47	160	354	2010	2010	52	99.2	99.85	99.2-99.85	ctxB7	tcpA_A226G	ctxB7-tcpA_A226G
SRR191347	69	3	6	11	30	47	160	354	2010	2010	52	99.2	99.85	99.2-99.85	ctxB7	tcpA_A226G	ctxB7-tcpA_A226G
SRR191348	69	3	6	11	30	47	160	354	2010	2010	52	99.2	99.85	99.2-99.85	ctxB7	tcpA_A226G	ctxB7-tcpA_A226G
SRR191349	69	3	6	11	30	47	160	354	2010	2010	52	99.2	99.85	99.2-99.85	ctxB7	tcpA_A226G	ctxB7-tcpA_A226G
SRR191350	69	3	68	11	30	1786	2640	2784	2010	2010	52	99.2	99.85	99.2-99.85	ctxB7	tcpA_A226G	ctxB7-tcpA_A226G
SRR191351	69	3	6	11	30	47	160	354	2010	2010	52	99.2	99.85	99.2-99.85	ctxB7	tcpA_A226G	ctxB7-tcpA_A226G
SRR191363	69	3	6	11	30	47	160	354	2010	2010	52	99.2	99.85	99.2-99.85	ctxB7	tcpA_A226G	ctxB7-tcpA_A226G
SRR191380	69	3	68	11	30	47	2638	2781	2010	2010	52	99.2	99.85	99.2-99.85	ctxB7	tcpA_A226G	ctxB7-tcpA_A226G
SRR191381	69	3	68	11	30	47	2638	2781	2010	2010	52	99.2	99.85	99.2-99.85	ctxB7	tcpA_A226G	ctxB7-tcpA_A226G
SRR191383	69	3	6	11	30	47	160	354	2010	2010	51	99.2	99.85	99.2-99.85	ctxB7	tcpA_A226G	ctxB7-tcpA_A226G
SRR191384	69	3	68	11	30	47	2638	2781	2010	2010	52	99.2	99.85	99.2-99.85	ctxB7	tcpA_A226G	ctxB7-tcpA_A226G
SRR191386	69	3	6	11	30	47	160	354	2010	2010	52	99.2	99.85	99.2-99.85	ctxB7	tcpA_A226G	ctxB7-tcpA_A226G
SRR191389	69	3	6	11	30	47	159	163	2010	2010	52	99.2	99.85	99.2-99.85	ctxB7	tcpA_A226G	ctxB7-tcpA_A226G
SRR191391	69	3	6	11	30	47	159	163	2010	2010	52	99.2	99.85	99.2-99.85	ctxB7	tcpA_A226G	ctxB7-tcpA_A226G
SRR191719	69	3	6	11	30	47	160	354	2010	2010	52	99.2	99.85	99.2-99.85	ctxB7	tcpA_A226G	ctxB7-tcpA_A226G
SRR1931702	69	3	6	12	814	945	1408	1477	2015	2015	52	99.2	99.85	99.2-99.85	ctxB7	tcpA_A226G	ctxB7-tcpA_A226G
SRR1931707	69	3	6	12	814	945	1408	1477	2015	2015	52	99.2	99.85	99.2-99.85	ctxB7	tcpA_A226G	ctxB7-tcpA_A226G
SRR1931708	69	3	6	12	814	945	1408	1477	2015	2015	52	99.2	99.85	99.2-99.85	ctxB7	tcpA_A226G	ctxB7-tcpA_A226G
SRR1931709	69	3	6	12	814	945	1408	1477	2015	2015	52	99.2	99.85	99.2-99.85	ctxB7	tcpA_A226G	ctxB7-tcpA_A226G
SRR1931710	69	3	6	12	814	945	1408	1477	2015	2015	52	99.2	99.85	99.2-99.85	ctxB7	tcpA_A226G	ctxB7-tcpA_A226G
SRR1931711	69	3	6	12	814	945	1408	1477	2015	2015	52	99.2	99.85	99.2-99.85	ctxB7	tcpA_A226G	ctxB7-tcpA_A226G
SRR1931714	69	3	6	12	814	945	1408	1477	2015	2015	52	99.2	99.85	99.2-99.85	ctxB7	tcpA_A226G	ctxB7-tcpA_A226G
SRR221648	69	3	68	11	30	47	2641	2785	2010	2010	52	99.2	99.85	99.2-99.85	ctxB7	tcpA_A226G	ctxB7-tcpA_A226G
SRR227303	69	3	6	130	108	1787	2642	2786	2010	2010	51	99.2	99.85	99.2-99.85	ctxB7	tcpA_A226G	ctxB7-tcpA_A226G
SRR227304	69	3	68	11	30	47	2638	2787	2010	2010	51	99.2	99.85	99.2-99.85	ctxB7	tcpA_A226G	ctxB7-tcpA_A226G
SRR227306	69	3	6	11	100	47	2643	2788	2010	2010	52	99.2	99.85	99.2-99.85	ctxB7	tcpA_A226G	ctxB7-tcpA_A226G
SRR227311	69	3	6	40	194	185	2645	2791	2009	2009	52	99.47	99.85	99.47-99.85	ctxB1	tcpA_A226G	ctxB1-tcpA_A226G
SRR227312	69	2	9	37	189	1789	2646	2792	1991	1991	51	99.47	100	99.47-100	ctxB1	tcpA_el	ctxB1-tcpA_el
SRR227318	69	1	2	21	65	1790	2647	2793	2008	2008	52	100	100	100-100	ctxB3	tcpA_el	ctxB3-tcpA_el
SRR227324	69	3	5	5	1481	1792	2649	2795	2010	2010	52	99.47	99.85	99.47-99.85	ctxB1	tcpA_A226G	ctxB1-tcpA_A226G
SRR227325	69	3	6	11	30	47	2650	2796	2010	2010	49	99.2	99.85	99.2-99.85	ctxB7	tcpA_A226G	ctxB7-tcpA_A226G
SRR227326	69	3	6	11	30	1793	2651	2797	2010	2010	51	99.2	99.85	99.2-99.85	ctxB7	tcpA_A226G	ctxB7-tcpA_A226G
SRR227327	69	3	6	11	30	47	2652	2798	2010	2010	51	99.2	99.85	99.2-99.85	ctxB7	tcpA_A226G	ctxB7-tcpA_A226G
SRR227335	69	3	6	130	108	1795	2655	2802	2010	2010	52	99.2	99.85	99.2-99.85	ctxB7	tcpA_A226G	ctxB7-tcpA_A226G
SRR227336	69	1	2	21	65	1796	2656	2803	1991	1991	52	100	100	100-100	ctxB3	tcpA_el	ctxB3-tcpA_el
SRR3020407	69	2	70	209	1483	1797	2657	2804	2000	2000	48	100	99.85	100-99.85	ctxB3	tcpA_A259G	ctxB3-tcpA_A259G
SRR3020408	69	2	19	209	1484	1798	2658	2805	2005	2005	51	100	99.85	100-99.85	ctxB3	tcpA_A259G	ctxB3-tcpA_A259G
SRR3020411	69	2	19	209	1486	1800	2660	2807	2008	2008	52	100	99.85	100-99.85	ctxB3	tcpA_A259G	ctxB3-tcpA_A259G
SRR3020413	69	2	19	209	1488	1802	2662	2809	1997	1997	48	100	99.85	100-99.85	ctxB3	tcpA_A259G	ctxB3-tcpA_A259G
SRR3020414	69	2	19	210	1489	1803	2663	2810	2008	2008	48	100	99.85	100-99.85	ctxB3	tcpA_A259G	ctxB3-tcpA_A259G
SRR3020415	69	2	19	211	1490	1804	2664	2811	2007	2007	52	100	99.85	100-99.85	ctxB3	tcpA_A259G	ctxB3-tcpA_A259G
SRR3020416	69	2	19	209	1491	1805	2665	2812	2006	2006	48	100	99.85	100-99.85	ctxB3	tcpA_A259G	ctxB3-tcpA_A259G
SRR3020418	69	2	19	209	1493	1807	2667	2814	2006	2006	49	100	99.85	100-99.85	ctxB3	tcpA_A259G	ctxB3-tcpA_A259G
SRR3020420	69	2	19	209	1494	1808	2668	2815	2005	2005	50	100	99.85	100-99.85	ctxB3	tcpA_A259G	ctxB3-tcpA_A259G
SRR3020421	69	2	19	209	1495	1809	2669	2816	1998	1998	49	100	99.85	100-99.85	ctxB3	tcpA_A259G	ctxB3-tcpA_A259G
SRR3020422	69	2	19	209	1496	1810	2670	2817	2006	2006	47	100	99.85	100-99.85	ctxB3	tcpA_A259G	ctxB3-tcpA_A259G
SRR3020423	69	2	19	209	1493	1811	2671	2818	2007	2007	50	100	99.85	100-99.85	ctxB3	tcpA_A259G	ctxB3-tcpA_A259G
SRR3020424	69	2	19	212	1497	1812	2672	2819	2001	2001	50	100	99.85	100-99.85	ctxB3	tcpA_A259G	ctxB3-tcpA_A259G
SRR3020425	69	2	19	209	1498	1813	2673	2820	2001	2001	50	100	99.85	100-99.85	ctxB3	tcpA_A259G	ctxB3-tcpA_A259G
SRR3020426	69	2	19	213	1499	1814	2674	2821	2001	2001	47	100	99.85	100-99.85	ctxB3	tcpA_A259G	ctxB3-tcpA_A259G
SRR3020428	69	2	19	210	1501	1816	2676	2823	2004	2004	48	100	99.85	100-99.85	ctxB3	tcpA_A259G	ctxB3-tcpA_A259G
SRR3020429	69	23	71	214	1502	1817	2677	2824	1998	1998	47	100	99.85	100-99.85	ctxB3	tcpA_A259G	ctxB3-tcpA_A259G
SRR3020430	69	2	19	209	1503	1818	2678	2825	2005	2005	49	100	99.85	100-99.85	ctxB3	tcpA_A259G	ctxB3-tcpA_A259G
SRR3020431	69	2	19	209	1504	1819	2679	2826	1999	1999	49	100	99.85	100-99.85	ctxB3	tcpA_A259G	ctxB3-tcpA_A259G
SRR3020432	69	2	19	209	1493	1820	2680	2827	2003	2003	45	100	99.85	100-99.85	ctxB3	tcpA_A259G	ctxB3-tcpA_A259G
SRR3020433	69	2	19	209	1505	1818	2681	2828	2005	2005	46	100	99.85	100-99.85	ctxB3	tcpA_A259G	ctxB3-tcpA_A259G
SRR3020434	69	2	19	210	1506	1821	2682	2829	2005	2005	46	100	99.85	100-99.85	ctxB3	tcpA_A259G	ctxB3-tcpA_A259G
SRR3020435	69	2	19	210	1507	1803	2683	2830	2008	2008	48	100	99.85	100-99.85	ctxB3	tcpA_A259G	ctxB3-tcpA_A259G
SRR3020436	69	2	19	210	1508	1821	2684	2831	2005	2005	46	100	99.85	100-99.85	ctxB3	tcpA_A259G	ctxB3-tcpA_A259G
SRR3020437	69	2	19	209	1509	1822	2685	2832	2001	2001	49	100	99.85	100-99.85	ctxB3	tcpA_A259G	ctxB3-tcpA_A259G
SRR3020438	69	2	19	209	1510	1823	2686	2833	2006	2006	49	100	99.85	100-99.85	ctxB3	tcpA_A259G	ctxB3-tcpA_A259G
SRR3020439	69	2	19	209	1511	1824	2687	2834	2004	2004	48	100	99.85	100-99.85	ctxB3	tcpA_A259G	ctxB3-tcpA_A259G
SRR3020440	69	2	19	209	1512	1825	2688	2835	2001	2001	48	100	99.85	100-99.85	ctxB3	tcpA_A259G	ctxB3-tcpA_A259G
SRR3020442	69	2	19	215	1514	1827	2690	2837	2001	2001	49	100	99.85	100-99.85	ctxB3	tcpA_A259G	ctxB3-tcpA_A259G
SRR3020443	69	2	19	66	1515	1828	2691	2838	1994	1994	46	100	100	100-100	ctxB3	tcpA_el	ctxB3-tcpA_el
SRR3020444	69	2	19	210	1516	1821	2692	2839	2004	2004	49	100	99.85	100-99.85	ctxB3	tcpA_A259G	ctxB3-tcpA_A259G
SRR3020445	69	2	19	209	1517	1829	2693	2840	2006	2006	48	100	99.85	100-99.85	ctxB3	tcpA_A259G	ctxB3-tcpA_A259G
SRR3020446	69	2	19	211	1518	1830	2694	2841	2007	2007	50	100	99.85	100-99.85	ctxB3	tcpA_A259G	ctxB3-tcpA_A259G
SRR3020447	69	2	19	209	1486	1800	2695	2842	2006	2006	50	100	99.85	100-99.85	ctxB3	tcpA_A259G	ctxB3-tcpA_A259G
SRR3020448	69	2	19	209	1519	1831	2696	2843	2009	2009	51	100	99.85	100-99.85	ctxB3	tcpA_A259G	ctxB3-tcpA_A259G
SRR3020449	69	2	19	216	1520	1832	2697	2844	1999	1999	50	100	99.85	100-99.85	ctxB3	tcpA_A259G	ctxB3-tcpA_A259G
SRR3020450	69	2	19	209	1521	1833	2698	2845	1999	1999	46	100	99.85	100-99.85	ctxB3	tcpA_A259G	ctxB3-tcpA_A259G
SRR3020452	69	2	19	209	1523	1835	2700	2847	2006	2006	49	100	99.85	100-99.85	ctxB3	tcpA_A259G	ctxB3-tcpA_A259G
SRR3020453	69	2	19	209	1493	1836	2701	2848	2005	2005	48	100	99.85	100-99.85	ctxB3	tcpA_A259G	ctxB3-tcpA_A259G
SRR3020456	69	2	19	209	1526	1839	2704	2851	1997	1997	49	100	99.85	100-99.85	ctxB3	tcpA_A259G	ctxB3-tcpA_A259G
SRR3020457	69	2	19	209	1527	1824	2705	2852	2002	2002	46	100	99.85	100-99.85	ctxB3	tcpA_A259G	ctxB3-tcpA_A259G
SRR3020461	69	2	19	219	1531	1843	2709	2856	1993	1993	50	100	100	100-100	ctxB3	tcpA_el	ctxB3-tcpA_el
SRR3020462	69	2	19	209	1532	1844	2710	2857	2001	2001	50	100	99.85	100-99.85	ctxB3	tcpA_A259G	ctxB3-tcpA_A259G
SRR3020463	69	2	19	209	1533	1845	2711	2858	1997	1997	50	100	99.85	100-99.85	ctxB3	tcpA_A259G	ctxB3-tcpA_A259G
SRR3020464	69	2	19	209	1534	1846	2712	2859	2002	2002	48	100	99.85	100-99.85	ctxB3	tcpA_A259G	ctxB3-tcpA_A259G
SRR3020465	69	2	19	209	1535	1847	2713	2860	2000	2000	48	100	99.85	100-99.85	ctxB3	tcpA_A259G	ctxB3-tcpA_A259G
SRR3020466	69	2	19	209	1532	1848	2714	2861	2006	2006	50	100	99.85	100-99.85	ctxB3	tcpA_A259G	ctxB3-tcpA_A259G
SRR3020467	69	2	19	209	1536	1849	2715	2862	1998	1998	50	100	99.85	100-99.85	ctxB3	tcpA_A259G	ctxB3-tcpA_A259G
SRR3020468	69	2	19	220	1537	1850	2716	2863	2003	2003	49	100	99.85	100-99.85	ctxB3	tcpA_A259G	ctxB3-tcpA_A259G
SRR3020469	69	2	19	220	1538	1851	2717	2864	2003	2003	52	100	99.85	100-99.85	ctxB3	tcpA_A259G	ctxB3-tcpA_A259G
SRR3020470	69	2	19	209	1493	1824	2718	2865	2003	2003	49	100	99.85	100-99.85	ctxB3	tcpA_A259G	ctxB3-tcpA_A259G
SRR3020471	69	2	19	209	1539	1852	2719	2866	2002	2002	47	100	99.85	100-99.85	ctxB3	tcpA_A259G	ctxB3-tcpA_A259G
SRR3020472	69	2	19	209	1540	1853	2720	2867	1999	1999	50	100	99.85	100-99.85	ctxB3	tcpA_A259G	ctxB3-tcpA_A259G
SRR3020473	69	2	70	209	1541	1854	2721	2868	2002	2002	49	100	99.85	100-99.85	ctxB3	tcpA_A259G	ctxB3-tcpA_A259G
SRR3020474	69	2	19	209	1542	1855	2722	2869	2000	2000	48	100	99.85	100-99.85	ctxB3	tcpA_A259G	ctxB3-tcpA_A259G
SRR3020475	69	2	19	66	1543	1856	2723	2870	1993	1993	51	100	100	100-100	ctxB3	tcpA_el	ctxB3-tcpA_el
SRR3020478	69	2	19	209	1546	1859	2726	2873	2001	2001	49	100	99.85	100-99.85	ctxB3	tcpA_A259G	ctxB3-tcpA_A259G
SRR3020480	69	2	19	209	1547	1860	2727	2874	2000	2000	48	100	99.85	100-99.85	ctxB3	tcpA_A259G	ctxB3-tcpA_A259G
SRR3020481	69	2	72	221	1548	1861	2728	2875	1998	1998	50	100	99.85	100-99.85	ctxB3	tcpA_A259G	ctxB3-tcpA_A259G
SRR3020482	69	2	19	209	1549	1862	2729	2876	2002	2002	48	100	99.85	100-99.85	ctxB3	tcpA_A259G	ctxB3-tcpA_A259G
SRR3020483	69	2	19	209	1550	1863	2730	2877	2001	2001	48	100	99.85	100-99.85	ctxB3	tcpA_A259G	ctxB3-tcpA_A259G
SRR3020484	69	2	19	209	1551	1864	2731	2878	2001	2001	47	100	99.85	100-99.85	ctxB3	tcpA_A259G	ctxB3-tcpA_A259G
SRR3020486	69	2	73	222	1552	1865	2732	2879	1993	1993	51	100	100	100-100	ctxB3	tcpA_el	ctxB3-tcpA_el
SRR3020491	69	2	19	209	1484	1798	2658	2882	2005	2005	46	100	99.85	100-99.85	ctxB3	tcpA_A259G	ctxB3-tcpA_A259G
SRR3020493	69	2	19	209	1491	1805	2665	2812	2001	2001	45	100	99.85	100-99.85	ctxB3	tcpA_A259G	ctxB3-tcpA_A259G
SRR3020494	69	2	19	209	1486	1800	2695	2883	2008	2008	48	100	99.85	100-99.85	ctxB3	tcpA_A259G	ctxB3-tcpA_A259G
SRR3020496	69	2	19	209	1488	1802	2662	2809	1997	1997	47	100	99.85	100-99.85	ctxB3	tcpA_A259G	ctxB3-tcpA_A259G
SRR3020497	69	2	19	210	1489	1803	2663	2810	2008	2008	45	100	99.85	100-99.85	ctxB3	tcpA_A259G	ctxB3-tcpA_A259G
SRR3020498	69	2	19	211	1490	1804	2664	2811	2007	2007	45	100	99.85	100-99.85	ctxB3	tcpA_A259G	ctxB3-tcpA_A259G
SRR3020499	69	2	19	209	1556	1868	2736	2885	2006	2006	47	100	99.85	100-99.85	ctxB3	tcpA_A259G	ctxB3-tcpA_A259G
SRR3020501	69	2	19	209	1493	1807	2667	2886	2006	2006	45	100	99.85	100-99.85	ctxB3	tcpA_A259G	ctxB3-tcpA_A259G
SRR3020502	69	2	19	209	1510	1823	2686	2833	2003	2003	48	100	99.85	100-99.85	ctxB3	tcpA_A259G	ctxB3-tcpA_A259G
SRR3020503	69	2	19	209	1494	1808	2737	2887	2005	2005	48	100	99.85	100-99.85	ctxB3	tcpA_A259G	ctxB3-tcpA_A259G
SRR3020504	69	2	19	209	1532	1809	2738	2888	1998	1998	47	100	99.85	100-99.85	ctxB3	tcpA_A259G	ctxB3-tcpA_A259G
SRR3020505	69	2	19	209	1496	1810	2670	2889	2006	2006	50	100	99.85	100-99.85	ctxB3	tcpA_A259G	ctxB3-tcpA_A259G
SRR3020506	69	2	19	209	1493	1811	2671	2890	2007	2007	47	100	99.85	100-99.85	ctxB3	tcpA_A259G	ctxB3-tcpA_A259G
SRR3020507	69	2	19	212	1497	1812	2672	2819	2001	2001	46	100	99.85	100-99.85	ctxB3	tcpA_A259G	ctxB3-tcpA_A259G
SRR3020508	69	2	19	209	1498	1813	2673	2891	2001	2001	47	100	99.85	100-99.85	ctxB3	tcpA_A259G	ctxB3-tcpA_A259G
SRR3020509	69	2	19	213	1499	1869	2739	2892	2001	2001	45	100	99.85	100-99.85	ctxB3	tcpA_A259G	ctxB3-tcpA_A259G
SRR3020511	69	2	19	210	1501	1816	2676	2823	2004	2004	46	100	99.85	100-99.85	ctxB3	tcpA_A259G	ctxB3-tcpA_A259G
SRR3020512	69	23	71	214	1502	1817	2740	2893	1998	1998	48	100	99.85	100-99.85	ctxB3	tcpA_A259G	ctxB3-tcpA_A259G
SRR3020513	69	2	19	209	1503	1818	2678	2825	2005	2005	49	100	99.85	100-99.85	ctxB3	tcpA_A259G	ctxB3-tcpA_A259G
SRR3020514	69	2	19	209	1504	1819	2679	2894	1999	1999	46	100	99.85	100-99.85	ctxB3	tcpA_A259G	ctxB3-tcpA_A259G
SRR3020515	69	2	19	209	1493	1820	2680	2895	2003	2003	49	100	99.85	100-99.85	ctxB3	tcpA_A259G	ctxB3-tcpA_A259G
SRR3020516	69	2	19	209	1493	1818	2741	2896	2005	2005	49	100	99.85	100-99.85	ctxB3	tcpA_A259G	ctxB3-tcpA_A259G
SRR3020517	69	2	19	210	1557	1821	2742	2897	2005	2005	46	100	99.85	100-99.85	ctxB3	tcpA_A259G	ctxB3-tcpA_A259G
SRR3020518	69	2	19	210	1507	1803	2683	2830	2008	2008	45	100	99.85	100-99.85	ctxB3	tcpA_A259G	ctxB3-tcpA_A259G
SRR3020519	69	2	19	210	1508	1821	2684	2898	2005	2005	47	100	99.85	100-99.85	ctxB3	tcpA_A259G	ctxB3-tcpA_A259G
SRR3020520	69	2	19	209	1509	1822	2685	2832	2001	2001	46	100	99.85	100-99.85	ctxB3	tcpA_A259G	ctxB3-tcpA_A259G
SRR3020521	69	2	19	209	1486	1800	2660	2807	2006	2006	48	100	99.85	100-99.85	ctxB3	tcpA_A259G	ctxB3-tcpA_A259G
SRR3020522	69	2	19	209	1511	1824	2687	2899	2004	2004	48	100	99.85	100-99.85	ctxB3	tcpA_A259G	ctxB3-tcpA_A259G
SRR3020523	69	2	19	220	1537	1850	2716	2900	2001	2001	47	100	99.85	100-99.85	ctxB3	tcpA_A259G	ctxB3-tcpA_A259G
SRR3020526	69	2	19	66	1515	1828	2691	2838	1994	1994	47	100	100	100-100	ctxB3	tcpA_el	ctxB3-tcpA_el
SRR3020527	69	2	19	209	1493	1824	2718	2865	2004	2004	47	100	99.85	100-99.85	ctxB3	tcpA_A259G	ctxB3-tcpA_A259G
SRR3020528	69	2	19	209	1558	1829	2743	2901	2006	2006	48	100	99.85	100-99.85	ctxB3	tcpA_A259G	ctxB3-tcpA_A259G
SRR3020529	69	2	19	211	1518	1830	2694	2902	2007	2007	48	100	99.85	100-99.85	ctxB3	tcpA_A259G	ctxB3-tcpA_A259G
SRR3020530	69	2	19	210	1516	1821	2692	2839	2006	2006	48	100	99.85	100-99.85	ctxB3	tcpA_A259G	ctxB3-tcpA_A259G
SRR3020531	69	2	19	209	1519	1831	2696	2903	2009	2009	46	100	99.85	100-99.85	ctxB3	tcpA_A259G	ctxB3-tcpA_A259G
SRR3020532	69	2	72	221	1548	1861	2728	2904	1999	1999	49	100	99.85	100-99.85	ctxB3	tcpA_A259G	ctxB3-tcpA_A259G
SRR3020533	69	2	19	209	1521	1870	2744	2905	1999	1999	46	100	99.85	100-99.85	ctxB3	tcpA_A259G	ctxB3-tcpA_A259G
SRR3020536	69	2	19	209	1493	1836	2745	2906	2005	2005	47	100	99.85	100-99.85	ctxB3	tcpA_A259G	ctxB3-tcpA_A259G
SRR3020539	69	2	19	209	1526	1839	2704	2908	1997	1997	41	100	99.85	100-99.85	ctxB3	tcpA_A259G	ctxB3-tcpA_A259G
SRR3020540	69	2	19	223	1493	1824	2746	2909	2002	2002	49	100	99.85	100-99.85	ctxB3	tcpA_A259G	ctxB3-tcpA_A259G
SRR3020544	69	2	19	219	1531	1843	2709	2856	1993	1993	50	100	100	100-100	ctxB3	tcpA_el	ctxB3-tcpA_el
SRR3020545	69	2	19	209	1532	1844	2710	2857	2001	2001	47	100	99.85	100-99.85	ctxB3	tcpA_A259G	ctxB3-tcpA_A259G
SRR3020546	69	2	19	209	1533	1845	2711	2858	1997	1997	47	100	99.85	100-99.85	ctxB3	tcpA_A259G	ctxB3-tcpA_A259G
SRR3020547	69	2	70	209	1541	1854	2721	2868	2002	2002	48	100	99.85	100-99.85	ctxB3	tcpA_A259G	ctxB3-tcpA_A259G
SRR3020548	69	2	19	209	1535	1847	2713	2860	2000	2000	47	100	99.85	100-99.85	ctxB3	tcpA_A259G	ctxB3-tcpA_A259G
SRR3020549	69	2	19	209	1532	1848	2714	2912	2006	2006	48	100	99.85	100-99.85	ctxB3	tcpA_A259G	ctxB3-tcpA_A259G
SRR3020550	69	2	19	209	1536	1849	2715	2862	1998	1998	45	100	99.85	100-99.85	ctxB3	tcpA_A259G	ctxB3-tcpA_A259G
SRR3020551	69	2	19	209	1512	1825	2688	2835	2003	2003	48	100	99.85	100-99.85	ctxB3	tcpA_A259G	ctxB3-tcpA_A259G
SRR3020552	69	2	19	209	1542	1855	2722	2913	2003	2003	48	100	99.85	100-99.85	ctxB3	tcpA_A259G	ctxB3-tcpA_A259G
SRR3020554	69	2	19	209	1539	1852	2719	2914	2002	2002	48	100	99.85	100-99.85	ctxB3	tcpA_A259G	ctxB3-tcpA_A259G
SRR3020555	69	2	19	209	1540	1853	2720	2915	1999	1999	47	100	99.85	100-99.85	ctxB3	tcpA_A259G	ctxB3-tcpA_A259G
SRR3020556	69	2	19	209	1534	1846	2712	2859	2002	2002	46	100	99.85	100-99.85	ctxB3	tcpA_A259G	ctxB3-tcpA_A259G
SRR3020557	69	2	19	220	1538	1851	2717	2864	2000	2000	48	100	99.85	100-99.85	ctxB3	tcpA_A259G	ctxB3-tcpA_A259G
SRR3020558	69	2	19	66	1543	1856	2723	2916	1993	1993	48	100	100	100-100	ctxB3	tcpA_el	ctxB3-tcpA_el
SRR3020563	69	2	19	209	1547	1860	2727	2874	2000	2000	48	100	99.85	100-99.85	ctxB3	tcpA_A259G	ctxB3-tcpA_A259G
SRR3020564	69	2	19	216	1520	1832	2697	2844	1998	1998	46	100	99.85	100-99.85	ctxB3	tcpA_A259G	ctxB3-tcpA_A259G
SRR3020565	69	2	19	209	1549	1862	2729	2876	2002	2002	48	100	99.85	100-99.85	ctxB3	tcpA_A259G	ctxB3-tcpA_A259G
SRR3020566	69	2	19	209	1550	1863	2730	2918	2001	2001	41	100	99.85	100-99.85	ctxB3	tcpA_A259G	ctxB3-tcpA_A259G
SRR308665	69	3	5	7	111	123	194	208	2010	2010	52	99.47	99.85	99.47-99.85	ctxB1	tcpA_A226G	ctxB1-tcpA_A226G
SRR308691	69	3	5	7	111	123	194	208	2010	2010	52	99.47	99.85	99.47-99.85	ctxB1	tcpA_A226G	ctxB1-tcpA_A226G
SRR308692	69	3	5	7	112	123	2749	2919	2010	2010	52	99.47	99.85	99.47-99.85	ctxB1	tcpA_A226G	ctxB1-tcpA_A226G
SRR308693	69	3	5	7	111	123	194	208	2010	2010	52	99.47	99.85	99.47-99.85	ctxB1	tcpA_A226G	ctxB1-tcpA_A226G
SRR308703	69	3	6	29	108	22	328	350	2010	2010	52	99.2	99.85	99.2-99.85	ctxB7	tcpA_A226G	ctxB7-tcpA_A226G
SRR308704	69	3	5	7	111	123	194	208	2010	2010	52	99.47	99.85	99.47-99.85	ctxB1	tcpA_A226G	ctxB1-tcpA_A226G
SRR308705	69	3	5	7	111	123	194	208	2010	2010	52	99.47	99.85	99.47-99.85	ctxB1	tcpA_A226G	ctxB1-tcpA_A226G
SRR308706	69	3	5	7	111	123	194	208	2010	2010	52	99.47	99.85	99.47-99.85	ctxB1	tcpA_A226G	ctxB1-tcpA_A226G
SRR308707	69	3	5	7	111	123	194	208	2010	2010	52	99.47	99.85	99.47-99.85	ctxB1	tcpA_A226G	ctxB1-tcpA_A226G
SRR308709	69	3	5	7	111	123	194	208	2010	2010	52	99.47	99.85	99.47-99.85	ctxB1	tcpA_A226G	ctxB1-tcpA_A226G
SRR308713	69	3	5	7	111	123	194	208	2010	2010	52	99.47	99.85	99.47-99.85	ctxB1	tcpA_A226G	ctxB1-tcpA_A226G
SRR308715	69	3	6	11	209	47	2750	2920	2010	2010	52	99.2	99.85	99.2-99.85	ctxB7	tcpA_A226G	ctxB7-tcpA_A226G
SRR308716	69	3	6	6	27	31	195	352	2010	2010	52	99.2	99.85	99.2-99.85	ctxB7	tcpA_A226G	ctxB7-tcpA_A226G
SRR308717	69	3	5	7	111	123	194	208	2010	2010	52	99.47	99.85	99.47-99.85	ctxB1	tcpA_A226G	ctxB1-tcpA_A226G
SRR308720	69	3	5	7	111	123	194	2921	2010	2010	52	99.47	99.85	99.47-99.85	ctxB1	tcpA_A226G	ctxB1-tcpA_A226G
SRR308721	69	3	6	6	208	31	330	353	2010	2010	52	99.2	99.85	99.2-99.85	ctxB7	tcpA_A226G	ctxB7-tcpA_A226G
SRR308722	69	3	6	29	108	22	2751	2922	2010	2010	52	99.2	99.85	99.2-99.85	ctxB7	tcpA_A226G	ctxB7-tcpA_A226G
SRR308723	69	3	5	7	111	123	194	208	2010	2010	52	99.47	99.85	99.47-99.85	ctxB1	tcpA_A226G	ctxB1-tcpA_A226G
SRR308724	69	3	5	7	111	123	194	208	2010	2010	52	99.47	99.85	99.47-99.85	ctxB1	tcpA_A226G	ctxB1-tcpA_A226G
SRR308725	69	3	5	7	111	123	2752	2923	2010	2010	52	99.47	99.85	99.47-99.85	ctxB1	tcpA_A226G	ctxB1-tcpA_A226G
SRR308726	69	3	6	11	209	47	331	355	2010	2010	52	99.2	99.85	99.2-99.85	ctxB7	tcpA_A226G	ctxB7-tcpA_A226G
SRR308727	69	3	6	11	209	47	2753	2924	2010	2010	52	99.2	99.85	99.2-99.85	ctxB7	tcpA_A226G	ctxB7-tcpA_A226G
SRR3109669	69	3	6	6	860	1873	2754	2925	2007	2007	52	99.47	99.85	99.47-99.85	ctxB1	tcpA_A226G	ctxB1-tcpA_A226G
SRR3180951	69	1	1	1	71	1874	2755	2926	2014	2014	51	100	100	100-100	ctxB3	tcpA_el	ctxB3-tcpA_el
SRR3180994	69	1	1	1	71	1874	2755	2926	2014	2014	52	100	100	100-100	ctxB3	tcpA_el	ctxB3-tcpA_el
SRR346411	69	3	6	11	30	47	160	354	2010	2010	52	99.2	99.85	99.2-99.85	ctxB7	tcpA_A226G	ctxB7-tcpA_A226G
SRR350623	69	2	9	37	326	328	2756	2927	2000	2000	52	99.47	100	99.47-100	ctxB1	tcpA_el	ctxB1-tcpA_el
SRR4039815	69	1	2	21	65	1875	2757	2928	1997	1997	50	100	100	100-100	ctxB3	tcpA_el	ctxB3-tcpA_el
SRR4432994	69	3	20	116	1559	1876	2759	2930	2001	2001	52	99.47	100	99.47-100	ctxB1	tcpA_el	ctxB1-tcpA_el
SRR4432995	69	3	6	6	49	1877	2760	2931	2001	2001	52	99.47	99.85	99.47-99.85	ctxB1	tcpA_A226G	ctxB1-tcpA_A226G
SRR4432996	69	3	20	116	1190	654	2042	2135	2001	2001	51	99.47	100	99.47-100	ctxB1	tcpA_el	ctxB1-tcpA_el
SRR4432997	69	3	6	6	49	63	993	2146	2001	2001	52	99.47	99.85	99.47-99.85	ctxB1	tcpA_A226G	ctxB1-tcpA_A226G
SRR491124	69	3	6	130	1560	1878	2761	2932	2010	2010	52	99.2	99.85	99.2-99.85	ctxB7	tcpA_A226G	ctxB7-tcpA_A226G
SRR491132	69	3	5	14	201	1879	2762	2933	2010	2010	52	99.47	99.85	99.47-99.85	ctxB1	tcpA_A226G	ctxB1-tcpA_A226G
SRR491153	69	3	5	14	1562	1881	2764	2935	2011	2011	52	99.47	99.85	99.47-99.85	ctxB1	tcpA_A226G	ctxB1-tcpA_A226G
SRR491158	69	3	6	130	1563	22	2766	2937	2010	2010	52	99.2	99.85	99.2-99.85	ctxB7	tcpA_A226G	ctxB7-tcpA_A226G
SRR491161	69	1	2	21	1564	1883	2767	2938	1992	1992	52	100	100	100-100	ctxB3	tcpA_el	ctxB3-tcpA_el
SRR491169	69	3	6	130	108	1324	2768	2939	2010	2010	52	99.2	99.85	99.2-99.85	ctxB7	tcpA_A226G	ctxB7-tcpA_A226G
SRR491170	69	3	6	130	108	1324	2769	2940	2010	2010	52	99.2	99.85	99.2-99.85	ctxB7	tcpA_A226G	ctxB7-tcpA_A226G
SRR491171	69	3	6	130	108	1324	2769	2941	2010	2010	52	99.2	99.85	99.2-99.85	ctxB7	tcpA_A226G	ctxB7-tcpA_A226G
SRR491172	69	3	14	52	1565	337	2770	2942	2003	2003	52	99.47	100	99.47-100	ctxB1	tcpA_el	ctxB1-tcpA_el
SRR491173	69	3	14	59	354	1884	2771	2943	2003	2003	52	99.47	100	99.47-100	ctxB1	tcpA_el	ctxB1-tcpA_el
SRR491175	69	3	6	130	1566	1324	2772	2944	2010	2010	52	99.2	99.85	99.2-99.85	ctxB7	tcpA_A226G	ctxB7-tcpA_A226G
SRR491176	69	3	5	14	201	193	2773	2945	2010	2010	52	99.47	99.85	99.47-99.85	ctxB1	tcpA_A226G	ctxB1-tcpA_A226G
SRR491177	69	3	6	130	108	1324	2769	2940	2010	2010	52	99.2	99.85	99.2-99.85	ctxB7	tcpA_A226G	ctxB7-tcpA_A226G
SRR491178	69	3	6	130	1567	1885	2774	2946	2010	2010	52	99.2	99.85	99.2-99.85	ctxB7	tcpA_A226G	ctxB7-tcpA_A226G
SRR495447	69	3	5	14	201	193	2775	2947	2010	2010	52	99.47	99.85	99.47-99.85	ctxB1	tcpA_A226G	ctxB1-tcpA_A226G
SRR495764	69	3	6	130	1568	1886	2776	2948	2010	2010	52	99.2	99.85	99.2-99.85	ctxB7	tcpA_A226G	ctxB7-tcpA_A226G
SRR5057122	69	1	1	1	71	87	2758	2929	1975	1960-1990	52	100	100	100-100	ctxB3	tcpA_el	ctxB3-tcpA_el
SRR5198911	69	3	5	42	818	949	1418	1487	2015	2015	52	99.47	99.85	99.47-99.85	ctxB1	tcpA_A226G	ctxB1-tcpA_A226G
SRR5198913	69	3	5	42	818	949	1418	1487	2015	2015	52	99.47	99.85	99.47-99.85	ctxB1	tcpA_A226G	ctxB1-tcpA_A226G
SRR5985999	69	3	5	97	201	1025	1849	2951	2013	2013	50	99.47	99.85	99.47-99.85	ctxB1	tcpA_A226G	ctxB1-tcpA_A226G
SRR5986000	69	3	5	97	201	1025	1849	2951	2013	2013	52	99.47	99.85	99.47-99.85	ctxB1	tcpA_A226G	ctxB1-tcpA_A226G
SRR5986001	69	3	5	97	201	1025	1849	2951	2013	2013	51	99.47	99.85	99.47-99.85	ctxB1	tcpA_A226G	ctxB1-tcpA_A226G
SRR5986002	69	3	5	97	201	1025	1849	2951	2013	2013	52	99.47	99.85	99.47-99.85	ctxB1	tcpA_A226G	ctxB1-tcpA_A226G
SRR5986003	69	3	5	97	201	1025	1849	2951	2013	2013	52	99.47	99.85	99.47-99.85	ctxB1	tcpA_A226G	ctxB1-tcpA_A226G
SRR5986004	69	3	5	97	201	1025	1849	2951	2013	2013	52	99.47	99.85	99.47-99.85	ctxB1	tcpA_A226G	ctxB1-tcpA_A226G
SRR5986005	69	3	5	97	201	1025	1849	2951	2013	2013	52	99.47	99.85	99.47-99.85	ctxB1	tcpA_A226G	ctxB1-tcpA_A226G
SRR5986006	69	3	5	97	201	1025	1849	2951	2013	2013	52	99.47	99.85	99.47-99.85	ctxB1	tcpA_A226G	ctxB1-tcpA_A226G
SRR5986007	69	3	5	97	201	1025	1849	2951	2013	2013	52	99.47	99.85	99.47-99.85	ctxB1	tcpA_A226G	ctxB1-tcpA_A226G
SRR5986008	69	3	5	97	201	1025	1849	2951	2013	2013	50	99.47	99.85	99.47-99.85	ctxB1	tcpA_A226G	ctxB1-tcpA_A226G
SRR5986009	69	3	5	97	201	1025	1528	2952	2013	2013	52	99.47	99.85	99.47-99.85	ctxB1	tcpA_A226G	ctxB1-tcpA_A226G
SRR5986010	69	3	5	97	201	1025	1849	1930	2013	2013	52	99.47	99.85	99.47-99.85	ctxB1	tcpA_A226G	ctxB1-tcpA_A226G
SRR5986011	69	3	5	97	201	1025	1849	1930	2013	2013	52	99.47	99.85	99.47-99.85	ctxB1	tcpA_A226G	ctxB1-tcpA_A226G
SRR5986012	69	3	5	97	201	1025	1849	1930	2013	2013	52	99.47	99.85	99.47-99.85	ctxB1	tcpA_A226G	ctxB1-tcpA_A226G
SRR5986013	69	3	5	97	201	1320	2779	2953	2013	2013	52	99.47	99.85	99.47-99.85	ctxB1	tcpA_A226G	ctxB1-tcpA_A226G
SRR5986015	69	3	5	97	201	1320	2779	2953	2013	2013	52	99.47	99.85	99.47-99.85	ctxB1	tcpA_A226G	ctxB1-tcpA_A226G
SRR5986016	69	3	5	97	201	1888	2780	2954	2013	2013	52	99.47	99.85	99.47-99.85	ctxB1	tcpA_A226G	ctxB1-tcpA_A226G
SRR5986017	69	3	5	97	201	1888	2780	2954	2013	2013	52	99.47	99.85	99.47-99.85	ctxB1	tcpA_A226G	ctxB1-tcpA_A226G
SRR5986018	69	3	5	97	201	1888	2780	2954	2013	2013	52	99.47	99.85	99.47-99.85	ctxB1	tcpA_A226G	ctxB1-tcpA_A226G
SRR5986019	69	3	5	97	201	1888	2780	2954	2013	2013	52	99.47	99.85	99.47-99.85	ctxB1	tcpA_A226G	ctxB1-tcpA_A226G
SRR5986020	69	3	5	97	201	1888	2780	2954	2013	2013	52	99.47	99.85	99.47-99.85	ctxB1	tcpA_A226G	ctxB1-tcpA_A226G
SRR5986021	69	3	5	97	201	1888	2780	2954	2013	2013	52	99.47	99.85	99.47-99.85	ctxB1	tcpA_A226G	ctxB1-tcpA_A226G
SRR5986022	69	3	5	97	201	1888	2780	2954	2013	2013	52	99.47	99.85	99.47-99.85	ctxB1	tcpA_A226G	ctxB1-tcpA_A226G
SRR5986023	69	3	5	97	201	1888	2780	2954	2013	2013	52	99.47	99.85	99.47-99.85	ctxB1	tcpA_A226G	ctxB1-tcpA_A226G
SRR5986024	69	3	5	97	201	1888	2780	2954	2013	2013	52	99.47	99.85	99.47-99.85	ctxB1	tcpA_A226G	ctxB1-tcpA_A226G
SRR5986025	69	3	5	97	201	1888	2780	2954	2013	2013	52	99.47	99.85	99.47-99.85	ctxB1	tcpA_A226G	ctxB1-tcpA_A226G
SRR5986026	69	3	5	97	201	1888	2780	2954	2013	2013	52	99.47	99.85	99.47-99.85	ctxB1	tcpA_A226G	ctxB1-tcpA_A226G
SRR5986027	69	3	5	97	201	1888	2780	2954	2013	2013	52	99.47	99.85	99.47-99.85	ctxB1	tcpA_A226G	ctxB1-tcpA_A226G
SRR5986028	69	3	5	97	201	1888	2780	2954	2013	2013	52	99.47	99.85	99.47-99.85	ctxB1	tcpA_A226G	ctxB1-tcpA_A226G
SRR5986029	69	3	5	97	201	1888	2780	2954	2013	2013	52	99.47	99.85	99.47-99.85	ctxB1	tcpA_A226G	ctxB1-tcpA_A226G
SRR5986030	69	3	5	97	201	1888	2780	2954	2013	2013	52	99.47	99.85	99.47-99.85	ctxB1	tcpA_A226G	ctxB1-tcpA_A226G
SRR5986031	69	3	5	97	201	1888	2780	2954	2013	2013	52	99.47	99.85	99.47-99.85	ctxB1	tcpA_A226G	ctxB1-tcpA_A226G
SRR5986032	69	3	5	97	201	1888	2780	2954	2013	2013	52	99.47	99.85	99.47-99.85	ctxB1	tcpA_A226G	ctxB1-tcpA_A226G
SRR5986033	69	3	5	97	201	1888	2780	2954	2013	2013	52	99.47	99.85	99.47-99.85	ctxB1	tcpA_A226G	ctxB1-tcpA_A226G
SRR5986034	69	3	5	97	201	1025	1849	2951	2013	2013	52	99.47	99.85	99.47-99.85	ctxB1	tcpA_A226G	ctxB1-tcpA_A226G
SRR5986035	69	3	5	97	201	1025	1849	2951	2013	2013	52	99.47	99.85	99.47-99.85	ctxB1	tcpA_A226G	ctxB1-tcpA_A226G
SRR5986036	69	3	5	97	201	1025	1849	2951	2013	2013	52	99.47	99.85	99.47-99.85	ctxB1	tcpA_A226G	ctxB1-tcpA_A226G
SRR5986037	69	3	5	97	201	1025	1849	2951	2013	2013	52	99.47	99.85	99.47-99.85	ctxB1	tcpA_A226G	ctxB1-tcpA_A226G
SRR5986038	69	3	5	97	201	1025	1849	2951	2013	2013	52	99.47	99.85	99.47-99.85	ctxB1	tcpA_A226G	ctxB1-tcpA_A226G
SRR5986039	69	3	5	97	201	1025	1849	2951	2013	2013	52	99.47	99.85	99.47-99.85	ctxB1	tcpA_A226G	ctxB1-tcpA_A226G
SRR5986040	69	3	5	97	201	1025	1849	2951	2013	2013	52	99.47	99.85	99.47-99.85	ctxB1	tcpA_A226G	ctxB1-tcpA_A226G
SRR5986041	69	3	5	97	201	1025	1849	2951	2013	2013	52	99.47	99.85	99.47-99.85	ctxB1	tcpA_A226G	ctxB1-tcpA_A226G
SRR5986042	69	3	5	97	201	1025	1849	2951	2013	2013	52	99.47	99.85	99.47-99.85	ctxB1	tcpA_A226G	ctxB1-tcpA_A226G
SRR5986043	69	3	5	97	201	1025	1849	2951	2013	2013	52	99.47	99.85	99.47-99.85	ctxB1	tcpA_A226G	ctxB1-tcpA_A226G
SRR5986044	69	3	5	97	201	1888	2780	2954	2013	2013	52	99.47	99.85	99.47-99.85	ctxB1	tcpA_A226G	ctxB1-tcpA_A226G
SRR5986045	69	3	5	97	201	1888	2780	2954	2013	2013	52	99.47	99.85	99.47-99.85	ctxB1	tcpA_A226G	ctxB1-tcpA_A226G
SRR5986046	69	3	5	97	201	1888	2780	2954	2013	2013	52	99.47	99.85	99.47-99.85	ctxB1	tcpA_A226G	ctxB1-tcpA_A226G
SRR5986047	69	3	5	97	201	1888	2780	2954	2013	2013	52	99.47	99.85	99.47-99.85	ctxB1	tcpA_A226G	ctxB1-tcpA_A226G
SRR5986048	69	3	6	11	30	1889	2781	2955	2013	2013	52	99.2	99.85	99.2-99.85	ctxB7	tcpA_A226G	ctxB7-tcpA_A226G
SRR5986049	69	3	6	11	30	1889	2781	2955	2013	2013	52	99.2	99.85	99.2-99.85	ctxB7	tcpA_A226G	ctxB7-tcpA_A226G
SRR5986050	69	3	5	97	201	1888	2780	2954	2013	2013	52	99.47	99.85	99.47-99.85	ctxB1	tcpA_A226G	ctxB1-tcpA_A226G
SRR5986051	69	3	5	97	201	1888	2780	2954	2013	2013	52	99.47	99.85	99.47-99.85	ctxB1	tcpA_A226G	ctxB1-tcpA_A226G
SRR5986052	69	3	6	11	30	1889	2781	2955	2013	2013	52	99.2	99.85	99.2-99.85	ctxB7	tcpA_A226G	ctxB7-tcpA_A226G
SRR5986053	69	3	6	11	30	1889	2781	2955	2013	2013	52	99.2	99.85	99.2-99.85	ctxB7	tcpA_A226G	ctxB7-tcpA_A226G
SRR5986054	69	3	5	97	201	1025	1849	2951	2013	2013	52	99.47	99.85	99.47-99.85	ctxB1	tcpA_A226G	ctxB1-tcpA_A226G
SRR5986055	69	3	5	97	201	1025	1849	2951	2013	2013	52	99.47	99.85	99.47-99.85	ctxB1	tcpA_A226G	ctxB1-tcpA_A226G
SRR5986056	69	3	5	97	201	1025	1849	2951	2013	2013	52	99.47	99.85	99.47-99.85	ctxB1	tcpA_A226G	ctxB1-tcpA_A226G
SRR5986057	69	3	5	97	201	1025	1849	2951	2013	2013	52	99.47	99.85	99.47-99.85	ctxB1	tcpA_A226G	ctxB1-tcpA_A226G
SRR5986058	69	3	5	97	201	1025	1849	2951	2013	2013	52	99.47	99.85	99.47-99.85	ctxB1	tcpA_A226G	ctxB1-tcpA_A226G
SRR5986059	69	3	5	97	201	1025	1849	2951	2013	2013	52	99.47	99.85	99.47-99.85	ctxB1	tcpA_A226G	ctxB1-tcpA_A226G
SRR5986060	69	3	5	97	201	1025	1849	2951	2013	2013	52	99.47	99.85	99.47-99.85	ctxB1	tcpA_A226G	ctxB1-tcpA_A226G
SRR5986061	69	3	5	97	201	1025	1849	2951	2013	2013	52	99.47	99.85	99.47-99.85	ctxB1	tcpA_A226G	ctxB1-tcpA_A226G
SRR5986062	69	3	5	97	201	1025	1849	2951	2013	2013	52	99.47	99.85	99.47-99.85	ctxB1	tcpA_A226G	ctxB1-tcpA_A226G
SRR5986063	69	3	5	97	201	1025	1849	2951	2013	2013	52	99.47	99.85	99.47-99.85	ctxB1	tcpA_A226G	ctxB1-tcpA_A226G
SRR5986064	69	3	5	97	201	1025	1849	2951	2013	2013	52	99.47	99.85	99.47-99.85	ctxB1	tcpA_A226G	ctxB1-tcpA_A226G
SRR5986065	69	3	5	97	201	1025	1849	2951	2013	2013	52	99.47	99.85	99.47-99.85	ctxB1	tcpA_A226G	ctxB1-tcpA_A226G
SRR5986066	69	3	5	97	201	1025	1849	2951	2013	2013	52	99.47	99.85	99.47-99.85	ctxB1	tcpA_A226G	ctxB1-tcpA_A226G
SRR5986067	69	3	5	97	201	1025	1849	2951	2013	2013	52	99.47	99.85	99.47-99.85	ctxB1	tcpA_A226G	ctxB1-tcpA_A226G
SRR5986068	69	3	5	97	201	1025	1849	2951	2013	2013	52	99.47	99.85	99.47-99.85	ctxB1	tcpA_A226G	ctxB1-tcpA_A226G
SRR5986069	69	3	5	97	201	1025	1849	2951	2013	2013	52	99.47	99.85	99.47-99.85	ctxB1	tcpA_A226G	ctxB1-tcpA_A226G
SRR5986070	69	3	5	97	201	1025	1849	2951	2013	2013	52	99.47	99.85	99.47-99.85	ctxB1	tcpA_A226G	ctxB1-tcpA_A226G
SRR5986071	69	3	5	97	201	1888	2780	2954	2013	2013	52	99.47	99.85	99.47-99.85	ctxB1	tcpA_A226G	ctxB1-tcpA_A226G
SRR5986072	69	3	5	97	201	1888	2780	2956	2013	2013	52	99.47	99.85	99.47-99.85	ctxB1	tcpA_A226G	ctxB1-tcpA_A226G
SRR5986073	69	3	5	97	201	1888	2780	2956	2013	2013	51	99.47	99.85	99.47-99.85	ctxB1	tcpA_A226G	ctxB1-tcpA_A226G
SRR5986074	69	3	5	97	201	1888	2780	2954	2013	2013	51	99.47	99.85	99.47-99.85	ctxB1	tcpA_A226G	ctxB1-tcpA_A226G
SRR5986075	69	3	5	97	201	1888	2780	2954	2013	2013	52	99.47	99.85	99.47-99.85	ctxB1	tcpA_A226G	ctxB1-tcpA_A226G
SRR5986076	69	3	5	97	201	1888	2780	2954	2013	2013	52	99.47	99.85	99.47-99.85	ctxB1	tcpA_A226G	ctxB1-tcpA_A226G
SRR5986077	69	3	5	97	201	1888	2780	2954	2013	2013	52	99.47	99.85	99.47-99.85	ctxB1	tcpA_A226G	ctxB1-tcpA_A226G
SRR5986078	69	3	5	97	201	1888	2780	2954	2013	2013	52	99.47	99.85	99.47-99.85	ctxB1	tcpA_A226G	ctxB1-tcpA_A226G
SRR5986079	69	3	5	97	201	1888	2780	2954	2013	2013	52	99.47	99.85	99.47-99.85	ctxB1	tcpA_A226G	ctxB1-tcpA_A226G
SRR5986080	69	3	5	97	201	1888	2780	2954	2013	2013	52	99.47	99.85	99.47-99.85	ctxB1	tcpA_A226G	ctxB1-tcpA_A226G
SRR5986081	69	3	5	97	201	1888	2780	2954	2013	2013	52	99.47	99.85	99.47-99.85	ctxB1	tcpA_A226G	ctxB1-tcpA_A226G
SRR5986082	69	3	5	97	201	1888	2780	2954	2013	2013	52	99.47	99.85	99.47-99.85	ctxB1	tcpA_A226G	ctxB1-tcpA_A226G
SRR5986083	69	3	5	97	201	1888	2780	2957	2013	2013	52	99.47	99.85	99.47-99.85	ctxB1	tcpA_A226G	ctxB1-tcpA_A226G
SRR5986084	69	3	6	11	30	1889	2781	2955	2013	2013	52	99.2	99.85	99.2-99.85	ctxB7	tcpA_A226G	ctxB7-tcpA_A226G
SRR5986085	69	3	6	11	30	1889	2781	2955	2013	2013	52	99.2	99.85	99.2-99.85	ctxB7	tcpA_A226G	ctxB7-tcpA_A226G
SRR5986086	69	3	6	11	30	1889	2781	2955	2013	2013	52	99.2	99.85	99.2-99.85	ctxB7	tcpA_A226G	ctxB7-tcpA_A226G
SRR5986087	69	3	6	11	30	1889	2781	2955	2013	2013	52	99.2	99.85	99.2-99.85	ctxB7	tcpA_A226G	ctxB7-tcpA_A226G
SRR5986088	69	3	6	11	30	1889	2781	2958	2013	2013	52	99.2	99.85	99.2-99.85	ctxB7	tcpA_A226G	ctxB7-tcpA_A226G
SRR5986089	69	3	6	11	30	1889	2781	2955	2013	2013	52	99.2	99.85	99.2-99.85	ctxB7	tcpA_A226G	ctxB7-tcpA_A226G
SRR5986090	69	3	6	11	30	1890	2782	2959	2013	2013	52	99.2	99.85	99.2-99.85	ctxB7	tcpA_A226G	ctxB7-tcpA_A226G
SRR5986091	69	3	6	11	30	1889	2781	2955	2013	2013	52	99.2	99.85	99.2-99.85	ctxB7	tcpA_A226G	ctxB7-tcpA_A226G
SRR5986092	69	3	6	11	30	1889	2781	2958	2013	2013	52	99.2	99.85	99.2-99.85	ctxB7	tcpA_A226G	ctxB7-tcpA_A226G
SRR5986093	69	3	6	11	30	1891	2783	2960	2013	2013	52	99.2	99.85	99.2-99.85	ctxB7	tcpA_A226G	ctxB7-tcpA_A226G
SRR5986094	69	3	5	97	201	1888	2780	2954	2013	2013	52	99.47	99.85	99.47-99.85	ctxB1	tcpA_A226G	ctxB1-tcpA_A226G
SRR5986095	69	3	5	97	201	1888	2780	2954	2013	2013	52	99.47	99.85	99.47-99.85	ctxB1	tcpA_A226G	ctxB1-tcpA_A226G
SRR5986096	69	3	5	97	201	1888	2780	2954	2013	2013	52	99.47	99.85	99.47-99.85	ctxB1	tcpA_A226G	ctxB1-tcpA_A226G
SRR5986097	69	3	5	97	201	1029	2784	2961	2013	2013	52	99.47	99.85	99.47-99.85	ctxB1	tcpA_A226G	ctxB1-tcpA_A226G
SRR5986098	69	3	5	97	201	1888	2780	2954	2013	2013	52	99.47	99.85	99.47-99.85	ctxB1	tcpA_A226G	ctxB1-tcpA_A226G
SRR5986099	69	3	5	97	201	1888	2780	2954	2013	2013	52	99.47	99.85	99.47-99.85	ctxB1	tcpA_A226G	ctxB1-tcpA_A226G
SRR5986100	69	3	5	97	201	1029	2784	2961	2013	2013	52	99.47	99.85	99.47-99.85	ctxB1	tcpA_A226G	ctxB1-tcpA_A226G
SRR5986101	69	3	5	97	201	1029	2784	2961	2013	2013	52	99.47	99.85	99.47-99.85	ctxB1	tcpA_A226G	ctxB1-tcpA_A226G
SRR5986102	69	3	5	97	201	1888	2780	2954	2013	2013	52	99.47	99.85	99.47-99.85	ctxB1	tcpA_A226G	ctxB1-tcpA_A226G
SRR5986103	69	3	5	97	201	1029	2784	2961	2013	2013	52	99.47	99.85	99.47-99.85	ctxB1	tcpA_A226G	ctxB1-tcpA_A226G
SRR5986104	69	3	5	97	201	1888	2780	2954	2013	2013	52	99.47	99.85	99.47-99.85	ctxB1	tcpA_A226G	ctxB1-tcpA_A226G
SRR5986105	69	3	5	97	201	1888	2780	2954	2013	2013	52	99.47	99.85	99.47-99.85	ctxB1	tcpA_A226G	ctxB1-tcpA_A226G
SRR5986106	69	3	5	97	201	1888	2780	2954	2013	2013	52	99.47	99.85	99.47-99.85	ctxB1	tcpA_A226G	ctxB1-tcpA_A226G
SRR5986107	69	3	5	97	201	1888	2780	2954	2013	2013	52	99.47	99.85	99.47-99.85	ctxB1	tcpA_A226G	ctxB1-tcpA_A226G
SRR5986108	69	3	5	97	201	1888	2780	2954	2013	2013	52	99.47	99.85	99.47-99.85	ctxB1	tcpA_A226G	ctxB1-tcpA_A226G
SRR5986109	69	3	5	97	201	1888	2785	2962	2013	2013	52	99.47	99.85	99.47-99.85	ctxB1	tcpA_A226G	ctxB1-tcpA_A226G
SRR5986110	69	3	5	97	201	1888	2780	2954	2013	2013	52	99.47	99.85	99.47-99.85	ctxB1	tcpA_A226G	ctxB1-tcpA_A226G
SRR5986111	69	3	5	97	201	1888	2780	2954	2013	2013	52	99.47	99.85	99.47-99.85	ctxB1	tcpA_A226G	ctxB1-tcpA_A226G
SRR5986112	69	3	5	97	201	1888	2780	2954	2013	2013	52	99.47	99.85	99.47-99.85	ctxB1	tcpA_A226G	ctxB1-tcpA_A226G
SRR5986113	69	3	5	97	201	1888	2780	2954	2013	2013	52	99.47	99.85	99.47-99.85	ctxB1	tcpA_A226G	ctxB1-tcpA_A226G
SRR5986114	69	3	6	11	30	1889	2781	2955	2013	2013	52	99.2	99.85	99.2-99.85	ctxB7	tcpA_A226G	ctxB7-tcpA_A226G
SRR5986115	69	3	6	11	30	1889	2781	2955	2013	2013	52	99.2	99.85	99.2-99.85	ctxB7	tcpA_A226G	ctxB7-tcpA_A226G
SRR5986116	69	3	6	11	30	1889	2781	2955	2013	2013	52	99.2	99.85	99.2-99.85	ctxB7	tcpA_A226G	ctxB7-tcpA_A226G
SRR5986117	69	3	6	11	30	1889	2781	2955	2013	2013	51	99.2	99.85	99.2-99.85	ctxB7	tcpA_A226G	ctxB7-tcpA_A226G
SRR5986118	69	3	6	11	30	1889	2781	2955	2013	2013	52	99.2	99.85	99.2-99.85	ctxB7	tcpA_A226G	ctxB7-tcpA_A226G
SRR5986119	69	3	6	11	30	1889	2781	2955	2013	2013	52	99.2	99.85	99.2-99.85	ctxB7	tcpA_A226G	ctxB7-tcpA_A226G
SRR5986120	69	3	6	11	30	1889	2781	2955	2013	2013	52	99.2	99.85	99.2-99.85	ctxB7	tcpA_A226G	ctxB7-tcpA_A226G
SRR5986121	69	3	6	11	30	1889	2781	2955	2013	2013	52	99.2	99.85	99.2-99.85	ctxB7	tcpA_A226G	ctxB7-tcpA_A226G
SRR5986122	69	3	6	11	30	1889	2781	2955	2013	2013	52	99.2	99.85	99.2-99.85	ctxB7	tcpA_A226G	ctxB7-tcpA_A226G
SRR5986123	69	3	6	11	30	1889	2781	2955	2013	2013	52	99.2	99.85	99.2-99.85	ctxB7	tcpA_A226G	ctxB7-tcpA_A226G
SRR5986124	69	3	5	97	201	1029	2784	2961	2013	2013	51	99.47	99.85	99.47-99.85	ctxB1	tcpA_A226G	ctxB1-tcpA_A226G
SRR5986125	69	3	5	97	201	1029	2784	2961	2013	2013	52	99.47	99.85	99.47-99.85	ctxB1	tcpA_A226G	ctxB1-tcpA_A226G
SRR5986126	69	3	5	97	201	1029	2784	2961	2013	2013	52	99.47	99.85	99.47-99.85	ctxB1	tcpA_A226G	ctxB1-tcpA_A226G
SRR5986127	69	3	5	97	201	1029	2786	2963	2013	2013	52	99.47	99.85	99.47-99.85	ctxB1	tcpA_A226G	ctxB1-tcpA_A226G
SRR5986128	69	3	5	97	201	1029	2784	2961	2013	2013	52	99.47	99.85	99.47-99.85	ctxB1	tcpA_A226G	ctxB1-tcpA_A226G
SRR5986129	69	3	5	97	201	1029	2784	2961	2013	2013	52	99.47	99.85	99.47-99.85	ctxB1	tcpA_A226G	ctxB1-tcpA_A226G
SRR5986130	69	3	5	97	201	1029	2784	2961	2013	2013	52	99.47	99.85	99.47-99.85	ctxB1	tcpA_A226G	ctxB1-tcpA_A226G
SRR5986131	69	3	5	97	201	1029	2784	2961	2013	2013	52	99.47	99.85	99.47-99.85	ctxB1	tcpA_A226G	ctxB1-tcpA_A226G
SRR5986132	69	3	5	97	201	1029	2784	2961	2013	2013	52	99.47	99.85	99.47-99.85	ctxB1	tcpA_A226G	ctxB1-tcpA_A226G
SRR5986133	69	3	5	97	201	1029	2784	2961	2013	2013	52	99.47	99.85	99.47-99.85	ctxB1	tcpA_A226G	ctxB1-tcpA_A226G
SRR5986134	69	3	6	123	815	1035	2787	2964	2011	2011	52	99.2	99.85	99.2-99.85	ctxB7	tcpA_A226G	ctxB7-tcpA_A226G
SRR5986135	69	3	6	123	108	1892	2788	2965	2011	2011	52	99.2	99.85	99.2-99.85	ctxB7	tcpA_A226G	ctxB7-tcpA_A226G
SRR5986136	69	3	5	97	201	1888	2780	2954	2013	2013	51	99.47	99.85	99.47-99.85	ctxB1	tcpA_A226G	ctxB1-tcpA_A226G
SRR5986137	69	3	6	11	30	1889	2781	2955	2013	2013	52	99.2	99.85	99.2-99.85	ctxB7	tcpA_A226G	ctxB7-tcpA_A226G
SRR5986138	69	3	6	11	30	1889	2781	2955	2013	2013	52	99.2	99.85	99.2-99.85	ctxB7	tcpA_A226G	ctxB7-tcpA_A226G
SRR5986139	69	3	6	11	30	1889	2781	2955	2013	2013	52	99.2	99.85	99.2-99.85	ctxB7	tcpA_A226G	ctxB7-tcpA_A226G
SRR5986140	69	3	6	11	30	1889	2781	2955	2013	2013	52	99.2	99.85	99.2-99.85	ctxB7	tcpA_A226G	ctxB7-tcpA_A226G
SRR5986141	69	3	6	11	30	1889	2781	2955	2013	2013	52	99.2	99.85	99.2-99.85	ctxB7	tcpA_A226G	ctxB7-tcpA_A226G
SRR5986142	69	3	6	11	30	1889	2781	2955	2013	2013	52	99.2	99.85	99.2-99.85	ctxB7	tcpA_A226G	ctxB7-tcpA_A226G
SRR5986143	69	3	6	123	815	1035	1539	1616	2011	2011	52	99.2	99.85	99.2-99.85	ctxB7	tcpA_A226G	ctxB7-tcpA_A226G
SRR5986144	69	3	6	123	815	1035	1539	1616	2011	2011	52	99.2	99.85	99.2-99.85	ctxB7	tcpA_A226G	ctxB7-tcpA_A226G
SRR5986145	69	3	5	97	201	1029	2784	2961	2013	2013	52	99.47	99.85	99.47-99.85	ctxB1	tcpA_A226G	ctxB1-tcpA_A226G
SRR5986146	69	3	5	97	201	1025	1849	2951	2013	2013	52	99.47	99.85	99.47-99.85	ctxB1	tcpA_A226G	ctxB1-tcpA_A226G
SRR5986147	69	3	5	97	201	1025	1849	2951	2013	2013	52	99.47	99.85	99.47-99.85	ctxB1	tcpA_A226G	ctxB1-tcpA_A226G
SRR5986148	69	3	5	97	201	1025	1849	2951	2013	2013	52	99.47	99.85	99.47-99.85	ctxB1	tcpA_A226G	ctxB1-tcpA_A226G
SRR5986149	69	3	5	97	201	1025	1849	2951	2013	2013	52	99.47	99.85	99.47-99.85	ctxB1	tcpA_A226G	ctxB1-tcpA_A226G
SRR5986150	69	3	5	97	201	1029	2784	2961	2013	2013	52	99.47	99.85	99.47-99.85	ctxB1	tcpA_A226G	ctxB1-tcpA_A226G
SRR5986151	69	3	5	97	201	1025	1849	2951	2013	2013	52	99.47	99.85	99.47-99.85	ctxB1	tcpA_A226G	ctxB1-tcpA_A226G
SRR5986152	69	3	5	97	201	1025	1849	2951	2013	2013	52	99.47	99.85	99.47-99.85	ctxB1	tcpA_A226G	ctxB1-tcpA_A226G
SRR5986153	69	3	5	97	201	1025	1849	2951	2013	2013	52	99.47	99.85	99.47-99.85	ctxB1	tcpA_A226G	ctxB1-tcpA_A226G
SRR5986154	69	3	5	97	201	1029	2784	2961	2013	2013	52	99.47	99.85	99.47-99.85	ctxB1	tcpA_A226G	ctxB1-tcpA_A226G
SRR5986155	69	3	5	97	201	1029	2784	2961	2013	2013	52	99.47	99.85	99.47-99.85	ctxB1	tcpA_A226G	ctxB1-tcpA_A226G
SRR5986156	69	3	5	97	875	1027	1536	2966	2012	2012	52	99.47	99.85	99.47-99.85	ctxB1	tcpA_A226G	ctxB1-tcpA_A226G
SRR5986157	69	3	5	97	201	193	2789	2967	2012	2012	52	99.47	99.85	99.47-99.85	ctxB1	tcpA_A226G	ctxB1-tcpA_A226G
SRR5986158	69	3	5	14	201	1031	2790	2968	2012	2012	52	99.47	99.85	99.47-99.85	ctxB1	tcpA_A226G	ctxB1-tcpA_A226G
SRR5986159	69	3	5	97	201	193	1860	1940	2012	2012	52	99.47	99.85	99.47-99.85	ctxB1	tcpA_A226G	ctxB1-tcpA_A226G
SRR5986160	69	3	5	97	201	1893	2791	2969	2012	2012	52	99.47	99.85	99.47-99.85	ctxB1	tcpA_A226G	ctxB1-tcpA_A226G
SRR5986161	69	3	5	97	201	193	1860	1940	2012	2012	52	99.47	99.85	99.47-99.85	ctxB1	tcpA_A226G	ctxB1-tcpA_A226G
SRR5986162	69	3	5	97	201	193	1860	1940	2011	2011	52	99.47	99.85	99.47-99.85	ctxB1	tcpA_A226G	ctxB1-tcpA_A226G
SRR5986163	69	3	5	14	201	193	2792	2970	2011	2011	52	99.47	99.85	99.47-99.85	ctxB1	tcpA_A226G	ctxB1-tcpA_A226G
SRR5986164	69	3	5	97	201	1025	1849	2971	2013	2013	52	99.47	99.85	99.47-99.85	ctxB1	tcpA_A226G	ctxB1-tcpA_A226G
SRR5986165	69	3	5	97	875	1027	1536	2966	2012	2012	52	99.47	99.85	99.47-99.85	ctxB1	tcpA_A226G	ctxB1-tcpA_A226G
SRR6027629	69	1	1	224	1570	1895	2794	2973	1981	1960-1990	52	100	100	100-100	ctxB3	tcpA_el	ctxB3-tcpA_el
SRR6027631	69	1	74	1	1572	1897	2796	2975	1981	1960-1990	52	100	100	100-100	ctxB3	tcpA_el	ctxB3-tcpA_el
SRR6027633	69	1	1	1	1574	1899	2798	2977	1981	1960-1990	52	100	100	100-100	ctxB3	tcpA_el	ctxB3-tcpA_el
SRR6027635	69	1	1	225	1576	1901	2800	2979	1981	1960-1990	52	100	100	100-100	ctxB3	tcpA_el	ctxB3-tcpA_el
SRR6027637	69	1	1	226	1578	1903	2802	2981	1981	1960-1990	52	100	100	100-100	ctxB3	tcpA_el	ctxB3-tcpA_el
SRR6027645	69	2	19	66	1579	1904	2803	2982	1992	1992	52	100	100	100-100	ctxB3	tcpA_el	ctxB3-tcpA_el
SRR6027646	69	2	19	66	1580	634	2804	2983	1992	1992	51	100	100	100-100	ctxB3	tcpA_el	ctxB3-tcpA_el
SRR6027647	69	2	19	66	1581	1905	2805	2984	1992	1992	52	100	100	100-100	ctxB3	tcpA_el	ctxB3-tcpA_el
SRR6027649	69	2	19	66	399	1906	2806	2985	1993	1993	52	100	100	100-100	ctxB3	tcpA_el	ctxB3-tcpA_el
SRR6027651	69	2	3	24	653	1907	2807	2986	1980	1960-1990	52	100	100	100-100	ctxB3	tcpA_el	ctxB3-tcpA_el
SRR6027653	69	2	3	24	653	1907	2807	2986	1980	1960-1990	52	100	100	100-100	ctxB3	tcpA_el	ctxB3-tcpA_el
SRR6027654	69	2	3	24	653	1907	2807	2986	1993	1993	52	100	100	100-100	ctxB3	tcpA_el	ctxB3-tcpA_el
SRR6027658	69	2	3	24	1582	1908	2808	2987	1983	1960-1990	52	100	100	100-100	ctxB3	tcpA_el	ctxB3-tcpA_el
SRR6027659	69	2	9	105	1583	1909	2809	2988	1993	1993	52	99.47	100	99.47-100	ctxB1	tcpA_el	ctxB1-tcpA_el
SRR6027660	69	2	9	105	1584	1910	2810	2989	1993	1993	52	99.47	100	99.47-100	ctxB1	tcpA_el	ctxB1-tcpA_el
SRR6027661	69	2	9	105	1583	1909	2809	2988	1993	1993	52	99.47	100	99.47-100	ctxB1	tcpA_el	ctxB1-tcpA_el
SRR6027662	69	1	1	227	1585	1911	2811	2990	1983	1960-1990	52	100	100	100-100	ctxB3	tcpA_el	ctxB3-tcpA_el
SRR6027663	69	2	19	66	1586	1912	2812	2991	1983	1960-1990	52	100	100	100-100	ctxB3	tcpA_el	ctxB3-tcpA_el
SRR6027664	69	2	19	66	1587	1913	2813	2992	1983	1960-1990	52	100	100	100-100	ctxB3	tcpA_el	ctxB3-tcpA_el
SRR6027665	69	2	19	66	1588	1912	2814	2993	1983	1960-1990	51	100	100	100-100	ctxB3	tcpA_el	ctxB3-tcpA_el
SRR6027666	69	2	9	105	1589	1914	2815	2994	1993	1993	52	99.47	100	99.47-100	ctxB1	tcpA_el	ctxB1-tcpA_el
SRR6027667	69	2	9	105	1274	783	2816	2995	1993	1993	52	99.47	100	99.47-100	ctxB1	tcpA_el	ctxB1-tcpA_el
SRR6027668	69	24	75	228	1590	1915	2817	2996	1956	1960-1990	52	100	100	100-100	ctxB3	tcpA_el	ctxB3-tcpA_el
SRR6027670	69	1	10	23	1591	1916	2818	2997	1961	1960-1990	51	100	100	100-100	ctxB3	tcpA_el	ctxB3-tcpA_el
SRR6027671	69	1	10	23	1592	1917	2819	2998	1961	1960-1990	51	100	100	100-100	ctxB3	tcpA_el	ctxB3-tcpA_el
SRR6027672	69	1	10	23	1593	1918	2820	2999	1961	1960-1990	52	100	100	100-100	ctxB3	tcpA_el	ctxB3-tcpA_el
SRR6027673	69	1	10	23	1594	1919	2821	3000	1961	1960-1990	52	100	100	100-100	ctxB3	tcpA_el	ctxB3-tcpA_el
SRR6027675	69	1	10	23	1595	1920	2822	3001	1961	1960-1990	52	100	100	100-100	ctxB3	tcpA_el	ctxB3-tcpA_el
SRR6027676	69	1	10	229	1596	1921	2823	3002	1961	1960-1990	52	100	100	100-100	ctxB3	tcpA_el	ctxB3-tcpA_el
SRR6027677	69	1	10	23	1597	1922	2824	3003	1961	1960-1990	52	100	100	100-100	ctxB3	tcpA_el	ctxB3-tcpA_el
SRR6027682	69	1	76	1	1598	1923	2825	3004	1986	1960-1990	52	100	100	100-100	ctxB3	tcpA_el	ctxB3-tcpA_el
SRR6027688	69	2	19	66	399	1926	2829	3008	1993	1993	52	100	100	100-100	ctxB3	tcpA_el	ctxB3-tcpA_el
SRR6027689	69	2	19	66	399	1927	2830	3009	1993	1993	51	100	100	100-100	ctxB3	tcpA_el	ctxB3-tcpA_el
SRR6027690	69	2	19	66	1601	1928	2831	3010	1993	1993	52	100	100	100-100	ctxB3	tcpA_el	ctxB3-tcpA_el
SRR6027692	69	2	19	66	1603	1930	2833	3012	1992	1992	52	100	100	100-100	ctxB3	tcpA_el	ctxB3-tcpA_el
SRR6027693	69	2	19	66	1604	1931	2834	3013	1992	1992	52	100	100	100-100	ctxB3	tcpA_el	ctxB3-tcpA_el
SRR6027694	69	2	19	66	1605	1932	2835	3014	1992	1992	52	100	100	100-100	ctxB3	tcpA_el	ctxB3-tcpA_el
SRR6027695	69	2	19	66	1606	1933	2836	3015	1992	1992	52	100	100	100-100	ctxB3	tcpA_el	ctxB3-tcpA_el
SRR6027696	69	2	19	66	1607	1934	2837	3016	1992	1992	52	100	100	100-100	ctxB3	tcpA_el	ctxB3-tcpA_el
SRR6027697	69	2	19	66	399	1935	2838	3017	1992	1992	52	100	100	100-100	ctxB3	tcpA_el	ctxB3-tcpA_el
SRR6027699	69	1	10	231	1609	1937	2840	3019	1961	1960-1990	52	100	100	100-100	ctxB3	tcpA_el	ctxB3-tcpA_el
SRR6027700	69	1	10	23	1610	1938	2841	3020	1961	1960-1990	52	100	100	100-100	ctxB3	tcpA_el	ctxB3-tcpA_el
SRR6027701	69	1	10	23	1611	1939	2842	3021	1962	1960-1990	52	100	100	100-100	ctxB3	tcpA_el	ctxB3-tcpA_el
SRR6027702	69	1	77	232	1612	1940	2843	3022	1962	1960-1990	52	100	100	100-100	ctxB3	tcpA_el	ctxB3-tcpA_el
SRR6027703	69	1	10	23	1613	1941	2844	3023	1961	1960-1990	51	100	100	100-100	ctxB3	tcpA_el	ctxB3-tcpA_el
SRR6027704	69	1	10	23	1614	1942	2845	3024	1961	1960-1990	51	100	100	100-100	ctxB3	tcpA_el	ctxB3-tcpA_el
SRR6027705	69	1	10	55	1615	1943	2846	3025	1962	1960-1990	52	100	100	100-100	ctxB3	tcpA_el	ctxB3-tcpA_el
SRR6027706	69	1	10	55	1616	1944	2847	3026	1962	1960-1990	52	100	100	100-100	ctxB3	tcpA_el	ctxB3-tcpA_el
SRR6027707	69	1	78	233	1617	1945	2848	3027	1962	1960-1990	52	100	100	100-100	ctxB3	tcpA_el	ctxB3-tcpA_el
SRR6027708	69	1	10	23	1618	1946	2849	3028	1962	1960-1990	50	100	100	100-100	ctxB3	tcpA_el	ctxB3-tcpA_el
SRR6027709	69	2	9	36	1619	1947	2850	3029	1992	1992	52	99.47	100	99.47-100	ctxB1	tcpA_el	ctxB1-tcpA_el
SRR6027710	69	1	79	1	1620	1948	2851	3030	1983	1960-1990	52	100	100	100-100	ctxB3	tcpA_el	ctxB3-tcpA_el
SRR6027712	69	1	10	23	1621	1949	2852	3031	1961	1960-1990	52	100	100	100-100	ctxB3	tcpA_el	ctxB3-tcpA_el
SRR6027713	69	1	10	23	1622	1950	2853	3032	1961	1960-1990	52	100	100	100-100	ctxB3	tcpA_el	ctxB3-tcpA_el
SRR6027715	69	1	10	23	1623	1951	2854	3033	1961	1960-1990	51	100	100	100-100	ctxB3	tcpA_el	ctxB3-tcpA_el
SRR6027716	69	1	10	23	1624	1952	2855	3034	1961	1960-1990	52	100	100	100-100	ctxB3	tcpA_el	ctxB3-tcpA_el
SRR6027718	69	1	10	23	1625	1953	2856	3035	1961	1960-1990	52	100	100	100-100	ctxB3	tcpA_el	ctxB3-tcpA_el
SRR6027719	69	1	80	234	1626	1954	2857	3036	1961	1960-1990	50	100	100	100-100	ctxB3	tcpA_el	ctxB3-tcpA_el
SRR6027720	69	1	81	235	1627	1955	2858	3037	1961	1960-1990	52	100	100	100-100	ctxB3	tcpA_el	ctxB3-tcpA_el
SRR6027780	69	3	5	5	9	1956	2859	3038	2007	2007	52	99.47	99.85	99.47-99.85	ctxB1	tcpA_A226G	ctxB1-tcpA_A226G
SRR6027781	69	3	5	5	9	1957	2860	3039	2007	2007	52	99.47	99.85	99.47-99.85	ctxB1	tcpA_A226G	ctxB1-tcpA_A226G
SRR6027782	69	3	5	5	1628	1601	2861	3040	2007	2007	52	99.47	99.85	99.47-99.85	ctxB1	tcpA_A226G	ctxB1-tcpA_A226G
SRR6027783	69	3	5	5	9	1958	2862	3041	2007	2007	52	99.47	99.85	99.47-99.85	ctxB1	tcpA_A226G	ctxB1-tcpA_A226G
SRR6027784	69	3	5	5	9	1959	2863	3042	2007	2007	52	99.47	99.85	99.47-99.85	ctxB1	tcpA_A226G	ctxB1-tcpA_A226G
SRR6027785	69	3	5	5	9	1960	2864	3043	2007	2007	52	99.47	99.85	99.47-99.85	ctxB1	tcpA_A226G	ctxB1-tcpA_A226G
SRR6027786	69	3	5	5	9	1601	2865	3044	2007	2007	52	99.47	99.85	99.47-99.85	ctxB1	tcpA_A226G	ctxB1-tcpA_A226G
SRR6027787	69	3	5	5	1629	1961	2866	3045	2007	2007	52	99.47	99.85	99.47-99.85	ctxB1	tcpA_A226G	ctxB1-tcpA_A226G
SRR6027788	69	3	5	5	1630	1601	2867	3046	2007	2007	52	99.47	99.85	99.47-99.85	ctxB1	tcpA_A226G	ctxB1-tcpA_A226G
SRR6027789	69	3	5	5	9	1956	2868	3047	2007	2007	52	99.47	99.85	99.47-99.85	ctxB1	tcpA_A226G	ctxB1-tcpA_A226G
SRR6027790	69	3	5	5	1631	1601	2869	3048	2007	2007	52	99.47	99.85	99.47-99.85	ctxB1	tcpA_A226G	ctxB1-tcpA_A226G
SRR6027791	69	3	5	5	9	1601	2870	3049	2007	2007	52	99.47	99.85	99.47-99.85	ctxB1	tcpA_A226G	ctxB1-tcpA_A226G
SRR6027792	69	3	5	5	1632	1601	2871	3050	2007	2007	52	99.47	99.85	99.47-99.85	ctxB1	tcpA_A226G	ctxB1-tcpA_A226G
SRR6027793	69	3	5	5	9	1962	2872	3051	2007	2007	52	99.47	99.85	99.47-99.85	ctxB1	tcpA_A226G	ctxB1-tcpA_A226G
SRR6027794	69	3	5	5	9	1963	2873	3052	2007	2007	52	99.47	99.85	99.47-99.85	ctxB1	tcpA_A226G	ctxB1-tcpA_A226G
SRR6027795	69	3	5	5	9	1957	2874	3053	2007	2007	52	99.47	99.85	99.47-99.85	ctxB1	tcpA_A226G	ctxB1-tcpA_A226G
SRR6027796	69	3	5	5	1633	1601	2875	3054	2007	2007	52	99.47	99.85	99.47-99.85	ctxB1	tcpA_A226G	ctxB1-tcpA_A226G
SRR6027797	69	3	5	5	1634	1964	2876	3055	2007	2007	52	99.47	99.85	99.47-99.85	ctxB1	tcpA_A226G	ctxB1-tcpA_A226G
SRR6027798	69	3	5	5	9	1965	2877	3056	2007	2007	52	99.47	99.85	99.47-99.85	ctxB1	tcpA_A226G	ctxB1-tcpA_A226G
SRR6027799	69	3	5	5	1635	1966	2878	3057	2007	2007	52	99.47	99.85	99.47-99.85	ctxB1	tcpA_A226G	ctxB1-tcpA_A226G
SRR6027800	69	3	5	5	1636	1967	2879	3058	2007	2007	52	99.47	99.85	99.47-99.85	ctxB1	tcpA_A226G	ctxB1-tcpA_A226G
SRR6027801	69	3	5	5	1637	1601	2880	3059	2007	2007	52	99.47	99.85	99.47-99.85	ctxB1	tcpA_A226G	ctxB1-tcpA_A226G
SRR6027802	69	3	5	5	9	1601	2881	3060	2007	2007	52	99.47	99.85	99.47-99.85	ctxB1	tcpA_A226G	ctxB1-tcpA_A226G
SRR6027803	69	3	5	5	1638	1601	2882	3061	2007	2007	52	99.47	99.85	99.47-99.85	ctxB1	tcpA_A226G	ctxB1-tcpA_A226G
SRR6027804	69	3	5	5	433	5	2883	3062	2010	2010	52	99.47	99.85	99.47-99.85	ctxB1	tcpA_A226G	ctxB1-tcpA_A226G
SRR6027805	69	3	5	5	9	1968	2884	3063	2007	2007	52	99.47	99.85	99.47-99.85	ctxB1	tcpA_A226G	ctxB1-tcpA_A226G
SRR6027806	69	3	5	5	1639	1969	2885	3064	2010	2010	52	99.47	99.85	99.47-99.85	ctxB1	tcpA_A226G	ctxB1-tcpA_A226G
SRR6027807	69	3	5	5	433	5	2886	3065	2010	2010	52	99.47	99.85	99.47-99.85	ctxB1	tcpA_A226G	ctxB1-tcpA_A226G
SRR6027808	69	3	5	5	433	5	2301	3066	2010	2010	52	99.47	99.85	99.47-99.85	ctxB1	tcpA_A226G	ctxB1-tcpA_A226G
SRR6027809	69	3	5	5	1640	5	2887	3067	2010	2010	52	99.47	99.85	99.47-99.85	ctxB1	tcpA_A226G	ctxB1-tcpA_A226G
SRR6027810	69	3	5	5	9	1970	2888	3068	2007	2007	52	99.47	99.85	99.47-99.85	ctxB1	tcpA_A226G	ctxB1-tcpA_A226G
SRR6027812	69	3	5	5	9	1957	2889	3069	2007	2007	52	99.47	99.85	99.47-99.85	ctxB1	tcpA_A226G	ctxB1-tcpA_A226G
SRR6027813	69	3	5	5	9	1971	2890	3070	2007	2007	52	99.47	99.85	99.47-99.85	ctxB1	tcpA_A226G	ctxB1-tcpA_A226G
SRR6027814	69	3	5	5	9	1601	2865	3071	2007	2007	52	99.47	99.85	99.47-99.85	ctxB1	tcpA_A226G	ctxB1-tcpA_A226G
SRR6027815	69	3	5	5	9	1972	2891	3072	2007	2007	52	99.47	99.85	99.47-99.85	ctxB1	tcpA_A226G	ctxB1-tcpA_A226G
SRR6027816	69	3	5	5	9	1601	2892	3073	2007	2007	52	99.47	99.85	99.47-99.85	ctxB1	tcpA_A226G	ctxB1-tcpA_A226G
SRR6027817	69	3	5	5	9	1971	2890	3074	2007	2007	52	99.47	99.85	99.47-99.85	ctxB1	tcpA_A226G	ctxB1-tcpA_A226G
SRR6027818	69	3	5	5	9	1601	2865	3044	2007	2007	52	99.47	99.85	99.47-99.85	ctxB1	tcpA_A226G	ctxB1-tcpA_A226G
SRR6027819	69	3	5	5	9	1973	2893	3075	2007	2007	52	99.47	99.85	99.47-99.85	ctxB1	tcpA_A226G	ctxB1-tcpA_A226G
SRR6027820	69	3	5	5	1641	1974	2894	3076	2010	2010	52	99.47	99.85	99.47-99.85	ctxB1	tcpA_A226G	ctxB1-tcpA_A226G
SRR6027821	69	3	5	5	1642	1975	2895	3077	2010	2010	52	99.47	99.85	99.47-99.85	ctxB1	tcpA_A226G	ctxB1-tcpA_A226G
SRR6027822	69	3	5	5	1643	5	2896	3078	2010	2010	52	99.47	99.85	99.47-99.85	ctxB1	tcpA_A226G	ctxB1-tcpA_A226G
SRR6027823	69	3	5	5	433	5	2301	3079	2010	2010	52	99.47	99.85	99.47-99.85	ctxB1	tcpA_A226G	ctxB1-tcpA_A226G
SRR6027824	69	3	5	5	1644	5	2897	3080	2010	2010	52	99.47	99.85	99.47-99.85	ctxB1	tcpA_A226G	ctxB1-tcpA_A226G
SRR6027825	69	3	5	5	9	1976	2898	3081	2007	2007	52	99.47	99.85	99.47-99.85	ctxB1	tcpA_A226G	ctxB1-tcpA_A226G
SRR6027826	69	3	82	5	1645	1977	2899	3082	2007	2007	51	99.47	99.85	99.47-99.85	ctxB1	tcpA_A226G	ctxB1-tcpA_A226G
SRR6027827	69	3	5	5	9	1601	2865	3083	2007	2007	52	99.47	99.85	99.47-99.85	ctxB1	tcpA_A226G	ctxB1-tcpA_A226G
SRR6027828	69	3	5	5	9	1978	2900	3084	2007	2007	51	99.47	99.85	99.47-99.85	ctxB1	tcpA_A226G	ctxB1-tcpA_A226G
SRR6027829	69	3	5	5	9	1979	2901	3085	2007	2007	52	99.47	99.85	99.47-99.85	ctxB1	tcpA_A226G	ctxB1-tcpA_A226G
SRR6027830	69	3	5	5	227	1957	2902	3086	2007	2007	52	99.47	99.85	99.47-99.85	ctxB1	tcpA_A226G	ctxB1-tcpA_A226G
SRR6027831	69	3	5	5	9	1957	2903	3087	2007	2007	52	99.47	99.85	99.47-99.85	ctxB1	tcpA_A226G	ctxB1-tcpA_A226G
SRR6027832	69	3	5	5	1646	1957	2904	3088	2007	2007	52	99.47	99.85	99.47-99.85	ctxB1	tcpA_A226G	ctxB1-tcpA_A226G
SRR6027833	69	3	5	5	9	1980	2905	3089	2007	2007	52	99.47	99.85	99.47-99.85	ctxB1	tcpA_A226G	ctxB1-tcpA_A226G
SRR6027834	69	3	5	5	9	1957	2906	3090	2007	2007	52	99.47	99.85	99.47-99.85	ctxB1	tcpA_A226G	ctxB1-tcpA_A226G
SRR6027835	69	3	5	5	1647	1601	2907	3091	2007	2007	52	99.47	99.85	99.47-99.85	ctxB1	tcpA_A226G	ctxB1-tcpA_A226G
SRR6027836	69	3	5	5	9	1601	2908	3092	2007	2007	52	99.47	99.85	99.47-99.85	ctxB1	tcpA_A226G	ctxB1-tcpA_A226G
SRR6027837	69	3	5	5	9	1981	2909	3093	2007	2007	52	99.47	99.85	99.47-99.85	ctxB1	tcpA_A226G	ctxB1-tcpA_A226G
SRR6027838	69	3	5	5	9	1982	2910	3094	2007	2007	52	99.47	99.85	99.47-99.85	ctxB1	tcpA_A226G	ctxB1-tcpA_A226G
SRR6027839	69	3	5	5	1648	1957	2911	3095	2007	2007	52	99.47	99.85	99.47-99.85	ctxB1	tcpA_A226G	ctxB1-tcpA_A226G
SRR6027840	69	3	5	5	1649	1963	2912	3096	2007	2007	52	99.47	99.85	99.47-99.85	ctxB1	tcpA_A226G	ctxB1-tcpA_A226G
SRR6027841	69	3	5	5	9	1983	2913	3097	2007	2007	52	99.47	99.85	99.47-99.85	ctxB1	tcpA_A226G	ctxB1-tcpA_A226G
SRR6027842	69	3	5	5	9	1979	2914	3098	2007	2007	52	99.47	99.85	99.47-99.85	ctxB1	tcpA_A226G	ctxB1-tcpA_A226G
SRR6027843	69	3	5	5	376	1601	2915	3099	2007	2007	52	99.47	99.85	99.47-99.85	ctxB1	tcpA_A226G	ctxB1-tcpA_A226G
SRR6027844	69	3	5	5	9	1984	2916	3100	2007	2007	52	99.47	99.85	99.47-99.85	ctxB1	tcpA_A226G	ctxB1-tcpA_A226G
SRR6027845	69	3	5	5	1650	1985	2917	3101	2007	2007	52	99.47	99.85	99.47-99.85	ctxB1	tcpA_A226G	ctxB1-tcpA_A226G
SRR6027846	69	3	5	5	1315	1601	2918	3102	2008	2008	52	99.47	99.85	99.47-99.85	ctxB1	tcpA_A226G	ctxB1-tcpA_A226G
SRR6027847	69	3	5	5	9	1986	2919	3103	2007	2007	52	99.47	99.85	99.47-99.85	ctxB1	tcpA_A226G	ctxB1-tcpA_A226G
SRR6027848	69	3	5	5	9	1601	2920	3104	2007	2007	52	99.47	99.85	99.47-99.85	ctxB1	tcpA_A226G	ctxB1-tcpA_A226G
SRR6027849	69	3	5	5	9	1987	2921	3105	2007	2007	52	99.47	99.85	99.47-99.85	ctxB1	tcpA_A226G	ctxB1-tcpA_A226G
SRR6027850	69	3	5	5	1651	1988	2922	3106	2007	2007	52	99.47	99.85	99.47-99.85	ctxB1	tcpA_A226G	ctxB1-tcpA_A226G
SRR6027851	69	3	5	5	9	1989	2923	3107	2007	2007	52	99.47	99.85	99.47-99.85	ctxB1	tcpA_A226G	ctxB1-tcpA_A226G
SRR6027852	69	3	5	5	1652	1990	2924	3108	2007	2007	52	99.47	99.85	99.47-99.85	ctxB1	tcpA_A226G	ctxB1-tcpA_A226G
SRR6027853	69	3	5	5	1653	1991	2925	3109	2007	2007	52	99.47	99.85	99.47-99.85	ctxB1	tcpA_A226G	ctxB1-tcpA_A226G
SRR6027854	69	3	5	5	9	1992	2926	3110	2007	2007	52	99.47	99.85	99.47-99.85	ctxB1	tcpA_A226G	ctxB1-tcpA_A226G
SRR6027855	69	3	5	5	9	1993	2927	3111	2007	2007	52	99.47	99.85	99.47-99.85	ctxB1	tcpA_A226G	ctxB1-tcpA_A226G
SRR6027857	69	3	5	5	9	1957	2906	3113	2007	2007	52	99.47	99.85	99.47-99.85	ctxB1	tcpA_A226G	ctxB1-tcpA_A226G
SRR6027859	69	3	5	5	9	1601	2865	3115	2007	2007	52	99.47	99.85	99.47-99.85	ctxB1	tcpA_A226G	ctxB1-tcpA_A226G
SRR6027860	69	3	5	5	9	1994	2930	3116	2007	2007	52	99.47	99.85	99.47-99.85	ctxB1	tcpA_A226G	ctxB1-tcpA_A226G
SRR6027861	69	3	5	5	1654	1601	2931	3117	2007	2007	52	99.47	99.85	99.47-99.85	ctxB1	tcpA_A226G	ctxB1-tcpA_A226G
SRR6027862	69	3	5	5	1655	1956	2932	3118	2007	2007	52	99.47	99.85	99.47-99.85	ctxB1	tcpA_A226G	ctxB1-tcpA_A226G
SRR6027863	69	3	5	5	9	1601	2933	3119	2007	2007	52	99.47	99.85	99.47-99.85	ctxB1	tcpA_A226G	ctxB1-tcpA_A226G
SRR6027864	69	3	5	5	9	1601	2865	3071	2007	2007	52	99.47	99.85	99.47-99.85	ctxB1	tcpA_A226G	ctxB1-tcpA_A226G
SRR6027865	69	3	5	5	9	1601	2865	3071	2007	2007	52	99.47	99.85	99.47-99.85	ctxB1	tcpA_A226G	ctxB1-tcpA_A226G
SRR6027866	69	3	5	5	9	1601	2865	3071	2007	2007	52	99.47	99.85	99.47-99.85	ctxB1	tcpA_A226G	ctxB1-tcpA_A226G
SRR6027867	69	3	5	5	9	1995	2934	3120	2007	2007	52	99.47	99.85	99.47-99.85	ctxB1	tcpA_A226G	ctxB1-tcpA_A226G
SRR6027868	69	3	5	5	1656	1601	2935	3121	2007	2007	52	99.47	99.85	99.47-99.85	ctxB1	tcpA_A226G	ctxB1-tcpA_A226G
SRR6027869	69	3	5	5	9	1601	2865	3044	2007	2007	52	99.47	99.85	99.47-99.85	ctxB1	tcpA_A226G	ctxB1-tcpA_A226G
SRR6027871	69	3	5	5	1658	1601	2937	3123	2007	2007	52	99.47	99.85	99.47-99.85	ctxB1	tcpA_A226G	ctxB1-tcpA_A226G
SRR6027872	69	3	5	5	9	1996	2938	3124	2007	2007	52	99.47	99.85	99.47-99.85	ctxB1	tcpA_A226G	ctxB1-tcpA_A226G
SRR6027873	69	3	5	5	9	1957	2906	3113	2007	2007	52	99.47	99.85	99.47-99.85	ctxB1	tcpA_A226G	ctxB1-tcpA_A226G
SRR6027874	69	3	5	5	9	1601	2939	3125	2007	2007	52	99.47	99.85	99.47-99.85	ctxB1	tcpA_A226G	ctxB1-tcpA_A226G
SRR6871247	69	3	6	236	1661	1998	2942	3128	2014	2014	52	99.2	99.85	99.2-99.85	ctxB7	tcpA_A226G	ctxB7-tcpA_A226G
SRR6871250	69	3	6	236	1661	945	2945	3131	2016	2016	52	99.2	99.85	99.2-99.85	ctxB7	tcpA_A226G	ctxB7-tcpA_A226G
SRR6950904	69	2	9	18	1663	2002	2950	3136	2010	2010	52	99.47	100	99.47-100	ctxB1	tcpA_el	ctxB1-tcpA_el
SRR6950905	69	2	9	18	1663	2002	2950	3137	2010	2010	52	99.47	100	99.47-100	ctxB1	tcpA_el	ctxB1-tcpA_el
SRR7062495	69	3	5	42	833	2003	2951	3138	2015	2015	52	99.47	99.85	99.47-99.85	ctxB1	tcpA_A226G	ctxB1-tcpA_A226G
SRR7062499	69	3	5	42	1664	2003	2952	3139	2015	2015	50	99.47	99.85	99.47-99.85	ctxB1	tcpA_A226G	ctxB1-tcpA_A226G
SRR7062503	69	3	5	42	1666	2005	2954	3141	2017	2017	46	99.47	99.85	99.47-99.85	ctxB1	tcpA_A226G	ctxB1-tcpA_A226G
SRR7062509	69	3	5	42	1667	2006	2955	3142	2016	2016	52	99.47	99.85	99.47-99.85	ctxB1	tcpA_A226G	ctxB1-tcpA_A226G
SRR7062525	69	3	5	42	1668	2007	2957	3144	2017	2017	50	99.47	99.85	99.47-99.85	ctxB1	tcpA_A226G	ctxB1-tcpA_A226G
SRR7062526	69	3	6	12	1669	945	2958	3145	2017	2017	49	99.2	99.85	99.2-99.85	ctxB7	tcpA_A226G	ctxB7-tcpA_A226G
SRR7062529	69	3	5	42	1670	2008	2959	3146	2017	2017	52	99.47	99.85	99.47-99.85	ctxB1	tcpA_A226G	ctxB1-tcpA_A226G
SRR7062531	69	2	19	66	1604	2009	2960	3147	2015	2015	52	100	100	100-100	ctxB3	tcpA_el	ctxB3-tcpA_el
SRR7062532	69	3	6	12	1671	2010	2961	3148	2016	2016	52	99.2	99.85	99.2-99.85	ctxB7	tcpA_A226G	ctxB7-tcpA_A226G
SRR7062543	69	3	6	12	45	58	2962	3149	2016	2016	51	99.2	99.85	99.2-99.85	ctxB7	tcpA_A226G	ctxB7-tcpA_A226G
SRR7062545	69	3	6	12	1672	2011	2963	3150	2016	2016	52	99.2	99.85	99.2-99.85	ctxB7	tcpA_A226G	ctxB7-tcpA_A226G
SRR7062546	69	3	6	12	1672	2011	2963	3150	2016	2016	52	99.2	99.85	99.2-99.85	ctxB7	tcpA_A226G	ctxB7-tcpA_A226G
SRR7062551	69	3	5	42	1673	2012	2964	3151	2016	2016	49	99.47	99.85	99.47-99.85	ctxB1	tcpA_A226G	ctxB1-tcpA_A226G
SRR7062553	69	3	5	42	1674	2013	2965	3152	2016	2016	52	99.47	99.85	99.47-99.85	ctxB1	tcpA_A226G	ctxB1-tcpA_A226G
SRR7062556	69	3	6	12	1675	2014	2966	3153	2016	2016	52	99.2	99.85	99.2-99.85	ctxB7	tcpA_A226G	ctxB7-tcpA_A226G
SRR7062559	69	3	5	42	1676	2015	2967	3154	2016	2016	50	99.47	99.85	99.47-99.85	ctxB1	tcpA_A226G	ctxB1-tcpA_A226G
SRR7062567	69	3	6	12	1677	2016	2968	3155	2017	2017	50	99.2	99.85	99.2-99.85	ctxB7	tcpA_A226G	ctxB7-tcpA_A226G
SRR7062571	69	3	6	12	823	2017	2969	3156	2017	2017	50	99.2	99.85	99.2-99.85	ctxB7	tcpA_A226G	ctxB7-tcpA_A226G
SRR7062573	69	3	5	42	1678	2013	2970	3157	2016	2016	52	99.47	99.85	99.47-99.85	ctxB1	tcpA_A226G	ctxB1-tcpA_A226G
SRR7062576	69	3	5	42	1674	2013	2971	3158	2016	2016	49	99.47	99.85	99.47-99.85	ctxB1	tcpA_A226G	ctxB1-tcpA_A226G
SRR7062588	69	3	6	12	1679	2018	2972	3159	2017	2017	51	99.2	99.85	99.2-99.85	ctxB7	tcpA_A226G	ctxB7-tcpA_A226G
SRR7062613	69	3	6	12	45	58	77	77	2015	2015	52	99.2	99.85	99.2-99.85	ctxB7	tcpA_A226G	ctxB7-tcpA_A226G
SRR7062614	69	3	6	12	1680	58	2973	3160	2015	2015	52	99.2	99.85	99.2-99.85	ctxB7	tcpA_A226G	ctxB7-tcpA_A226G
SRR7062615	69	3	6	12	45	58	77	77	2015	2015	52	99.2	99.85	99.2-99.85	ctxB7	tcpA_A226G	ctxB7-tcpA_A226G
SRR7062617	69	3	5	42	833	2019	2974	3161	2015	2015	52	99.47	99.85	99.47-99.85	ctxB1	tcpA_A226G	ctxB1-tcpA_A226G
SRR7062618	69	3	5	42	1678	2020	2975	3162	2015	2015	51	99.47	99.85	99.47-99.85	ctxB1	tcpA_A226G	ctxB1-tcpA_A226G
SRR7062620	69	3	5	42	1681	2021	2976	3163	2015	2015	52	99.47	99.85	99.47-99.85	ctxB1	tcpA_A226G	ctxB1-tcpA_A226G
SRR7062623	69	3	5	42	1676	2022	2977	3164	2017	2017	46	99.47	99.85	99.47-99.85	ctxB1	tcpA_A226G	ctxB1-tcpA_A226G
SRR7062632	69	3	5	42	833	2003	2978	3165	2016	2016	52	99.47	99.85	99.47-99.85	ctxB1	tcpA_A226G	ctxB1-tcpA_A226G
SRR7062634	69	3	6	12	1682	2023	2979	3166	2015	2015	52	99.2	99.85	99.2-99.85	ctxB7	tcpA_A226G	ctxB7-tcpA_A226G
SRR7062636	69	3	5	42	833	2003	2951	3167	2015	2015	52	99.47	99.85	99.47-99.85	ctxB1	tcpA_A226G	ctxB1-tcpA_A226G
SRR7062638	69	3	6	12	45	58	77	3168	2015	2015	52	99.2	99.85	99.2-99.85	ctxB7	tcpA_A226G	ctxB7-tcpA_A226G
SRR7062641	69	3	6	12	1683	2024	2980	3169	2015	2015	50	99.2	99.85	99.2-99.85	ctxB7	tcpA_A226G	ctxB7-tcpA_A226G
SRR7647162	69	3	5	42	1684	2015	2982	3171	2018	2018	48	99.47	99.85	99.47-99.85	ctxB1	tcpA_A226G	ctxB1-tcpA_A226G
SRR7647175	69	2	19	66	1604	2009	2983	3172	2018	2018	48	100	100	100-100	ctxB3	tcpA_el	ctxB3-tcpA_el
SRR7647176	69	3	5	42	1684	2015	2982	3171	2018	2018	49	99.47	99.85	99.47-99.85	ctxB1	tcpA_A226G	ctxB1-tcpA_A226G
SRR7647181	69	3	5	42	833	2003	2984	3173	2018	2018	48	99.47	99.85	99.47-99.85	ctxB1	tcpA_A226G	ctxB1-tcpA_A226G
SRR7647189	69	3	6	12	42	2026	2985	3174	2018	2018	50	99.2	99.85	99.2-99.85	ctxB7	tcpA_A226G	ctxB7-tcpA_A226G
SRR7647198	69	3	5	42	1676	2015	2986	3175	2018	2018	48	99.47	99.85	99.47-99.85	ctxB1	tcpA_A226G	ctxB1-tcpA_A226G
SRR7647201	69	3	6	12	42	2027	2987	3176	2017	2017	52	99.2	99.85	99.2-99.85	ctxB7	tcpA_A226G	ctxB7-tcpA_A226G
SRR7791595	69	2	9	237	1685	2004	2989	3178	2013	2013	52	99.47	100	99.47-100	ctxB1	tcpA_el	ctxB1-tcpA_el
SRR7791596	69	2	9	105	1665	2028	2990	3179	2013	2013	52	99.47	100	99.47-100	ctxB1	tcpA_el	ctxB1-tcpA_el
SRR7791600	69	2	9	105	1686	2029	2991	3180	2011	2011	52	99.47	99.85	99.47-99.85	ctxB1	tcpA_A226G	ctxB1-tcpA_A226G
SRR7791603	69	25	9	105	1687	2030	2992	3181	2016	2016	52	99.47	100	99.47-100	ctxB1	tcpA_el	ctxB1-tcpA_el
SRR7791610	69	2	9	105	1688	2031	2993	3182	2008	2008	52	99.47	100	99.47-100	ctxB1	tcpA_el	ctxB1-tcpA_el
SRR7791626	69	25	9	105	1687	2030	2992	3181	2016	2016	52	99.47	100	99.47-100	ctxB1	tcpA_el	ctxB1-tcpA_el
SRR7791628	69	25	9	105	1687	2032	2994	3183	2016	2016	52	99.47	100	99.47-100	ctxB1	tcpA_el	ctxB1-tcpA_el
SRR7791633	69	25	83	105	1689	2033	2995	3184	2017	2017	52	99.47	100	99.47-100	ctxB1	tcpA_el	ctxB1-tcpA_el
SRR7791635	69	1	10	55	679	2034	2996	3185	1962	1960-1990	52	100	100	100-100	ctxB3	tcpA_el	ctxB3-tcpA_el
SRR7791636	69	1	10	55	679	780	2997	3186	1962	1960-1990	52	100	100	100-100	ctxB3	tcpA_el	ctxB3-tcpA_el
SRR7791637	69	1	10	23	1690	2035	2998	3187	1962	1960-1990	52	100	100	100-100	ctxB3	tcpA_el	ctxB3-tcpA_el
SRR7791638	69	2	19	209	1691	2036	2999	3188	2000	2000	54	100	99.85	100-99.85	ctxB3	tcpA_A259G	ctxB3-tcpA_A259G
SRR7791640	69	1	10	23	1692	2037	3000	3189	1962	1960-1990	52	100	100	100-100	ctxB3	tcpA_el	ctxB3-tcpA_el
SRR8169149	69	3	5	42	1684	2038	3001	3190	2018	2018	48	99.47	99.85	99.47-99.85	ctxB1	tcpA_A226G	ctxB1-tcpA_A226G
SRR8169153	69	3	5	42	1693	2039	3002	3191	2018	2018	50	99.47	99.85	99.47-99.85	ctxB1	tcpA_A226G	ctxB1-tcpA_A226G
SRR8169157	69	3	6	12	1694	2040	3003	3192	2018	2018	50	99.2	99.85	99.2-99.85	ctxB7	tcpA_A226G	ctxB7-tcpA_A226G
SRR8169158	69	3	6	12	1695	2041	3004	3193	2018	2018	50	99.2	99.85	99.2-99.85	ctxB7	tcpA_A226G	ctxB7-tcpA_A226G
SRR8169160	69	3	6	12	1694	2040	3003	3192	2018	2018	48	99.2	99.85	99.2-99.85	ctxB7	tcpA_A226G	ctxB7-tcpA_A226G
SRR8169162	69	3	5	42	1696	2042	3005	3194	2018	2018	48	99.47	99.7	99.47-99.7	ctxB1	tcpA_A226G	ctxB1-tcpA_A226G
SRR8169174	69	3	66	12	1474	2043	3006	3195	2018	2018	48	99.2	99.85	99.2-99.85	ctxB7	tcpA_A226G	ctxB7-tcpA_A226G
SRR8204244	69	1	2	21	65	2044	3007	3196	2016	2016	52	100	100	100-100	ctxB3	tcpA_el	ctxB3-tcpA_el
SRR8204245	69	1	2	21	65	1875	3008	3197	2016	2016	52	100	100	100-100	ctxB3	tcpA_el	ctxB3-tcpA_el
SRR8204246	69	1	2	21	65	1875	3008	3197	2016	2016	52	100	100	100-100	ctxB3	tcpA_el	ctxB3-tcpA_el
SRR8364252	69	3	6	11	30	2045	3009	3198	2013	2013	52	99.2	99.85	99.2-99.85	ctxB7	tcpA_A226G	ctxB7-tcpA_A226G
SRR8364253	69	3	6	11	30	2045	3009	3198	2013	2013	52	99.2	99.85	99.2-99.85	ctxB7	tcpA_A226G	ctxB7-tcpA_A226G
SRR8364254	69	3	6	11	30	2046	3010	3199	2013	2013	52	99.2	99.85	99.2-99.85	ctxB7	tcpA_A226G	ctxB7-tcpA_A226G
SRR8364256	69	3	6	11	1697	2047	3011	3200	2014	2014	48	99.2	99.85	99.2-99.85	ctxB7	tcpA_A226G	ctxB7-tcpA_A226G
SRR8364257	69	3	6	11	30	2045	3012	3201	2013	2013	50	99.2	99.85	99.2-99.85	ctxB7	tcpA_A226G	ctxB7-tcpA_A226G
SRR8364258	69	3	6	11	30	2045	3009	3198	2013	2013	52	99.2	99.85	99.2-99.85	ctxB7	tcpA_A226G	ctxB7-tcpA_A226G
SRR8364260	69	3	6	11	1698	2048	3013	3202	2015	2015	49	99.2	99.85	99.2-99.85	ctxB7	tcpA_A226G	ctxB7-tcpA_A226G
SRR8364261	69	3	6	11	1699	2049	3014	3203	2015	2015	42	99.2	99.84	99.2-99.84	ctxB7	tcpA_A226G	ctxB7-tcpA_A226G
SRR8364262	69	3	6	11	1697	2050	3015	3204	2013	2013	49	99.2	99.85	99.2-99.85	ctxB7	tcpA_A226G	ctxB7-tcpA_A226G
SRR8364263	69	3	6	11	1697	2050	3015	3204	2013	2013	52	99.2	99.85	99.2-99.85	ctxB7	tcpA_A226G	ctxB7-tcpA_A226G
SRR8364264	69	3	6	11	1697	2050	3015	3204	2013	2013	52	99.2	99.85	99.2-99.85	ctxB7	tcpA_A226G	ctxB7-tcpA_A226G
SRR8364265	69	3	6	11	1697	2051	3016	3205	2013	2013	49	99.2	99.85	99.2-99.85	ctxB7	tcpA_A226G	ctxB7-tcpA_A226G
SRR8364266	69	3	6	11	30	2045	3012	3201	2013	2013	52	99.2	99.85	99.2-99.85	ctxB7	tcpA_A226G	ctxB7-tcpA_A226G
SRR8364268	69	3	6	11	1697	2051	3016	3207	2013	2013	50	99.2	99.85	99.2-99.85	ctxB7	tcpA_A226G	ctxB7-tcpA_A226G
SRR8364269	69	3	6	11	1697	2051	3016	3207	2013	2013	50	99.2	99.85	99.2-99.85	ctxB7	tcpA_A226G	ctxB7-tcpA_A226G
SRR8364270	69	3	6	11	30	2052	3017	3208	2013	2013	51	99.2	99.85	99.2-99.85	ctxB7	tcpA_A226G	ctxB7-tcpA_A226G
SRR8364271	69	3	6	11	30	2052	3017	3208	2013	2013	50	99.2	99.85	99.2-99.85	ctxB7	tcpA_A226G	ctxB7-tcpA_A226G
SRR8364272	69	3	6	11	1700	2053	3018	3209	2016	2016	49	99.2	99.85	99.2-99.85	ctxB7	tcpA_A226G	ctxB7-tcpA_A226G
SRR8364273	69	3	6	11	1697	2054	3019	3210	2016	2016	50	99.2	99.85	99.2-99.85	ctxB7	tcpA_A226G	ctxB7-tcpA_A226G
SRR8364275	69	3	6	11	1700	2053	3018	3209	2016	2016	50	99.2	99.85	99.2-99.85	ctxB7	tcpA_A226G	ctxB7-tcpA_A226G
SRR8364276	69	3	6	11	1701	2053	3021	3212	2016	2016	49	99.2	99.85	99.2-99.85	ctxB7	tcpA_A226G	ctxB7-tcpA_A226G
SRR8364277	69	3	6	11	1697	2055	3022	3213	2016	2016	48	99.2	99.85	99.2-99.85	ctxB7	tcpA_A226G	ctxB7-tcpA_A226G
SRR8364278	69	3	6	11	1700	2053	3018	3214	2016	2016	47	99.2	99.85	99.2-99.85	ctxB7	tcpA_A226G	ctxB7-tcpA_A226G
SRR8364279	69	3	6	11	1697	2054	3019	3215	2016	2016	50	99.2	99.85	99.2-99.85	ctxB7	tcpA_A226G	ctxB7-tcpA_A226G
SRR8364280	69	3	6	11	1701	2053	3021	3212	2016	2016	52	99.2	99.85	99.2-99.85	ctxB7	tcpA_A226G	ctxB7-tcpA_A226G
SRR8364281	69	3	6	11	30	47	3023	3216	2013	2013	52	99.2	99.85	99.2-99.85	ctxB7	tcpA_A226G	ctxB7-tcpA_A226G
SRR8364283	69	3	6	11	1700	2053	3018	3209	2016	2016	51	99.2	99.85	99.2-99.85	ctxB7	tcpA_A226G	ctxB7-tcpA_A226G
SRR8364284	69	3	6	11	1700	2053	3018	3209	2016	2016	49	99.2	99.85	99.2-99.85	ctxB7	tcpA_A226G	ctxB7-tcpA_A226G
SRR8364285	69	3	6	11	1697	2056	3024	3217	2016	2016	50	99.2	99.85	99.2-99.85	ctxB7	tcpA_A226G	ctxB7-tcpA_A226G
SRR8364286	69	3	6	238	1701	2053	3025	3218	2016	2016	48	99.2	99.85	99.2-99.85	ctxB7	tcpA_A226G	ctxB7-tcpA_A226G
SRR8364287	69	3	6	11	1697	2053	3026	3219	2016	2016	44	99.2	99.85	99.2-99.85	ctxB7	tcpA_A226G	ctxB7-tcpA_A226G
SRR8364288	69	3	6	11	1702	2051	3027	3220	2013	2013	49	99.2	99.85	99.2-99.85	ctxB7	tcpA_A226G	ctxB7-tcpA_A226G
SRR8364289	69	3	6	11	30	2045	3028	3221	2013	2013	51	99.2	99.85	99.2-99.85	ctxB7	tcpA_A226G	ctxB7-tcpA_A226G
SRR8364290	69	3	6	11	1701	2053	3021	3222	2017	2017	47	99.2	99.85	99.2-99.85	ctxB7	tcpA_A226G	ctxB7-tcpA_A226G
SRR8364291	69	3	6	11	1703	2053	3029	3223	2017	2017	46	99.2	99.85	99.2-99.85	ctxB7	tcpA_A226G	ctxB7-tcpA_A226G
SRR8364292	69	3	6	11	1701	2057	3030	3224	2017	2017	51	99.2	99.85	99.2-99.85	ctxB7	tcpA_A226G	ctxB7-tcpA_A226G
SRR8364293	69	3	6	11	1703	2053	3029	3225	2017	2017	50	99.2	99.85	99.2-99.85	ctxB7	tcpA_A226G	ctxB7-tcpA_A226G
SRR8364294	69	3	6	11	1697	2058	3031	3226	2013	2013	52	99.2	99.85	99.2-99.85	ctxB7	tcpA_A226G	ctxB7-tcpA_A226G
SRR8364295	69	3	6	11	1697	2058	3031	3226	2013	2013	50	99.2	99.85	99.2-99.85	ctxB7	tcpA_A226G	ctxB7-tcpA_A226G
SRR8364296	69	3	6	11	1701	2053	3032	3227	2017	2017	51	99.2	99.85	99.2-99.85	ctxB7	tcpA_A226G	ctxB7-tcpA_A226G
SRR8364297	69	3	6	11	1701	2053	3032	3227	2017	2017	52	99.2	99.85	99.2-99.85	ctxB7	tcpA_A226G	ctxB7-tcpA_A226G
SRR8364298	69	3	6	11	1704	2051	3033	3228	2013	2013	52	99.2	99.85	99.2-99.85	ctxB7	tcpA_A226G	ctxB7-tcpA_A226G
SRR8364299	69	3	6	11	1697	2051	3016	3205	2013	2013	52	99.2	99.85	99.2-99.85	ctxB7	tcpA_A226G	ctxB7-tcpA_A226G
SRR8364300	69	3	6	11	1701	2053	3032	3229	2017	2017	52	99.2	99.85	99.2-99.85	ctxB7	tcpA_A226G	ctxB7-tcpA_A226G
SRR8364301	69	3	6	11	1701	2053	3032	3227	2017	2017	51	99.2	99.85	99.2-99.85	ctxB7	tcpA_A226G	ctxB7-tcpA_A226G
SRR8364302	69	3	6	11	1701	2053	3021	3212	2017	2017	51	99.2	99.85	99.2-99.85	ctxB7	tcpA_A226G	ctxB7-tcpA_A226G
SRR8364303	69	3	6	11	1701	2053	3032	3227	2017	2017	52	99.2	99.85	99.2-99.85	ctxB7	tcpA_A226G	ctxB7-tcpA_A226G
SRR8364304	69	3	6	11	1701	2053	3021	3230	2017	2017	52	99.2	99.85	99.2-99.85	ctxB7	tcpA_A226G	ctxB7-tcpA_A226G
SRR8364305	69	3	6	11	1701	2059	3034	3231	2017	2017	52	99.2	99.85	99.2-99.85	ctxB7	tcpA_A226G	ctxB7-tcpA_A226G
SRR8364308	69	3	6	11	1697	2060	3035	3233	2016	2016	48	99.2	99.85	99.2-99.85	ctxB7	tcpA_A226G	ctxB7-tcpA_A226G
SRR8364309	69	3	6	11	30	47	3023	3216	2013	2013	52	99.2	99.85	99.2-99.85	ctxB7	tcpA_A226G	ctxB7-tcpA_A226G
SRR8364310	69	3	6	11	30	2045	3036	3234	2013	2013	52	99.2	99.85	99.2-99.85	ctxB7	tcpA_A226G	ctxB7-tcpA_A226G
SRR8364311	69	3	6	11	1697	2051	3016	3205	2013	2013	52	99.2	99.85	99.2-99.85	ctxB7	tcpA_A226G	ctxB7-tcpA_A226G
SRR8364312	69	3	6	11	1697	2050	3015	3204	2013	2013	52	99.2	99.85	99.2-99.85	ctxB7	tcpA_A226G	ctxB7-tcpA_A226G
SRR8364313	69	3	6	11	30	2061	3037	3235	2013	2013	52	99.2	99.85	99.2-99.85	ctxB7	tcpA_A226G	ctxB7-tcpA_A226G
SRR8364314	69	3	6	11	1697	2051	3016	3205	2013	2013	52	99.2	99.85	99.2-99.85	ctxB7	tcpA_A226G	ctxB7-tcpA_A226G
SRR8364315	69	3	6	11	1705	2051	3038	3236	2013	2013	50	99.2	99.85	99.2-99.85	ctxB7	tcpA_A226G	ctxB7-tcpA_A226G
SRR8364316	69	3	6	11	30	2045	3012	3201	2013	2013	52	99.2	99.85	99.2-99.85	ctxB7	tcpA_A226G	ctxB7-tcpA_A226G
SRR8364317	69	3	6	11	1697	2050	3015	3204	2013	2013	52	99.2	99.85	99.2-99.85	ctxB7	tcpA_A226G	ctxB7-tcpA_A226G
SRR8364318	69	3	6	11	30	47	3023	3216	2013	2013	52	99.2	99.85	99.2-99.85	ctxB7	tcpA_A226G	ctxB7-tcpA_A226G
SRR8364319	69	3	6	11	1701	2053	3039	3237	2016	2016	48	99.2	99.85	99.2-99.85	ctxB7	tcpA_A226G	ctxB7-tcpA_A226G
SRR8364321	69	3	6	11	1701	2053	3039	3237	2016	2016	46	99.2	99.85	99.2-99.85	ctxB7	tcpA_A226G	ctxB7-tcpA_A226G
SRR8364322	69	3	6	11	1701	2053	3040	3239	2016	2016	52	99.2	99.85	99.2-99.85	ctxB7	tcpA_A226G	ctxB7-tcpA_A226G
SRR8364323	69	3	6	11	1701	2053	3040	3239	2016	2016	51	99.2	99.85	99.2-99.85	ctxB7	tcpA_A226G	ctxB7-tcpA_A226G
SRR8364324	69	3	6	11	1701	2053	3040	3239	2016	2016	51	99.2	99.85	99.2-99.85	ctxB7	tcpA_A226G	ctxB7-tcpA_A226G
SRR8364325	69	3	6	11	1697	2062	3041	3240	2016	2016	50	99.2	99.85	99.2-99.85	ctxB7	tcpA_A226G	ctxB7-tcpA_A226G
SRR8364326	69	3	6	11	1697	2063	3042	3241	2017	2017	49	99.2	99.85	99.2-99.85	ctxB7	tcpA_A226G	ctxB7-tcpA_A226G
SRR8364327	69	3	6	11	1701	2053	3039	3237	2016	2016	52	99.2	99.85	99.2-99.85	ctxB7	tcpA_A226G	ctxB7-tcpA_A226G
SRR8364328	69	3	6	11	1697	2063	3042	3241	2016	2016	50	99.2	99.85	99.2-99.85	ctxB7	tcpA_A226G	ctxB7-tcpA_A226G
SRR8364330	69	3	6	11	1701	2053	3021	3212	2017	2017	47	99.2	99.85	99.2-99.85	ctxB7	tcpA_A226G	ctxB7-tcpA_A226G
SRR8364332	69	3	6	11	1697	2063	3042	3241	2017	2017	49	99.2	99.85	99.2-99.85	ctxB7	tcpA_A226G	ctxB7-tcpA_A226G
SRR8364333	69	3	6	11	1697	2053	3044	3243	2017	2017	50	99.2	99.85	99.2-99.85	ctxB7	tcpA_A226G	ctxB7-tcpA_A226G
SRR8364334	69	3	6	238	1701	2053	3025	3218	2017	2017	49	99.2	99.85	99.2-99.85	ctxB7	tcpA_A226G	ctxB7-tcpA_A226G
SRR8364335	69	3	6	11	1701	2053	3021	3212	2017	2017	50	99.2	99.85	99.2-99.85	ctxB7	tcpA_A226G	ctxB7-tcpA_A226G
SRR8364337	69	3	6	11	1697	2050	3015	3245	2013	2013	52	99.2	99.85	99.2-99.85	ctxB7	tcpA_A226G	ctxB7-tcpA_A226G
SRR8364338	69	3	6	11	30	47	3023	3216	2013	2013	51	99.2	99.85	99.2-99.85	ctxB7	tcpA_A226G	ctxB7-tcpA_A226G
SRR8364339	69	3	6	11	30	47	3023	3216	2013	2013	49	99.2	99.85	99.2-99.85	ctxB7	tcpA_A226G	ctxB7-tcpA_A226G
SRR8364340	69	3	6	11	1697	2050	3015	3204	2013	2013	49	99.2	99.85	99.2-99.85	ctxB7	tcpA_A226G	ctxB7-tcpA_A226G
SRR8364341	69	3	6	11	1706	2065	3045	3246	2013	2013	52	99.2	99.85	99.2-99.85	ctxB7	tcpA_A226G	ctxB7-tcpA_A226G
SRR8364342	69	3	6	11	30	2045	3046	3247	2013	2013	49	99.2	99.85	99.2-99.85	ctxB7	tcpA_A226G	ctxB7-tcpA_A226G
SRR8364343	69	3	6	11	1697	2050	3015	3204	2013	2013	52	99.2	99.85	99.2-99.85	ctxB7	tcpA_A226G	ctxB7-tcpA_A226G
SRR8364344	69	3	6	11	30	2066	3047	3248	2013	2013	49	99.2	99.85	99.2-99.85	ctxB7	tcpA_A226G	ctxB7-tcpA_A226G
SRR8364345	69	3	6	11	30	2045	3012	3201	2013	2013	52	99.2	99.85	99.2-99.85	ctxB7	tcpA_A226G	ctxB7-tcpA_A226G
SRR8364346	69	3	6	11	30	2046	3010	3249	2013	2013	51	99.2	99.85	99.2-99.85	ctxB7	tcpA_A226G	ctxB7-tcpA_A226G
SRR8364347	69	3	6	11	1697	2053	3026	3250	2014	2014	49	99.2	99.85	99.2-99.85	ctxB7	tcpA_A226G	ctxB7-tcpA_A226G
SRR8364348	69	3	6	11	1697	2053	3026	3250	2014	2014	47	99.2	99.85	99.2-99.85	ctxB7	tcpA_A226G	ctxB7-tcpA_A226G
SRR8364349	69	3	6	11	1697	2053	3026	3251	2014	2014	47	99.2	99.85	99.2-99.85	ctxB7	tcpA_A226G	ctxB7-tcpA_A226G
SRR8364351	69	3	6	11	1697	2053	3026	3250	2014	2014	50	99.2	99.85	99.2-99.85	ctxB7	tcpA_A226G	ctxB7-tcpA_A226G
SRR8364352	69	3	6	11	1697	2053	3026	3250	2014	2014	52	99.2	99.85	99.2-99.85	ctxB7	tcpA_A226G	ctxB7-tcpA_A226G
SRR8364353	69	3	6	11	1701	2053	3039	3253	2015	2015	50	99.2	99.85	99.2-99.85	ctxB7	tcpA_A226G	ctxB7-tcpA_A226G
SRR8364354	69	3	6	11	1697	2068	3049	3254	2014	2014	48	99.2	99.85	99.2-99.85	ctxB7	tcpA_A226G	ctxB7-tcpA_A226G
SRR8364355	69	3	6	11	1697	2069	3050	3255	2015	2015	51	99.2	99.85	99.2-99.85	ctxB7	tcpA_A226G	ctxB7-tcpA_A226G
SRR8364356	69	3	6	11	1701	2070	3051	3256	2015	2015	51	99.2	99.85	99.2-99.85	ctxB7	tcpA_A226G	ctxB7-tcpA_A226G
SRR8364357	69	3	6	11	30	47	3023	3216	2013	2013	49	99.2	99.85	99.2-99.85	ctxB7	tcpA_A226G	ctxB7-tcpA_A226G
SRR8364358	69	3	6	11	1697	2050	3052	3257	2013	2013	52	99.2	99.85	99.2-99.85	ctxB7	tcpA_A226G	ctxB7-tcpA_A226G
SRR8364359	69	3	6	11	1701	2053	3021	3212	2017	2017	48	99.2	99.85	99.2-99.85	ctxB7	tcpA_A226G	ctxB7-tcpA_A226G
SRR8364360	69	3	6	11	1701	2053	3021	3212	2017	2017	50	99.2	99.85	99.2-99.85	ctxB7	tcpA_A226G	ctxB7-tcpA_A226G
SRR8364361	69	3	6	11	1701	2053	3021	3258	2017	2017	49	99.2	99.85	99.2-99.85	ctxB7	tcpA_A226G	ctxB7-tcpA_A226G
SRR8364362	69	3	6	11	1701	2053	3021	3259	2017	2017	48	99.2	99.85	99.2-99.85	ctxB7	tcpA_A226G	ctxB7-tcpA_A226G
SRR8364363	69	3	6	11	1701	2053	3053	3260	2017	2017	51	99.2	99.85	99.2-99.85	ctxB7	tcpA_A226G	ctxB7-tcpA_A226G
SRR8364365	69	3	6	11	1701	2071	3054	3261	2017	2017	50	99.2	99.85	99.2-99.85	ctxB7	tcpA_A226G	ctxB7-tcpA_A226G
SRR8364366	69	3	6	11	1701	2071	3054	3261	2017	2017	50	99.2	99.85	99.2-99.85	ctxB7	tcpA_A226G	ctxB7-tcpA_A226G
SRR8364367	69	3	6	11	1701	2053	3021	3212	2017	2017	49	99.2	99.85	99.2-99.85	ctxB7	tcpA_A226G	ctxB7-tcpA_A226G
SRR8364368	69	3	6	11	1701	2053	3021	3212	2017	2017	50	99.2	99.85	99.2-99.85	ctxB7	tcpA_A226G	ctxB7-tcpA_A226G
SRR8364369	69	3	6	11	1697	2051	3016	3205	2013	2013	52	99.2	99.85	99.2-99.85	ctxB7	tcpA_A226G	ctxB7-tcpA_A226G
SRR8364370	69	3	6	11	30	2072	3055	3262	2013	2013	52	99.2	99.85	99.2-99.85	ctxB7	tcpA_A226G	ctxB7-tcpA_A226G
SRR8364371	69	3	6	11	30	2045	3012	3201	2013	2013	52	99.2	99.85	99.2-99.85	ctxB7	tcpA_A226G	ctxB7-tcpA_A226G
SRR8364372	69	3	6	11	30	2045	3028	3221	2013	2013	52	99.2	99.85	99.2-99.85	ctxB7	tcpA_A226G	ctxB7-tcpA_A226G
SRR8364373	69	3	6	11	1707	2073	3056	3263	2014	2014	51	99.2	99.85	99.2-99.85	ctxB7	tcpA_A226G	ctxB7-tcpA_A226G
SRR8364375	69	3	6	11	1707	2074	3057	3264	2014	2014	50	99.2	99.85	99.2-99.85	ctxB7	tcpA_A226G	ctxB7-tcpA_A226G
SRR8364376	69	3	6	11	1707	2074	3058	3265	2014	2014	50	99.2	99.85	99.2-99.85	ctxB7	tcpA_A226G	ctxB7-tcpA_A226G
SRR8364377	69	3	6	11	1707	2074	3057	3264	2014	2014	49	99.2	99.85	99.2-99.85	ctxB7	tcpA_A226G	ctxB7-tcpA_A226G
SRR8364378	69	3	6	11	1697	2053	3026	3250	2014	2014	51	99.2	99.85	99.2-99.85	ctxB7	tcpA_A226G	ctxB7-tcpA_A226G
SRR8364379	69	3	6	11	1701	2053	3039	3237	2016	2016	52	99.2	99.85	99.2-99.85	ctxB7	tcpA_A226G	ctxB7-tcpA_A226G
SRR8364380	69	3	6	11	1701	2053	3021	3212	2017	2017	52	99.2	99.85	99.2-99.85	ctxB7	tcpA_A226G	ctxB7-tcpA_A226G
SRR8364381	69	3	6	11	1701	2053	3021	3212	2017	2017	52	99.2	99.85	99.2-99.85	ctxB7	tcpA_A226G	ctxB7-tcpA_A226G
SRR8364382	69	3	6	11	1701	2053	3021	3212	2017	2017	50	99.2	99.85	99.2-99.85	ctxB7	tcpA_A226G	ctxB7-tcpA_A226G
SRR8364383	69	3	6	11	1701	2053	3021	3212	2017	2017	51	99.2	99.85	99.2-99.85	ctxB7	tcpA_A226G	ctxB7-tcpA_A226G
SRR8364384	69	3	6	11	1701	2053	3021	3212	2017	2017	47	99.2	99.85	99.2-99.85	ctxB7	tcpA_A226G	ctxB7-tcpA_A226G
SRR8364385	69	3	6	11	1701	2053	3021	3212	2017	2017	50	99.2	99.85	99.2-99.85	ctxB7	tcpA_A226G	ctxB7-tcpA_A226G
SRR8364386	69	3	6	11	1701	2053	3021	3266	2017	2017	50	99.2	99.85	99.2-99.85	ctxB7	tcpA_A226G	ctxB7-tcpA_A226G
SRR8364387	69	3	6	11	1701	2053	3021	3212	2017	2017	49	99.2	99.85	99.2-99.85	ctxB7	tcpA_A226G	ctxB7-tcpA_A226G
SRR8364392	69	3	6	11	1698	2053	3060	3268	2015	2015	50	99.2	99.85	99.2-99.85	ctxB7	tcpA_A226G	ctxB7-tcpA_A226G
SRR8364393	69	3	6	11	1701	2053	3061	3269	2015	2015	50	99.2	99.85	99.2-99.85	ctxB7	tcpA_A226G	ctxB7-tcpA_A226G
SRR8364394	69	3	6	11	1701	2076	3062	3270	2015	2015	52	99.2	99.85	99.2-99.85	ctxB7	tcpA_A226G	ctxB7-tcpA_A226G
SRR8364395	69	3	6	11	1701	2053	3039	3237	2015	2015	52	99.2	99.85	99.2-99.85	ctxB7	tcpA_A226G	ctxB7-tcpA_A226G
SRR8364396	69	3	6	11	1701	2053	3039	3237	2015	2015	52	99.2	99.85	99.2-99.85	ctxB7	tcpA_A226G	ctxB7-tcpA_A226G
SRR8364397	69	3	6	11	1701	2053	3039	3237	2015	2015	47	99.2	99.85	99.2-99.85	ctxB7	tcpA_A226G	ctxB7-tcpA_A226G
SRR8364398	69	3	6	11	1701	2053	3039	3237	2015	2015	52	99.2	99.85	99.2-99.85	ctxB7	tcpA_A226G	ctxB7-tcpA_A226G
SRR8364399	69	3	6	11	1697	2053	3063	3271	2015	2015	50	99.2	99.85	99.2-99.85	ctxB7	tcpA_A226G	ctxB7-tcpA_A226G
SRR8364401	69	3	6	11	1697	2053	3026	3273	2016	2016	48	99.2	99.85	99.2-99.85	ctxB7	tcpA_A226G	ctxB7-tcpA_A226G
SRR8364402	69	3	6	238	1701	2053	3064	3274	2017	2017	48	99.2	99.85	99.2-99.85	ctxB7	tcpA_A226G	ctxB7-tcpA_A226G
SRR8364403	69	3	6	11	1697	2064	3065	3275	2017	2017	50	99.2	99.85	99.2-99.85	ctxB7	tcpA_A226G	ctxB7-tcpA_A226G
SRR8364404	69	3	6	11	1701	2059	3066	3276	2017	2017	50	99.2	99.85	99.2-99.85	ctxB7	tcpA_A226G	ctxB7-tcpA_A226G
SRR8364405	69	3	6	11	1701	2059	3034	3277	2017	2017	48	99.2	99.85	99.2-99.85	ctxB7	tcpA_A226G	ctxB7-tcpA_A226G
SRR8364406	69	3	6	11	1708	2064	3067	3278	2017	2017	44	99.2	99.85	99.2-99.85	ctxB7	tcpA_A226G	ctxB7-tcpA_A226G
SRR8364408	69	3	6	11	1701	2053	3021	3212	2017	2017	48	99.2	99.85	99.2-99.85	ctxB7	tcpA_A226G	ctxB7-tcpA_A226G
SRR8364409	69	3	6	11	1701	2053	3068	3279	2017	2017	44	99.2	99.85	99.2-99.85	ctxB7	tcpA_A226G	ctxB7-tcpA_A226G
SRR8364411	69	3	6	11	1703	2053	3029	3281	2017	2017	46	99.2	99.85	99.2-99.85	ctxB7	tcpA_A226G	ctxB7-tcpA_A226G
SRR8364412	69	3	6	11	1697	2077	3069	3282	2016	2016	46	99.2	99.85	99.2-99.85	ctxB7	tcpA_A226G	ctxB7-tcpA_A226G
SRR8364413	69	3	6	11	1697	2053	3026	3250	2015	2015	49	99.2	99.85	99.2-99.85	ctxB7	tcpA_A226G	ctxB7-tcpA_A226G
SRR8364414	69	3	6	11	1697	2078	3070	3283	2015	2015	48	99.2	99.85	99.2-99.85	ctxB7	tcpA_A226G	ctxB7-tcpA_A226G
SRR8364415	69	3	6	11	1697	2053	3026	3250	2015	2015	49	99.2	99.85	99.2-99.85	ctxB7	tcpA_A226G	ctxB7-tcpA_A226G
SRR8364416	69	3	6	11	1697	2053	3026	3284	2015	2015	49	99.2	99.85	99.2-99.85	ctxB7	tcpA_A226G	ctxB7-tcpA_A226G
SRR8364418	69	3	6	11	1701	2053	3039	3237	2015	2015	51	99.2	99.85	99.2-99.85	ctxB7	tcpA_A226G	ctxB7-tcpA_A226G
SRR8364419	69	3	6	11	1699	2049	3014	3203	2015	2015	49	99.2	99.85	99.2-99.85	ctxB7	tcpA_A226G	ctxB7-tcpA_A226G
SRR8364421	69	3	6	11	1701	2053	3039	3237	2015	2015	52	99.2	99.85	99.2-99.85	ctxB7	tcpA_A226G	ctxB7-tcpA_A226G
SRR8364422	69	3	6	11	1701	2053	3039	3237	2015	2015	52	99.2	99.85	99.2-99.85	ctxB7	tcpA_A226G	ctxB7-tcpA_A226G
SRR8364423	69	3	6	11	1700	2053	3018	3209	2016	2016	46	99.2	99.85	99.2-99.85	ctxB7	tcpA_A226G	ctxB7-tcpA_A226G
SRR8364425	69	3	6	11	1697	2053	3026	3244	2015	2015	50	99.2	99.85	99.2-99.85	ctxB7	tcpA_A226G	ctxB7-tcpA_A226G
SRR8364426	69	3	6	11	1701	2053	3039	3237	2015	2015	50	99.2	99.85	99.2-99.85	ctxB7	tcpA_A226G	ctxB7-tcpA_A226G
SRR8364427	69	3	6	11	1701	2053	3039	3237	2015	2015	52	99.2	99.85	99.2-99.85	ctxB7	tcpA_A226G	ctxB7-tcpA_A226G
SRR8364428	69	3	6	11	1698	2079	3071	3285	2015	2015	50	99.2	99.85	99.2-99.85	ctxB7	tcpA_A226G	ctxB7-tcpA_A226G
SRR8364429	69	3	6	11	1701	2053	3039	3237	2015	2015	52	99.2	99.85	99.2-99.85	ctxB7	tcpA_A226G	ctxB7-tcpA_A226G
SRR8364430	69	3	6	11	30	47	3023	3216	2013	2013	50	99.2	99.85	99.2-99.85	ctxB7	tcpA_A226G	ctxB7-tcpA_A226G
SRR8364431	69	3	6	11	1701	2053	3039	3286	2015	2015	50	99.2	99.85	99.2-99.85	ctxB7	tcpA_A226G	ctxB7-tcpA_A226G
SRR8364433	69	3	6	11	1698	2053	3072	3287	2015	2015	52	99.2	99.85	99.2-99.85	ctxB7	tcpA_A226G	ctxB7-tcpA_A226G
SRR8364434	69	3	6	11	1697	2058	3031	3226	2013	2013	52	99.2	99.85	99.2-99.85	ctxB7	tcpA_A226G	ctxB7-tcpA_A226G
SRR8364435	69	3	6	11	1698	2053	3073	3288	2015	2015	52	99.2	99.85	99.2-99.85	ctxB7	tcpA_A226G	ctxB7-tcpA_A226G
SRR8364436	69	3	6	11	30	2045	3012	3201	2013	2013	52	99.2	99.85	99.2-99.85	ctxB7	tcpA_A226G	ctxB7-tcpA_A226G
SRR8364437	69	3	6	11	1697	2051	3016	3205	2013	2013	52	99.2	99.85	99.2-99.85	ctxB7	tcpA_A226G	ctxB7-tcpA_A226G
SRR8364438	69	3	6	11	1701	2053	3039	3237	2015	2015	48	99.2	99.85	99.2-99.85	ctxB7	tcpA_A226G	ctxB7-tcpA_A226G
SRR8364439	69	3	6	11	1701	2053	3039	3237	2015	2015	51	99.2	99.85	99.2-99.85	ctxB7	tcpA_A226G	ctxB7-tcpA_A226G
SRR8364440	69	3	6	11	1701	2053	3039	3237	2015	2015	52	99.2	99.85	99.2-99.85	ctxB7	tcpA_A226G	ctxB7-tcpA_A226G
SRR8364441	69	3	6	11	1701	2053	3039	3237	2015	2015	49	99.2	99.85	99.2-99.85	ctxB7	tcpA_A226G	ctxB7-tcpA_A226G
SRR8364442	69	3	6	11	1701	2053	3039	3237	2015	2015	52	99.2	99.85	99.2-99.85	ctxB7	tcpA_A226G	ctxB7-tcpA_A226G
SRR8364443	69	3	6	11	1709	2053	3074	3289	2015	2015	51	99.2	99.85	99.2-99.85	ctxB7	tcpA_A226G	ctxB7-tcpA_A226G
SRR8364444	69	3	6	11	1701	2053	3061	3269	2015	2015	52	99.2	99.85	99.2-99.85	ctxB7	tcpA_A226G	ctxB7-tcpA_A226G
SRR8364445	69	3	6	11	1698	2080	3075	3290	2015	2015	52	99.2	99.85	99.2-99.85	ctxB7	tcpA_A226G	ctxB7-tcpA_A226G
SRR8364447	69	3	6	11	1701	2053	3039	3237	2015	2015	52	99.2	99.85	99.2-99.85	ctxB7	tcpA_A226G	ctxB7-tcpA_A226G
SRR8364448	69	3	6	11	1701	2053	3021	3212	2017	2017	50	99.2	99.85	99.2-99.85	ctxB7	tcpA_A226G	ctxB7-tcpA_A226G
SRR8364449	69	3	6	11	1710	2081	3076	3291	2017	2017	49	99.2	99.85	99.2-99.85	ctxB7	tcpA_A226G	ctxB7-tcpA_A226G
SRR8364450	69	3	6	11	1701	2053	3021	3212	2017	2017	50	99.2	99.85	99.2-99.85	ctxB7	tcpA_A226G	ctxB7-tcpA_A226G
SRR8364451	69	3	6	11	1701	2053	3021	3212	2017	2017	49	99.2	99.85	99.2-99.85	ctxB7	tcpA_A226G	ctxB7-tcpA_A226G
SRR8364452	69	3	6	11	1701	2053	3021	3292	2017	2017	49	99.2	99.85	99.2-99.85	ctxB7	tcpA_A226G	ctxB7-tcpA_A226G
SRR8364453	69	3	6	11	1701	2053	3021	3293	2017	2017	47	99.2	99.85	99.2-99.85	ctxB7	tcpA_A226G	ctxB7-tcpA_A226G
SRR8668518	69	2	9	18	1711	2082	3077	3294	2005	2005	50	99.47	100	99.47-100	ctxB1	tcpA_el	ctxB1-tcpA_el
SRR8668519	69	2	9	18	1711	2082	3077	3294	2005	2005	50	99.47	100	99.47-100	ctxB1	tcpA_el	ctxB1-tcpA_el
SRR8668523	69	2	19	209	1712	2083	3078	3295	2010	2010	54	100	99.85	100-99.85	ctxB3	tcpA_A259G	ctxB3-tcpA_A259G
[truncated: 16 more rows]

## Sheet: variants_summaries
Combinations			ctxB			tcpA
Genotype	Frequency		Genotype	Frequency		Genotype	Frequency
ctxB1-tcpA_el	477		ctxB1	883		tcpA_el	947
ctxB1-tcpA_A226G	406		ctxB3	587		tcpA_A226G	951
ctxB3-tcpA_A259G	117		ctxB7	545		tcpA_A259G	117
ctxB3-tcpA_el	470		Total	2015		Total	2015
ctxB7-tcpA_A226G	545
Total	2015
ctxB
575	587
529	545
844	883	1948	2015	96.6749
tcpA
929	947
946	951
110	117	1985	2015	98.5112
ctxB-tcpA
463	470
466	477
110	117
377	406
529	545	1945	2015	96.5261

## Sheet: MultiLevel MGT STs
		Frequency				Frequency				Frequency				Genotype	ST Num	All Isolates	% of Dataset	All Strain with Marker	Number Described Isolates	% Described Isoaltes	Not Described Isolates
ctxB1	MGT3_ST5	343		tcpA_A226G	MGT2_ST3	946		ctxB7-tcpA_A226G	MGT3_ST6	529				ctxB1	7	2015	41.89	883	844	95.58	39		Sum Worked Isolates	1948
	MGT3_ST9	165			total	946			total	529				ctxB7	1	2015	26.25	545	529	97.06	16		Percentage	96.6749
	MGT3_ST4	137												ctxB3	3	2015	28.54	587	575	97.96	12		TotalST	11
	MGT3_ST8	133
	MGT3_ST20	19		tcpA_el	MGT2_ST1	341		ctxB3-tcpA_el	MGT2_ST1	341				tcpA_A226G	1	2015	46.95	951	946	99.47	5		Sum Worked Isolates	1985
	MGT3_ST18	13			MGT3_ST9	164			MGT3_ST3	89				tcpA_el	8	2015	46.1	947	929	98.1	18		Percentage	98.5112
	MGT4_ST40	34			MGT3_ST4	137			MGT4_ST66	33				tcpA_A259G	1	2015	5.46	117	110	94.02	7		TotalST	10
	total	844			MGT3_ST8	133			total	463
					MGT3_ST3	89								ctxB7-tcpA_A226G	1	2015	26.25	545	529	97.06	16		Sum Worked Isolates	1945
					MGT3_ST20	19								ctxB3-tcpA_el	3	2015	22.98	470	463	98.51	7		Percentage	96.5261
ctxB7	MGT3_ST6	529			MGT3_ST18	13		ctxB3-tcpA_A259G	MGT3_ST19	110				ctxB3-tcpA_A259G	1	2015	5.46	117	110	94.02	7		TotalST	12
	total	529			MGT4_ST66	33			total	110				ctxB1-tcpA_A226G	2	2015	18.71	406	377	92.86	29
					total	929								ctxB1-tcpA_el	5	2015	23.13	477	466	97.69	11
ctxB3	MGT2_ST1	341						ctxB1-tcpA_A226G	MGT3_ST5	343
	MGT3_ST19	145		tcpA_A259G	MGT3_ST19	110			MGT4_ST40	34
	MGT3_ST3	89			total	110			total	377
	total	575
								ctxB1-tcpA_el	MGT3_ST9	164
									MGT3_ST4	137
									MGT3_ST8	133
									MGT3_ST20	19
									MGT3_ST18	13
									total	466

## Sheet: Selecting Single Level
MGT3
	Marker	nonContaminatedSTs	Described Isolates	contaminatedSTs	non-Described Isolates	smallSTs (<20 Isolates)	tooSmallSTIsolates	WorkedPercen
ctxB_tcpA_Allele	MGT1	0	0	1	2015	0	0	0
	MGT2	1	341	2	1659	11	15	16.92
	MGT3	12	1869	0	94	29	52	92.75
	MGT4	37	1789	1	64	85	162	88.78
	MGT5	31	876	0	0	785	1139	43.47
	MGT6	29	651	0	0	963	1364	32.31
	MGT7	12	291	0	0	1423	1724	14.44
	MGT8	10	245	0	0	1514	1770	12.16
tcpA_Allele	MGT1	0	0	1	2015	0	0	0
	MGT2	2	1287	1	713	11	15	63.87
	MGT3	12	1927	0	36	29	52	95.63
	MGT4	37	1790	1	63	85	162	88.83
	MGT5	31	876	0	0	785	1139	43.47
	MGT6	29	651	0	0	963	1364	32.31
	MGT7	12	291	0	0	1423	1724	14.44
	MGT8	10	245	0	0	1514	1770	12.16
ctxB_Allele	MGT1	0	0	1	2015	0	0	0
	MGT2	1	341	2	1659	11	15	16.92
	MGT3	12	1905	0	58	29	52	94.54
	MGT4	37	1790	1	63	85	162	88.83
	MGT5	31	876	0	0	785	1139	43.47
	MGT6	29	651	0	0	963	1364	32.31
	MGT7	12	291	0	0	1423	1724	14.44
	MGT8	10	245	0	0	1514	1770	12.16

## Sheet: Single Level STs
		Frequency				Frequency				Frequency				Genotype	ST Num	All Isolates	% of Dataset	All Strain with Marker	Number Described Isolates	% Described Isoaltes	Not Described Isoaltes
ctxB1	MGT3_ST5	343		tcpA_A226G	MGT3_ST6	587		ctxB1-tcpA_A226G	MGT3_ST5	343				ctxB1	6	2015	40.2	883	810	91.73	73		Sum Worked Isolates	1905		Average	94.3093
	MGT3_ST9	165			MGT3_ST5	343			Total	343				ctxB3	5	2015	28.09	587	566	96.42	21		Percentage	94.5409		All STs	36
	MGT3_ST4	137			Total	930								ctxB7	1	2015	26.25	545	529	97.06	16		TotalST	12
	MGT3_ST8	133						ctxB7-tcpA_A226G	MGT3_ST6	529
	MGT3_ST20	19		tcpA_el	MGT3_ST2	189			Total	529				tcpA_el	9	2015	44.02	947	887	93.66	60		Sum Worked Isolates	1927
	MGT3_ST18	13			MGT3_ST9	164								tcpA_A259G	1	2015	5.46	117	110	94.02	7		Percentage	95.6328
	Total	810			MGT3_ST4	137		ctxB1-tcpA_el	MGT3_ST9	164				tcpA_A226G	2	2015	46.15	951	930	97.79	21		TotalST	12
					MGT3_ST8	133			MGT3_ST4	137
ctxB7	MGT3_ST6	529			MGT3_ST3	89			MGT3_ST8	133				ctxB1-tcpA_A226G	1	2015	17.02	406	343	84.48	63		Sum Worked Isolates	1869
	Total	529			MGT3_ST10	74			MGT3_ST20	19				ctxB7-tcpA_A226G	1	2015	26.25	545	529	97.06	16		Percentage	92.7543
					MGT3_ST1	69			MGT3_ST18	13				ctxB1-tcpA_el	5	2015	23.13	477	466	97.69	11		TotalST	12
ctxB3	MGT3_ST2	189			MGT3_ST20	19			Total	466				ctxB3-tcpA_el	4	2015	20.89	470	421	89.57	49
	MGT3_ST19	145			MGT3_ST18	13								ctxB3-tcpA_A259G	1	2015	5.46	117	110	94.02	7
	MGT3_ST3	89			Total	887		ctxB3-tcpA_el	MGT3_ST2	189
	MGT3_ST10	74							MGT3_ST3	89
	MGT3_ST1	69		tcpA_A259G	MGT3_ST19	110			MGT3_ST10	74					36
	Total	566			Total	110			MGT3_ST1	69
									Total	421
								ctxB3-tcpA_A259G	MGT3_ST19	110
									Total	110
